# Supplementary material for: The CNS Myelin Proteome: Deep Profile and Persistence After Post-mortem Delay
Source: Front Cell Neurosci. 2020 Aug 19;14:239. doi: 10.3389/fncel.2020.00239 (PMC7466725; doi:10.3389/fncel.2020.00239)
Supplement: TABLE S1 — Compendium of the mouse CNS myelin proteome. (Sheet 1) 1D gel separation of proteins followed by in-gel digestion and LC-MS analysis (788 proteins). (Sheet 2) 1D gel separation of proteins after membrane wash followed by in-gel digestion and LC-MS analysis (521 proteins). (Sheet 3a) 2D gel separation of proteins followed by in-gel digestion and MALDI-TOF-MS: spot annotation of the master gel shown in Figure 3C (352 gel spots). (Sheet 3b) 2D gel separation of proteins followed by in-gel digestion and MALDI-TOF-MS: non-redundant protein list (181 proteins). (Sheet 4) In-solution digestion of proteins and label-free quantification by MSE (393 proteins). (Sheet 5) In-solution digestion of proteins and label-free quantification by UDMSE (809 proteins). (Sheet 6) Compendium providing information on the approach by which a myelin-associated protein was identified and on predicted transmembrane domains (1155 proteins). [file Data_Sheet_1.XLSX]

## Sheet: Table legend
Supplemental Table S1. Compendium of the mouse CNS myelin proteome
Purified myelin was subjected to five complementary proteomic approaches for protein identification and quantification: 1D gel separation of proteins followed by in-gel digestion and LC-MS analysis (sheet 1), 1D gel separation of proteins after membrane wash followed by in-gel digestion and LC-MS analysis (sheet 2), 2D gel separation of proteins followed by in-gel digestion and MALDI-TOF-MS (shee…
Sheet 1	1_1Dgel_pre-wash (788 proteins)	1D gel separation of proteins followed by in-gel digestion and LC-MS analysis
Sheet 2	2_1Dgel_post-wash (521 proteins)	1D gel separation of proteins after membrane wash followed by in-gel digestion and LC-MS analysis
Sheet 3a	3a_2Dgel_spot# (352 gel spots)	2D gel separation of proteins followed by in-gel digestion and MALDI-TOF-MS: spot annotation of master gel shown in Fig. 3C
Sheet 3b	3b_2Dgel_nr-list (181 proteins)	2D gel separation of proteins followed by in-gel digestion and MALDI-TOF-MS: non-redundant protein list
Sheet 4	4_FASP_MS-E (393 proteins)	In-solution digestion of proteins and label-free quantification by MS-E
Sheet 5	5_FASP_UDMS-E (809 proteins)	In-solution digestion of proteins and label-free quantification by UDMS-E
Sheet 6	6_compendium (1155 proteins)	Compendium providing information on the approach by which a myelin-associated protein was identified and on predicted transmembrane domains
Column descriptions sheet 1
A	accession	Database accession number as parsed from source database
B	entry	Protein entry as parsed from source database
C	description	Protein description as parsed from UniprotKB/SwissProt mouse source database
D	IEP	Calculated isoelectric point
E	mw	Calculated molecular weight (Da)
F	max score	Maximum identification score provided by PLGS database searching
G	reported peptides	Number of peptides after ISOQuant processing
H	sequence coverage	Sequence coverage of the protein
Column descriptions sheet 2
A	accession	Database accession number as parsed from source database
B	entry	Protein entry as parsed from source database
C	description	Protein description as parsed from UniprotKB/SwissProt mouse source database
D	IEP	Calculated isoelectric point
E	mw	Calculated molecular weight (Da)
F	max score	Maximum identification score provided by PLGS database searching
G	reported peptides	Number of peptides after ISOQuant processing
H	sequence coverage	Sequence coverage of the protein
Column descriptions sheet 3a
A	spot number mastergel	Spot annotation of master gel shown in Fig. 3C
B	accession	Database accession number as parsed from source database
C	entry	Protein entry as parsed from source database
D	description	Protein description as parsed from UniprotKB/SwissProt mouse source database
E	IEP	Calculated isoelectric point
F	mw	Calculated molecular weight (Da)
G	PMF score	Peptid mass fingerprinting identification score provided by Mascot database searching
H	PMF sequence coverage	Sequence coverage of the protein according to peptide mass fingerprinting result
I	MSMS above identity threshold	Number of peptide sequenced with an MSMS ion score above identity threshold as provided by Mascot database searching
J	cumulative MSMS score	Protein MSMS ion score cumulated from the sequenced peptides
Column descriptions sheet 3b
A	accession	Database accession number as parsed from source database
B	entry	Protein entry as parsed from source database
C	description	Protein description as parsed from UniprotKB/SwissProt mouse source database
D	IEP	Calculated isoelectric point
E	mw	Calculated molecular weight (Da)
F	PMF score	Peptid mass fingerprinting identification score provided by Mascot database searching
G	PMF sequence coverage	Sequence coverage of the protein according to peptide mass fingerprinting result
H	MSMS above identity threshold	Number of peptide sequenced with an MSMS ion score above identity threshold as provided by Mascot database searching
I	cumulative MSMS score	Protein MSMS ion score cumulated from the sequenced peptides
J	spot number mastergel	Spot number in master gel shown in Fig. 3C. X denotes that the protein was identified on a replicate 2D gel only (no spot annotation)
Column descriptions sheet 4
A	accession	Database accession number as parsed from source database
B	entry	Protein entry as parsed from source database
C	description	Protein description as parsed from UniprotKB/SwissProt mouse source database
D	IEP	Calculated isoelectric point
E	mw	Calculated molecular weight (Da)
F	max score	Maximum identification score provided by PLGS database searching
G	reported peptides	Number of peptides after ISOQuant processing
H	sequence coverage	Sequence coverage of the protein
I-Q	Exp1_BR1 to Exp3_BR3	Relative protein abundance in ppm from three independent experiments (Exp1-3). Shown are the averages of four technical replicates per biological replicate (BR1-3)
R	average ppm	Relative protein abundance in ppm given as overall average
Column descriptions sheet 5
A	accession	Database accession number as parsed from source database
B	entry	Protein entry as parsed from source database
C	description	Protein description as parsed from UniprotKB/SwissProt mouse source database
D	IEP	Calculated isoelectric point
E	mw	Calculated molecular weight (Da)
F	max score	Maximum identification score provided by PLGS database searching
G	reported peptides	Number of peptides after ISOQuant processing
H	sequence coverage	Sequence coverage of the protein
I-Q	Exp1_BR1 to Exp3_BR3	Relative protein abundance in ppm from three independent experiments (Exp1-3). Shown are the averages of four technical replicates per biological replicate (BR1-3)
R	average ppm	Relative protein abundance in ppm given as overall average
Column descriptions sheet 6
A	gene name	Gene name as extracted from description (column D)
B	accession	Database accession number as parsed from source database
C	entry	Protein entry as parsed from source database
D	description	Protein description as parsed from UniprotKB/SwissProt mouse source database
E	IEP	Calculated isoelectric point
F	mw	Calculated molecular weight (Da)
G	FASP_UDMS-E	X denotes protein identification by in-solution digestion/UDMS-E (sheet 5)
H	FASP_MS-E	X denotes protein identification by in-solution digestion/MS-E (sheet 4)
I	1Dgel_pre-wash	X denotes protein identification by 1D gel separation/LC-MS (sheet 1)
J	1Dgel_post-wash	X denotes protein identification by 1D gel separation after membrane wash/LC-MS (sheet 2)
K	2Dgel_nr-list	X denotes protein identification by 2D gel separation/MALDI-TOF-MS (sheet 3b)
L	#TMD (TMHMM)	Number of transmembrane domains as predicted by TMHMM
M	#TMD (Phobius)	Number of transmembrane domains as predicted by Phobius

## Sheet: 1_1Dgel_pre-wash (788)
accession	entry	description	IEP	mw	max score	reported peptides	sequence coverage
Q64433	CH10_MOUSE	10 kDa heat shock protein_ mitochondrial OS=Mus musculus OX=10090 GN=Hspe1 PE=1 SV=2	9.13	10962.7	788.801	2	23.53
Q9CQV8	1433B_MOUSE	14-3-3 protein beta/alpha OS=Mus musculus OX=10090 GN=Ywhab PE=1 SV=3	4.57	28200.5	13079.8	8	41.46
P62259	1433E_MOUSE	14-3-3 protein epsilon OS=Mus musculus OX=10090 GN=Ywhae PE=1 SV=1	4.44	29345	15021.9	14	61.57
P68510	1433F_MOUSE	14-3-3 protein eta OS=Mus musculus OX=10090 GN=Ywhah PE=1 SV=2	4.61	28382.9	5695.78	7	30.89
P61982	1433G_MOUSE	14-3-3 protein gamma OS=Mus musculus OX=10090 GN=Ywhag PE=1 SV=2	4.61	28473.7	11146.3	10	48.18
P68254	1433T_MOUSE	14-3-3 protein theta OS=Mus musculus OX=10090 GN=Ywhaq PE=1 SV=1	4.49	28063.5	19864.6	12	56.33
P63101	1433Z_MOUSE	14-3-3 protein zeta/delta OS=Mus musculus OX=10090 GN=Ywhaz PE=1 SV=1	4.53	27942.3	27314.2	13	59.59
Q8K4X7	PLCD_MOUSE	1-acyl-sn-glycerol-3-phosphate acyltransferase delta OS=Mus musculus OX=10090 GN=Agpat4 PE=1 SV=1	8.34	44665.9	1094.59	7	19.05
Q9D517	PLCC_MOUSE	1-acyl-sn-glycerol-3-phosphate acyltransferase gamma OS=Mus musculus OX=10090 GN=Agpat3 PE=1 SV=2	8.53	43980.2	281.122	5	11.97
Q9Z1B3	PLCB1_MOUSE	1-phosphatidylinositol 4_5-bisphosphate phosphodiesterase beta-1 OS=Mus musculus OX=10090 GN=Plcb1 PE=1 SV=2	5.76	139252	8403.67	52	57.98
P51432	PLCB3_MOUSE	1-phosphatidylinositol 4_5-bisphosphate phosphodiesterase beta-3 OS=Mus musculus OX=10090 GN=Plcb3 PE=1 SV=2	5.6	140342	269.769	7	5.51
P16330	CN37_MOUSE	2'_3'-cyclic-nucleotide 3'-phosphodiesterase OS=Mus musculus OX=10090 GN=Cnp PE=1 SV=3	9.38	47522.6	29743	27	71.43
Q9CQ62	DECR_MOUSE	2_4-dienoyl-CoA reductase_ mitochondrial OS=Mus musculus OX=10090 GN=Decr1 PE=1 SV=1	9.39	36499	561.436	3	13.43
Q3TXS7	PSMD1_MOUSE	26S proteasome non-ATPase regulatory subunit 1 OS=Mus musculus OX=10090 GN=Psmd1 PE=1 SV=1	5.09	106757	174.488	3	3.04
Q64676	CGT_MOUSE	2-hydroxyacylsphingosine 1-beta-galactosyltransferase OS=Mus musculus OX=10090 GN=Ugt8 PE=1 SV=2	9.79	61477.5	307.924	3	7.58
Q60597	ODO1_MOUSE	2-oxoglutarate dehydrogenase_ mitochondrial OS=Mus musculus OX=10090 GN=Ogdh PE=1 SV=3	6.4	117647	4468.56	41	54.84
O08756	HCD2_MOUSE	3-hydroxyacyl-CoA dehydrogenase type-2 OS=Mus musculus OX=10090 GN=Hsd17b10 PE=1 SV=4	8.77	27532.7	3302.34	7	33.72
Q99L13	3HIDH_MOUSE	3-hydroxyisobutyrate dehydrogenase_ mitochondrial OS=Mus musculus OX=10090 GN=Hibadh PE=1 SV=1	8.15	35839.2	727.996	6	25.97
Q8QZS1	HIBCH_MOUSE	3-hydroxyisobutyryl-CoA hydrolase_ mitochondrial OS=Mus musculus OX=10090 GN=Hibch PE=1 SV=1	8.1	43322.9	721.611	9	27.27
P62908	RS3_MOUSE	40S ribosomal protein S3 OS=Mus musculus OX=10090 GN=Rps3 PE=1 SV=1	10.24	26845.4	478.723	6	27.16
P61922	GABT_MOUSE	4-aminobutyrate aminotransferase_ mitochondrial OS=Mus musculus OX=10090 GN=Abat PE=1 SV=1	8.02	57136.3	1572.3	12	32.6
P10852	4F2_MOUSE	4F2 cell-surface antigen heavy chain OS=Mus musculus OX=10090 GN=Slc3a2 PE=1 SV=1	5.54	58450.7	1652.81	12	23.57
Q9JLJ2	AL9A1_MOUSE	4-trimethylaminobutyraldehyde dehydrogenase OS=Mus musculus OX=10090 GN=Aldh9a1 PE=1 SV=1	6.65	54484.3	152.908	2	4.05
P70290	EM55_MOUSE	55 kDa erythrocyte membrane protein OS=Mus musculus OX=10090 GN=Mpp1 PE=1 SV=1	6.81	52512.4	267.367	2	4.94
O54950	AAKG1_MOUSE	5'-AMP-activated protein kinase subunit gamma-1 OS=Mus musculus OX=10090 GN=Prkag1 PE=1 SV=2	6.74	37691.5	324.394	3	9.7
Q3UHB1	NT5D3_MOUSE	5'-nucleotidase domain-containing protein 3 OS=Mus musculus OX=10090 GN=Nt5dc3 PE=1 SV=1	8.72	63512.8	1437.13	14	32.05
P63038	CH60_MOUSE	60 kDa heat shock protein_ mitochondrial OS=Mus musculus OX=10090 GN=Hspd1 PE=1 SV=1	5.82	61126.7	14323	25	63.7
P14869	RLA0_MOUSE	60S acidic ribosomal protein P0 OS=Mus musculus OX=10090 GN=Rplp0 PE=1 SV=3	5.87	34387.6	607.383	6	32.18
Q9CR57	RL14_MOUSE	60S ribosomal protein L14 OS=Mus musculus OX=10090 GN=Rpl14 PE=1 SV=3	11.7	23678.2	319.863	2	11.52
Q8BU33	ILVBL_MOUSE	Acetolactate synthase-like protein OS=Mus musculus OX=10090 GN=Ilvbl PE=1 SV=1	8.77	68783.6	224.832	2	4.75
Q8QZT1	THIL_MOUSE	Acetyl-CoA acetyltransferase_ mitochondrial OS=Mus musculus OX=10090 GN=Acat1 PE=1 SV=1	8.68	45158.4	302.902	2	5.9
Q5SWU9	ACACA_MOUSE	Acetyl-CoA carboxylase 1 OS=Mus musculus OX=10090 GN=Acaca PE=1 SV=1	5.97	266854	150.475	2	1.02
Q9WV54	ASAH1_MOUSE	Acid ceramidase OS=Mus musculus OX=10090 GN=Asah1 PE=1 SV=1	8.56	45068.8	1445.23	8	23.1
O35381	AN32A_MOUSE	Acidic leucine-rich nuclear phosphoprotein 32 family member A OS=Mus musculus OX=10090 GN=Anp32a PE=1 SV=1	3.77	28708.7	382.955	3	12.96
Q99KI0	ACON_MOUSE	Aconitate hydratase_ mitochondrial OS=Mus musculus OX=10090 GN=Aco2 PE=1 SV=1	7.84	86205	21856.1	30	61.67
Q9R0Q6	ARC1A_MOUSE	Actin-related protein 2/3 complex subunit 1A OS=Mus musculus OX=10090 GN=Arpc1a PE=1 SV=1	8.14	42196.6	885.97	9	31.62
Q9CVB6	ARPC2_MOUSE	Actin-related protein 2/3 complex subunit 2 OS=Mus musculus OX=10090 GN=Arpc2 PE=1 SV=3	7.01	34471.2	1653.76	14	49
Q99JY9	ARP3_MOUSE	Actin-related protein 3 OS=Mus musculus OX=10090 GN=Actr3 PE=1 SV=3	5.53	47813.4	289.676	4	9.33
Q64010	CRK_MOUSE	Adapter molecule crk OS=Mus musculus OX=10090 GN=Crk PE=1 SV=1	5.25	33871.8	396.768	2	7.57
Q9CR95	NECP1_MOUSE	Adaptin ear-binding coat-associated protein 1 OS=Mus musculus OX=10090 GN=Necap1 PE=1 SV=2	5.96	29696.3	420.026	3	17.09
P40124	CAP1_MOUSE	Adenylyl cyclase-associated protein 1 OS=Mus musculus OX=10090 GN=Cap1 PE=1 SV=4	7.32	51907.1	3089.5	15	47.05
Q9CYT6	CAP2_MOUSE	Adenylyl cyclase-associated protein 2 OS=Mus musculus OX=10090 GN=Cap2 PE=1 SV=1	6.01	53147.3	213.354	2	4.83
P48962	ADT1_MOUSE	ADP/ATP translocase 1 OS=Mus musculus OX=10090 GN=Slc25a4 PE=1 SV=4	10.19	33132.4	40106.6	19	66.78
P51881	ADT2_MOUSE	ADP/ATP translocase 2 OS=Mus musculus OX=10090 GN=Slc25a5 PE=1 SV=3	10.21	33159.5	36477.7	18	62.08
Q922B1	MACD1_MOUSE	ADP-ribose glycohydrolase MACROD1 OS=Mus musculus OX=10090 GN=Macrod1 PE=1 SV=2	9.03	35865	2678.86	6	28.79
P62331	ARF6_MOUSE	ADP-ribosylation factor 6 OS=Mus musculus OX=10090 GN=Arf6 PE=1 SV=2	9.35	20196.3	364.451	2	18.29
Q8JZQ2	AFG32_MOUSE	AFG3-like protein 2 OS=Mus musculus OX=10090 GN=Afg3l2 PE=1 SV=1	8.84	90032.1	1349.79	22	32.04
Q8CG76	ARK72_MOUSE	Aflatoxin B1 aldehyde reductase member 2 OS=Mus musculus OX=10090 GN=Akr7a2 PE=1 SV=3	8.08	41068.4	482.335	5	16.35
Q8BGQ7	SYAC_MOUSE	Alanine--tRNA ligase_ cytoplasmic OS=Mus musculus OX=10090 GN=Aars PE=1 SV=1	5.32	107764	249.998	4	4.96
P28474	ADHX_MOUSE	Alcohol dehydrogenase class-3 OS=Mus musculus OX=10090 GN=Adh5 PE=1 SV=3	7	40346.2	640.419	7	26.47
P47740	AL3A2_MOUSE	Aldehyde dehydrogenase family 3 member A2 OS=Mus musculus OX=10090 GN=Aldh3a2 PE=1 SV=2	8.42	54427.1	604	6	15.08
Q80VQ0	AL3B1_MOUSE	Aldehyde dehydrogenase family 3 member B1 OS=Mus musculus OX=10090 GN=Aldh3b1 PE=1 SV=1	7.4	52976.6	865.59	10	23.72
Q9CZS1	AL1B1_MOUSE	Aldehyde dehydrogenase X_ mitochondrial OS=Mus musculus OX=10090 GN=Aldh1b1 PE=1 SV=1	6.64	58123.3	377.998	6	15.22
Q9JII6	AK1A1_MOUSE	Aldo-keto reductase family 1 member A1 OS=Mus musculus OX=10090 GN=Akr1a1 PE=1 SV=3	7.04	36815.1	1292.64	6	23.38
P45376	ALDR_MOUSE	Aldo-keto reductase family 1 member B1 OS=Mus musculus OX=10090 GN=Akr1b1 PE=1 SV=3	6.83	36074.5	1083.83	4	12.34
Q7M759	AB17B_MOUSE	Alpha/beta hydrolase domain-containing protein 17B OS=Mus musculus OX=10090 GN=Abhd17b PE=1 SV=1	5.89	32885.1	738.484	5	30.56
Q9QYC0	ADDA_MOUSE	Alpha-adducin OS=Mus musculus OX=10090 GN=Add1 PE=1 SV=2	5.54	81045.8	792.117	13	25.71
Q9DBF1	AL7A1_MOUSE	Alpha-aminoadipic semialdehyde dehydrogenase OS=Mus musculus OX=10090 GN=Aldh7a1 PE=1 SV=4	7.23	59374.8	570.875	4	8.72
P23927	CRYAB_MOUSE	Alpha-crystallin B chain OS=Mus musculus OX=10090 GN=Cryab PE=1 SV=2	6.96	20068.8	392.199	2	12
P17182	ENOA_MOUSE	Alpha-enolase OS=Mus musculus OX=10090 GN=Eno1 PE=1 SV=3	6.41	47483.1	32318.9	18	64.06
P46660	AINX_MOUSE	Alpha-internexin OS=Mus musculus OX=10090 GN=Ina PE=1 SV=3	5.2	55553.7	21591.5	27	62.67
Q9DB05	SNAA_MOUSE	Alpha-soluble NSF attachment protein OS=Mus musculus OX=10090 GN=Napa PE=1 SV=1	5.16	33645.9	4380.82	17	71.19
Q64133	AOFA_MOUSE	Amine oxidase [flavin-containing] A OS=Mus musculus OX=10090 GN=Maoa PE=1 SV=3	7.74	60172.3	1183.83	8	20.15
Q8BW75	AOFB_MOUSE	Amine oxidase [flavin-containing] B OS=Mus musculus OX=10090 GN=Maob PE=1 SV=4	8.32	59071.1	457.546	4	9.62
Q7TQF7	AMPH_MOUSE	Amphiphysin OS=Mus musculus OX=10090 GN=Amph PE=1 SV=1	4.36	75127.3	1217.22	15	29.3
Q8K298	ANLN_MOUSE	Anillin OS=Mus musculus OX=10090 GN=Anln PE=1 SV=2	6.59	124277	2959.57	26	28.46
Q8C8R3	ANK2_MOUSE	Ankyrin-2 OS=Mus musculus OX=10090 GN=Ank2 PE=1 SV=2	4.89	428714	505.079	32	11.65
G5E8K5	ANK3_MOUSE	Ankyrin-3 OS=Mus musculus OX=10090 GN=Ank3 PE=1 SV=1	6.26	215545	703.261	31	22.34
P10107	ANXA1_MOUSE	Annexin A1 OS=Mus musculus OX=10090 GN=Anxa1 PE=1 SV=2	7.19	39019.5	702.306	6	25.14
P97384	ANX11_MOUSE	Annexin A11 OS=Mus musculus OX=10090 GN=Anxa11 PE=1 SV=2	7.62	54421.6	1326.71	9	20.48
P07356	ANXA2_MOUSE	Annexin A2 OS=Mus musculus OX=10090 GN=Anxa2 PE=1 SV=2	7.7	38961.4	9248.14	18	57.82
P48036	ANXA5_MOUSE	Annexin A5 OS=Mus musculus OX=10090 GN=Anxa5 PE=1 SV=1	4.63	35809.5	4816.73	14	52.04
P14824	ANXA6_MOUSE	Annexin A6 OS=Mus musculus OX=10090 GN=Anxa6 PE=1 SV=3	5.18	76341.7	1618.14	22	37.74
O35643	AP1B1_MOUSE	AP-1 complex subunit beta-1 OS=Mus musculus OX=10090 GN=Ap1b1 PE=1 SV=2	4.86	104790	513.643	17	27.68
P17426	AP2A1_MOUSE	AP-2 complex subunit alpha-1 OS=Mus musculus OX=10090 GN=Ap2a1 PE=1 SV=1	6.66	108748	3907.56	40	55.58
P17427	AP2A2_MOUSE	AP-2 complex subunit alpha-2 OS=Mus musculus OX=10090 GN=Ap2a2 PE=1 SV=2	6.53	104929	1165.41	10	14.29
P84091	AP2M1_MOUSE	AP-2 complex subunit mu OS=Mus musculus OX=10090 GN=Ap2m1 PE=1 SV=1	10.07	49996.9	558.021	9	25.98
Q3UHJ0	AAK1_MOUSE	AP2-associated protein kinase 1 OS=Mus musculus OX=10090 GN=Aak1 PE=1 SV=2	6.27	104088	236.051	3	5.11
P51910	APOD_MOUSE	Apolipoprotein D OS=Mus musculus OX=10090 GN=Apod PE=1 SV=1	4.62	21757.9	370.428	2	12.7
P08226	APOE_MOUSE	Apolipoprotein E OS=Mus musculus OX=10090 GN=Apoe PE=1 SV=2	5.42	35923.7	534.805	4	12.86
Q9Z0X1	AIFM1_MOUSE	Apoptosis-inducing factor 1_ mitochondrial OS=Mus musculus OX=10090 GN=Aifm1 PE=1 SV=1	9.67	66993.7	2036.45	16	39.05
Q8K2K6	AGFG1_MOUSE	Arf-GAP domain and FG repeat-containing protein 1 OS=Mus musculus OX=10090 GN=Agfg1 PE=1 SV=2	8.89	58328.1	253.685	2	5.88
Q61176	ARGI1_MOUSE	Arginase-1 OS=Mus musculus OX=10090 GN=Arg1 PE=1 SV=1	6.6	34979	834.24	3	9.29
Q9D7A8	ARMC1_MOUSE	Armadillo repeat-containing protein 1 OS=Mus musculus OX=10090 GN=Armc1 PE=1 SV=1	5.26	31474.7	411.072	3	10.99
Q9D0L7	ARM10_MOUSE	Armadillo repeat-containing protein 10 OS=Mus musculus OX=10090 GN=Armc10 PE=1 SV=1	8	33652.7	247.791	2	6.54
Q8BP47	SYNC_MOUSE	Asparagine--tRNA ligase_ cytoplasmic OS=Mus musculus OX=10090 GN=NARS1 PE=1 SV=2	5.52	65191.9	391.373	6	11.27
P05202	AATM_MOUSE	Aspartate aminotransferase_ mitochondrial OS=Mus musculus OX=10090 GN=Got2 PE=1 SV=1	9.36	47810.7	7300.22	17	46.74
Q922B2	SYDC_MOUSE	Aspartate--tRNA ligase_ cytoplasmic OS=Mus musculus OX=10090 GN=Dars PE=1 SV=2	6.07	57603.6	810.554	12	26.35
Q8R3P0	ACY2_MOUSE	Aspartoacylase OS=Mus musculus OX=10090 GN=Aspa PE=1 SV=2	6.15	35800.9	1996.8	7	29.17
Q8BH66	ATLA1_MOUSE	Atlastin-1 OS=Mus musculus OX=10090 GN=Atl1 PE=1 SV=1	6.08	63776.7	331.966	3	5.2
Q91YH5	ATLA3_MOUSE	Atlastin-3 OS=Mus musculus OX=10090 GN=Atl3 PE=1 SV=1	5.7	61031.4	659.106	8	20.7
Q78IK2	ATPMD_MOUSE	ATP synthase membrane subunit DAPIT_ mitochondrial OS=Mus musculus OX=10090 GN=Atp5md PE=1 SV=1	10.32	6438.56	1859.87	2	43.1
Q03265	ATPA_MOUSE	ATP synthase subunit alpha_ mitochondrial OS=Mus musculus OX=10090 GN=Atp5f1a PE=1 SV=1	9.63	59866.8	29186.2	26	60.22
P56480	ATPB_MOUSE	ATP synthase subunit beta_ mitochondrial OS=Mus musculus OX=10090 GN=Atp5f1b PE=1 SV=2	5.03	56300.6	21465.8	22	69.57
Q9DCX2	ATP5H_MOUSE	ATP synthase subunit d_ mitochondrial OS=Mus musculus OX=10090 GN=Atp5pd PE=1 SV=3	5.38	18806.5	708.02	4	26.71
Q06185	ATP5I_MOUSE	ATP synthase subunit e_ mitochondrial OS=Mus musculus OX=10090 GN=Atp5me PE=1 SV=2	9.84	8235.62	1650	2	35.21
Q91VR2	ATPG_MOUSE	ATP synthase subunit gamma_ mitochondrial OS=Mus musculus OX=10090 GN=Atp5f1c PE=1 SV=1	9.48	33000	7418.15	11	45.64
Q9DB20	ATPO_MOUSE	ATP synthase subunit O_ mitochondrial OS=Mus musculus OX=10090 GN=Atp5po PE=1 SV=1	10.66	23420.6	471.842	4	20.66
O54984	ASNA_MOUSE	ATPase Asna1 OS=Mus musculus OX=10090 GN=Asna1 PE=1 SV=2	4.62	39279.1	281.384	2	5.46
Q9D5T0	ATAD1_MOUSE	ATPase family AAA domain-containing protein 1 OS=Mus musculus OX=10090 GN=Atad1 PE=1 SV=1	6.49	41086.3	506.624	5	17.17
Q925I1	ATAD3_MOUSE	ATPase family AAA domain-containing protein 3 OS=Mus musculus OX=10090 GN=Atad3 PE=1 SV=1	9.83	66913.2	913.231	14	23.86
Q61102	ABCB7_MOUSE	ATP-binding cassette sub-family B member 7_ mitochondrial OS=Mus musculus OX=10090 GN=Abcb7 PE=1 SV=3	9.73	82923.2	214.992	4	5.72
Q9JJ59	ABCB9_MOUSE	ATP-binding cassette sub-family B member 9 OS=Mus musculus OX=10090 GN=Abcb9 PE=2 SV=1	7.39	84362.4	679.235	7	12.47
Q91V92	ACLY_MOUSE	ATP-citrate synthase OS=Mus musculus OX=10090 GN=Acly PE=1 SV=1	7.15	120641	1450.41	28	33.36
P12382	PFKAL_MOUSE	ATP-dependent 6-phosphofructokinase_ liver type OS=Mus musculus OX=10090 GN=Pfkl PE=1 SV=4	6.78	86158.4	3674.94	19	33.08
P47857	PFKAM_MOUSE	ATP-dependent 6-phosphofructokinase_ muscle type OS=Mus musculus OX=10090 GN=Pfkm PE=1 SV=3	7.9	86124.2	4139.77	27	50.77
Q9WUA3	PFKAP_MOUSE	ATP-dependent 6-phosphofructokinase_ platelet type OS=Mus musculus OX=10090 GN=Pfkp PE=1 SV=1	6.75	86481.7	2845.12	21	42.86
Q91VR5	DDX1_MOUSE	ATP-dependent RNA helicase DDX1 OS=Mus musculus OX=10090 GN=Ddx1 PE=1 SV=1	6.84	83526.8	846.567	14	25.27
O70318	E41L2_MOUSE	Band 4.1-like protein 2 OS=Mus musculus OX=10090 GN=Epb41l2 PE=1 SV=2	5.15	110453	392.255	10	13.06
Q9WV92	E41L3_MOUSE	Band 4.1-like protein 3 OS=Mus musculus OX=10090 GN=Epb41l3 PE=1 SV=1	5.04	103794	4492.38	35	52.1
P18572	BASI_MOUSE	Basigin OS=Mus musculus OX=10090 GN=Bsg PE=1 SV=2	5.48	42901	1941.88	7	18.77
Q61335	BAP31_MOUSE	B-cell receptor-associated protein 31 OS=Mus musculus OX=10090 GN=Bcap31 PE=1 SV=4	9.26	28013.6	1000.12	4	22.04
P28663	SNAB_MOUSE	Beta-soluble NSF attachment protein OS=Mus musculus OX=10090 GN=Napb PE=1 SV=2	5.18	33899.2	2902.95	15	63.76
Q9CY64	BIEA_MOUSE	Biliverdin reductase A OS=Mus musculus OX=10090 GN=Blvra PE=1 SV=1	6.62	33695.7	732.527	6	22.03
Q8R016	BLMH_MOUSE	Bleomycin hydrolase OS=Mus musculus OX=10090 GN=Blmh PE=1 SV=1	6.06	53138.5	204.834	2	5.27
Q91XV3	BASP1_MOUSE	Brain acid soluble protein 1 OS=Mus musculus OX=10090 GN=Basp1 PE=1 SV=3	4.28	22086.6	6942.06	10	74.78
Q8BKX1	BAIP2_MOUSE	Brain-specific angiogenesis inhibitor 1-associated protein 2 OS=Mus musculus OX=10090 GN=Baiap2 PE=1 SV=2	9.47	59465.1	408.345	6	13.83
Q80YN3	BCAS1_MOUSE	Breast carcinoma-amplified sequence 1 homolog OS=Mus musculus OX=10090 GN=Bcas1 PE=1 SV=3	5.84	67833.8	3032.88	9	17.69
Q9D7X1	KCTD4_MOUSE	BTB/POZ domain-containing protein KCTD4 OS=Mus musculus OX=10090 GN=Kctd4 PE=1 SV=1	6.72	30320.6	195.836	2	9.27
P15116	CADH2_MOUSE	Cadherin-2 OS=Mus musculus OX=10090 GN=Cdh2 PE=1 SV=2	4.41	100253	456.639	6	9.49
Q3UMR5	MCU_MOUSE	Calcium uniporter protein_ mitochondrial OS=Mus musculus OX=10090 GN=Mcu PE=1 SV=2	8.67	40023.9	415.967	5	18
P11798	KCC2A_MOUSE	Calcium/calmodulin-dependent protein kinase type II subunit alpha OS=Mus musculus OX=10090 GN=Camk2a PE=1 SV=2	6.66	54685.1	2818.92	13	30.33
P28652	KCC2B_MOUSE	Calcium/calmodulin-dependent protein kinase type II subunit beta OS=Mus musculus OX=10090 GN=Camk2b PE=1 SV=2	6.93	61202.3	2840.08	16	42.07
Q6PHZ2	KCC2D_MOUSE	Calcium/calmodulin-dependent protein kinase type II subunit delta OS=Mus musculus OX=10090 GN=Camk2d PE=1 SV=1	6.88	56996.8	979.229	9	19.64
Q923T9	KCC2G_MOUSE	Calcium/calmodulin-dependent protein kinase type II subunit gamma OS=Mus musculus OX=10090 GN=Camk2g PE=1 SV=1	7.32	60291.3	1159.05	12	25.9
Q8BH59	CMC1_MOUSE	Calcium-binding mitochondrial carrier protein Aralar1 OS=Mus musculus OX=10090 GN=Slc25a12 PE=1 SV=1	8.31	74968.9	22450.6	28	63.07
Q9QXX4	CMC2_MOUSE	Calcium-binding mitochondrial carrier protein Aralar2 OS=Mus musculus OX=10090 GN=Slc25a13 PE=1 SV=1	8.82	74866.2	1507.9	5	10.65
Q06138	CAB39_MOUSE	Calcium-binding protein 39 OS=Mus musculus OX=10090 GN=Cab39 PE=1 SV=2	6.49	40014.1	3627.02	15	41.64
Q9DB16	CB39L_MOUSE	Calcium-binding protein 39-like OS=Mus musculus OX=10090 GN=Cab39l PE=1 SV=3	8.52	39333.7	2011.65	12	36.2
Q80TJ1	CAPS1_MOUSE	Calcium-dependent secretion activator 1 OS=Mus musculus OX=10090 GN=Cadps PE=1 SV=3	5.41	154197	378.399	9	7.9
Q9CXW3	CYBP_MOUSE	Calcyclin-binding protein OS=Mus musculus OX=10090 GN=Cacybp PE=1 SV=1	8.14	26624.3	2207.91	8	49.34
Q8C5W0	CLMN_MOUSE	Calmin OS=Mus musculus OX=10090 GN=Clmn PE=1 SV=2	4.75	117740	663.66	12	14.26
O08529	CAN2_MOUSE	Calpain-2 catalytic subunit OS=Mus musculus OX=10090 GN=Capn2 PE=1 SV=4	4.67	80727.7	209.41	2	2.43
O08688	CAN5_MOUSE	Calpain-5 OS=Mus musculus OX=10090 GN=Capn5 PE=1 SV=1	7.03	73924.2	1409.71	19	36.72
Q9DAW9	CNN3_MOUSE	Calponin-3 OS=Mus musculus OX=10090 GN=Cnn3 PE=1 SV=1	5.35	36599.9	391.212	2	7.58
P14211	CALR_MOUSE	Calreticulin OS=Mus musculus OX=10090 GN=Calr PE=1 SV=1	4.14	48165.7	1845.99	10	34.62
Q08331	CALB2_MOUSE	Calretinin OS=Mus musculus OX=10090 GN=Calb2 PE=1 SV=3	4.75	31486.8	1172.46	9	32.47
P68181	KAPCB_MOUSE	cAMP-dependent protein kinase catalytic subunit beta OS=Mus musculus OX=10090 GN=Prkacb PE=1 SV=2	8.88	40879	315.645	2	5.98
Q9Z0H8	CLIP2_MOUSE	CAP-Gly domain-containing linker protein 2 OS=Mus musculus OX=10090 GN=Clip2 PE=1 SV=2	6.07	116424	449.926	16	17.19
P00920	CAH2_MOUSE	Carbonic anhydrase 2 OS=Mus musculus OX=10090 GN=Ca2 PE=1 SV=4	6.57	29146.6	18293.3	10	64.23
P48758	CBR1_MOUSE	Carbonyl reductase [NADPH] 1 OS=Mus musculus OX=10090 GN=Cbr1 PE=1 SV=3	8.41	30926.4	1112.74	9	40.07
Q80V42	CBPM_MOUSE	Carboxypeptidase M OS=Mus musculus OX=10090 GN=Cpm PE=1 SV=2	7.66	50955.1	3365.59	13	34.99
P47934	CACP_MOUSE	Carnitine O-acetyltransferase OS=Mus musculus OX=10090 GN=Crat PE=1 SV=3	8.55	71296.1	249.938	3	5.91
P24270	CATA_MOUSE	Catalase OS=Mus musculus OX=10090 GN=Cat PE=1 SV=4	7.81	60080.6	1134.58	13	33.4
Q8BIG7	CMTD1_MOUSE	Catechol O-methyltransferase domain-containing protein 1 OS=Mus musculus OX=10090 GN=Comtd1 PE=1 SV=1	8.41	29246	440.28	3	19.85
Q02248	CTNB1_MOUSE	Catenin beta-1 OS=Mus musculus OX=10090 GN=Ctnnb1 PE=1 SV=1	5.47	86098.1	936.563	6	7.81
P18242	CATD_MOUSE	Cathepsin D OS=Mus musculus OX=10090 GN=Ctsd PE=1 SV=1	6.8	45410.1	535.229	7	21.22
Q61490	CD166_MOUSE	CD166 antigen OS=Mus musculus OX=10090 GN=Alcam PE=1 SV=3	5.78	65776.5	536.802	6	12.69
P35762	CD81_MOUSE	CD81 antigen OS=Mus musculus OX=10090 GN=Cd81 PE=1 SV=2	5.46	26498.9	7053.06	4	30.93
P40237	CD82_MOUSE	CD82 antigen OS=Mus musculus OX=10090 GN=Cd82 PE=1 SV=1	4.76	30312.9	3895.88	5	16.17
P40240	CD9_MOUSE	CD9 antigen OS=Mus musculus OX=10090 GN=Cd9 PE=1 SV=2	6.98	25828.3	1509.66	4	26.11
Q8BLQ9	CADM2_MOUSE	Cell adhesion molecule 2 OS=Mus musculus OX=10090 GN=Cadm2 PE=1 SV=2	5.08	48015.1	670.92	6	19.77
Q8R464	CADM4_MOUSE	Cell adhesion molecule 4 OS=Mus musculus OX=10090 GN=Cadm4 PE=1 SV=1	5.9	43179.6	7158.87	11	44.59
P60766	CDC42_MOUSE	Cell division control protein 42 homolog OS=Mus musculus OX=10090 GN=Cdc42 PE=1 SV=2	6.18	21600.8	414.369	2	12.57
Q9DB34	CHM2A_MOUSE	Charged multivesicular body protein 2a OS=Mus musculus OX=10090 GN=Chmp2a PE=1 SV=1	5.69	25134.1	332.883	3	15.32
P0C0A3	CHMP6_MOUSE	Charged multivesicular body protein 6 OS=Mus musculus OX=10090 GN=Chmp6 PE=1 SV=2	5.21	23472.7	1015.15	2	10.5
Q9QYB1	CLIC4_MOUSE	Chloride intracellular channel protein 4 OS=Mus musculus OX=10090 GN=Clic4 PE=1 SV=3	5.29	28957.2	7941.19	14	68.38
Q6X893	CTL1_MOUSE	Choline transporter-like protein 1 OS=Mus musculus OX=10090 GN=Slc44a1 PE=1 SV=3	8.74	74606.9	10951	17	30.93
Q8R4N0	CLYBL_MOUSE	Citramalyl-CoA lyase_ mitochondrial OS=Mus musculus OX=10090 GN=Clybl PE=1 SV=2	8.72	37890.7	365.051	3	9.76
Q9CZU6	CISY_MOUSE	Citrate synthase_ mitochondrial OS=Mus musculus OX=10090 GN=Cs PE=1 SV=1	8.76	52021.9	655.061	9	20.26
Q61548	AP180_MOUSE	Clathrin coat assembly protein AP180 OS=Mus musculus OX=10090 GN=Snap91 PE=1 SV=1	4.53	92136.7	589.442	8	15.21
Q68FD5	CLH1_MOUSE	Clathrin heavy chain 1 OS=Mus musculus OX=10090 GN=Cltc PE=1 SV=3	5.36	193325	8323.11	68	56.18
Q6IRU5	CLCB_MOUSE	Clathrin light chain B OS=Mus musculus OX=10090 GN=Cltb PE=1 SV=1	4.36	25285.6	303.43	3	11.79
Q99LI7	CSTF3_MOUSE	Cleavage stimulation factor subunit 3 OS=Mus musculus OX=10090 GN=Cstf3 PE=1 SV=1	8.18	83332.9	138.095	2	3.63
Q8BRT1	CLAP2_MOUSE	CLIP-associating protein 2 OS=Mus musculus OX=10090 GN=Clasp2 PE=1 SV=1	8.78	141652	460.648	20	18.58
P18760	COF1_MOUSE	Cofilin-1 OS=Mus musculus OX=10090 GN=Cfl1 PE=1 SV=3	8.23	18787.7	1053.67	5	37.95
P01027	CO3_MOUSE	Complement C3 OS=Mus musculus OX=10090 GN=C3 PE=1 SV=3	6.31	188024	197.152	4	2.53
O35658	C1QBP_MOUSE	Complement component 1 Q subcomponent-binding protein_ mitochondrial OS=Mus musculus OX=10090 GN=C1qbp PE=1 SV=1	4.63	31355.1	1715.78	4	19.78
Q8JZN5	ACAD9_MOUSE	Complex I assembly factor ACAD9_ mitochondrial OS=Mus musculus OX=10090 GN=Acad9 PE=1 SV=2	7.24	69235.5	509.502	11	21.6
P12960	CNTN1_MOUSE	Contactin-1 OS=Mus musculus OX=10090 GN=Cntn1 PE=1 SV=1	5.76	114244	9302.46	37	51.47
Q61330	CNTN2_MOUSE	Contactin-2 OS=Mus musculus OX=10090 GN=Cntn2 PE=1 SV=2	7.44	114016	5987.45	35	47.5
O54991	CNTP1_MOUSE	Contactin-associated protein 1 OS=Mus musculus OX=10090 GN=Cntnap1 PE=1 SV=2	6.65	158308	6313.99	37	37.33
Q9CPW0	CNTP2_MOUSE	Contactin-associated protein-like 2 OS=Mus musculus OX=10090 GN=Cntnap2 PE=1 SV=2	6.34	150193	2122.7	31	36.86
Q8BLR2	CPNE4_MOUSE	Copine-4 OS=Mus musculus OX=10090 GN=Cpne4 PE=1 SV=1	5.91	63263.7	430.604	5	11.31
Q9WUM3	COR1B_MOUSE	Coronin-1B OS=Mus musculus OX=10090 GN=Coro1b PE=1 SV=1	5.44	54539.6	248.333	3	8.88
Q9WUM4	COR1C_MOUSE	Coronin-1C OS=Mus musculus OX=10090 GN=Coro1c PE=1 SV=2	6.71	53805.3	1138.06	9	21.94
Q8BH44	COR2B_MOUSE	Coronin-2B OS=Mus musculus OX=10090 GN=Coro2b PE=1 SV=2	8.27	55506.7	224.568	2	5.21
Q04447	KCRB_MOUSE	Creatine kinase B-type OS=Mus musculus OX=10090 GN=Ckb PE=1 SV=1	5.3	42998.5	1628.57	12	45.41
P30275	KCRU_MOUSE	Creatine kinase U-type_ mitochondrial OS=Mus musculus OX=10090 GN=Ckmt1 PE=1 SV=1	8.16	47403	908.158	8	24.88
P47941	CRKL_MOUSE	Crk-like protein OS=Mus musculus OX=10090 GN=Crkl PE=1 SV=2	6.31	33944.1	895.229	5	26.4
O88712	CTBP1_MOUSE	C-terminal-binding protein 1 OS=Mus musculus OX=10090 GN=Ctbp1 PE=1 SV=2	6.33	48200.8	709.514	8	23.81
Q9JLV5	CUL3_MOUSE	Cullin-3 OS=Mus musculus OX=10090 GN=Cul3 PE=1 SV=1	8.55	89575.8	779.908	17	27.08
Q9D5V5	CUL5_MOUSE	Cullin-5 OS=Mus musculus OX=10090 GN=Cul5 PE=1 SV=3	7.76	91544.7	218.007	3	4.1
Q6ZQ38	CAND1_MOUSE	Cullin-associated NEDD8-dissociated protein 1 OS=Mus musculus OX=10090 GN=Cand1 PE=1 SV=2	5.42	138043	1722.98	30	32.11
P49615	CDK5_MOUSE	Cyclin-dependent-like kinase 5 OS=Mus musculus OX=10090 GN=Cdk5 PE=1 SV=1	7.56	33744.7	508.271	4	16.78
Q9CZ13	QCR1_MOUSE	Cytochrome b-c1 complex subunit 1_ mitochondrial OS=Mus musculus OX=10090 GN=Uqcrc1 PE=1 SV=2	5.8	53479.1	3968.8	13	36.04
Q9DB77	QCR2_MOUSE	Cytochrome b-c1 complex subunit 2_ mitochondrial OS=Mus musculus OX=10090 GN=Uqcrc2 PE=1 SV=1	9.71	48292	1608.72	11	32.45
Q9CR68	UCRI_MOUSE	Cytochrome b-c1 complex subunit Rieske_ mitochondrial OS=Mus musculus OX=10090 GN=Uqcrfs1 PE=1 SV=1	8.92	29652.8	481.672	3	17.15
P00397	COX1_MOUSE	Cytochrome c oxidase subunit 1 OS=Mus musculus OX=10090 GN=Mtco1 PE=1 SV=2	6.25	56967.3	996.482	4	13.81
P19783	COX41_MOUSE	Cytochrome c oxidase subunit 4 isoform 1_ mitochondrial OS=Mus musculus OX=10090 GN=Cox4i1 PE=1 SV=2	9.71	19587.5	997.16	3	24.85
P56391	CX6B1_MOUSE	Cytochrome c oxidase subunit 6B1 OS=Mus musculus OX=10090 GN=Cox6b1 PE=1 SV=2	8.95	10299.6	1777.79	3	39.53
Q62425	NDUA4_MOUSE	Cytochrome c oxidase subunit NDUFA4 OS=Mus musculus OX=10090 GN=Ndufa4 PE=1 SV=2	10.04	9326.81	1025.91	2	26.83
Q9D0M3	CY1_MOUSE	Cytochrome c1_ heme protein_ mitochondrial OS=Mus musculus OX=10090 GN=Cyc1 PE=1 SV=1	9.44	35555.8	4930.02	10	52
Q9JHU4	DYHC1_MOUSE	Cytoplasmic dynein 1 heavy chain 1 OS=Mus musculus OX=10090 GN=Dync1h1 PE=1 SV=2	6.01	534784	4605.96	189	52.37
O88487	DC1I2_MOUSE	Cytoplasmic dynein 1 intermediate chain 2 OS=Mus musculus OX=10090 GN=Dync1i2 PE=1 SV=1	5	68793.4	1790.58	8	20.59
Q8R1Q8	DC1L1_MOUSE	Cytoplasmic dynein 1 light intermediate chain 1 OS=Mus musculus OX=10090 GN=Dync1li1 PE=1 SV=1	6	56899.4	534.257	7	20.27
Q6PDL0	DC1L2_MOUSE	Cytoplasmic dynein 1 light intermediate chain 2 OS=Mus musculus OX=10090 GN=Dync1li2 PE=1 SV=2	5.87	54503.7	308.118	4	10.77
Q7TMB8	CYFP1_MOUSE	Cytoplasmic FMR1-interacting protein 1 OS=Mus musculus OX=10090 GN=Cyfip1 PE=1 SV=1	6.49	146896	1469.65	26	23.54
Q5SQX6	CYFP2_MOUSE	Cytoplasmic FMR1-interacting protein 2 OS=Mus musculus OX=10090 GN=Cyfip2 PE=1 SV=2	6.66	147542	1911.15	32	28.49
A2AGT5	CKAP5_MOUSE	Cytoskeleton-associated protein 5 OS=Mus musculus OX=10090 GN=Ckap5 PE=1 SV=1	7.91	227289	1276.48	46	28.54
Q9CPY7	AMPL_MOUSE	Cytosol aminopeptidase OS=Mus musculus OX=10090 GN=Lap3 PE=1 SV=3	7.64	56540.6	4018.21	19	49.9
Q91V12	BACH_MOUSE	Cytosolic acyl coenzyme A thioester hydrolase OS=Mus musculus OX=10090 GN=Acot7 PE=1 SV=2	8.82	42993.2	2413.98	8	28.35
Q9D1A2	CNDP2_MOUSE	Cytosolic non-specific dipeptidase OS=Mus musculus OX=10090 GN=Cndp2 PE=1 SV=1	5.32	53223.6	245.562	3	8.42
Q61753	SERA_MOUSE	D-3-phosphoglycerate dehydrogenase OS=Mus musculus OX=10090 GN=Phgdh PE=1 SV=3	6.13	57384	6122.64	16	38.46
Q80XN0	BDH_MOUSE	D-beta-hydroxybutyrate dehydrogenase_ mitochondrial OS=Mus musculus OX=10090 GN=Bdh1 PE=1 SV=2	9.34	38641.3	4893.78	12	41.4
Q8K3H0	DP13A_MOUSE	DCC-interacting protein 13-alpha OS=Mus musculus OX=10090 GN=Appl1 PE=1 SV=1	5.12	80012.6	394.94	4	7.64
Q8BUR4	DOCK1_MOUSE	Dedicator of cytokinesis protein 1 OS=Mus musculus OX=10090 GN=Dock1 PE=1 SV=3	7.39	216055	121.601	2	1.34
Q8BZN6	DOC10_MOUSE	Dedicator of cytokinesis protein 10 OS=Mus musculus OX=10090 GN=Dock10 PE=1 SV=3	6.65	248210	280.25	10	6.74
Q8BIK4	DOCK9_MOUSE	Dedicator of cytokinesis protein 9 OS=Mus musculus OX=10090 GN=Dock9 PE=1 SV=2	6.87	237765	320.899	17	9.78
Q99L04	DHRS1_MOUSE	Dehydrogenase/reductase SDR family member 1 OS=Mus musculus OX=10090 GN=Dhrs1 PE=1 SV=1	8.36	34518.6	1184.63	8	27.16
Q9CXR1	DHRS7_MOUSE	Dehydrogenase/reductase SDR family member 7 OS=Mus musculus OX=10090 GN=Dhrs7 PE=1 SV=2	8.37	38566.7	315.542	3	11.54
Q8CHT0	AL4A1_MOUSE	Delta-1-pyrroline-5-carboxylate dehydrogenase_ mitochondrial OS=Mus musculus OX=10090 GN=Aldh4a1 PE=1 SV=3	8.25	62296.9	641.619	7	17.26
Q9Z110	P5CS_MOUSE	Delta-1-pyrroline-5-carboxylate synthase OS=Mus musculus OX=10090 GN=Aldh18a1 PE=1 SV=2	7.24	87836.7	205.653	2	2.52
Q9CQJ6	DENR_MOUSE	Density-regulated protein OS=Mus musculus OX=10090 GN=Denr PE=1 SV=1	5.01	22565.3	328.079	2	10.1
E9Q557	DESP_MOUSE	Desmoplakin OS=Mus musculus OX=10090 GN=Dsp PE=1 SV=1	6.41	335365	1354.14	53	20.6
O08749	DLDH_MOUSE	Dihydrolipoyl dehydrogenase_ mitochondrial OS=Mus musculus OX=10090 GN=Dld PE=1 SV=2	7.82	54785.7	6072.43	17	45.19
Q8BMF4	ODP2_MOUSE	Dihydrolipoyllysine-residue acetyltransferase component of pyruvate dehydrogenase complex_ mitochondrial OS=Mus musculus OX=10090 GN=Dlat PE=1 SV=2	8.71	68512.1	4139.85	17	37.69
Q9D2G2	ODO2_MOUSE	Dihydrolipoyllysine-residue succinyltransferase component of 2-oxoglutarate dehydrogenase complex_ mitochondrial OS=Mus musculus OX=10090 GN=Dlst PE=1 SV=1	9.36	49336.8	1015.28	5	13.44
Q8BVI4	DHPR_MOUSE	Dihydropteridine reductase OS=Mus musculus OX=10090 GN=Qdpr PE=1 SV=2	7.85	25798.4	19030.4	11	69.29
P97427	DPYL1_MOUSE	Dihydropyrimidinase-related protein 1 OS=Mus musculus OX=10090 GN=Crmp1 PE=1 SV=1	6.71	62510	12773.3	25	69.93
O08553	DPYL2_MOUSE	Dihydropyrimidinase-related protein 2 OS=Mus musculus OX=10090 GN=Dpysl2 PE=1 SV=2	5.95	62676.9	36046.2	28	80.42
Q62188	DPYL3_MOUSE	Dihydropyrimidinase-related protein 3 OS=Mus musculus OX=10090 GN=Dpysl3 PE=1 SV=1	6.06	62335.6	2567.34	15	40.53
O35098	DPYL4_MOUSE	Dihydropyrimidinase-related protein 4 OS=Mus musculus OX=10090 GN=Dpysl4 PE=1 SV=1	6.56	62531.9	3091.32	18	44.58
Q9EQF6	DPYL5_MOUSE	Dihydropyrimidinase-related protein 5 OS=Mus musculus OX=10090 GN=Dpysl5 PE=1 SV=1	6.68	62086.8	3725.82	22	59.04
Q8BWT5	DIP2A_MOUSE	Disco-interacting protein 2 homolog A OS=Mus musculus OX=10090 GN=Dip2a PE=1 SV=3	7.37	167422	897.948	24	19.83
Q3UH60	DIP2B_MOUSE	Disco-interacting protein 2 homolog B OS=Mus musculus OX=10090 GN=Dip2b PE=1 SV=1	7.97	173351	436.664	17	14.42
Q8BPM0	DAAM1_MOUSE	Disheveled-associated activator of morphogenesis 1 OS=Mus musculus OX=10090 GN=Daam1 PE=1 SV=4	7.18	123941	1467.19	27	28.88
Q80U19	DAAM2_MOUSE	Disheveled-associated activator of morphogenesis 2 OS=Mus musculus OX=10090 GN=Daam2 PE=1 SV=4	6.5	129168	4247.19	40	42.87
O35598	ADA10_MOUSE	Disintegrin and metalloproteinase domain-containing protein 10 OS=Mus musculus OX=10090 GN=Adam10 PE=1 SV=2	7.8	86021.2	687.403	6	9.88
Q9R1V4	ADA11_MOUSE	Disintegrin and metalloproteinase domain-containing protein 11 OS=Mus musculus OX=10090 GN=Adam11 PE=1 SV=2	7.26	86643.7	666.471	10	16.3
Q9R1V6	ADA22_MOUSE	Disintegrin and metalloproteinase domain-containing protein 22 OS=Mus musculus OX=10090 GN=Adam22 PE=1 SV=2	7.67	102395	3075.43	14	19.47
Q9R1V7	ADA23_MOUSE	Disintegrin and metalloproteinase domain-containing protein 23 OS=Mus musculus OX=10090 GN=Adam23 PE=1 SV=1	7.49	94171	4751.11	14	23.4
Q811D0	DLG1_MOUSE	Disks large homolog 1 OS=Mus musculus OX=10090 GN=Dlg1 PE=1 SV=1	5.44	100519	1732.85	22	38.12
Q91XM9	DLG2_MOUSE	Disks large homolog 2 OS=Mus musculus OX=10090 GN=Dlg2 PE=1 SV=2	5.82	95336.6	254.998	10	15.61
Q62108	DLG4_MOUSE	Disks large homolog 4 OS=Mus musculus OX=10090 GN=Dlg4 PE=1 SV=1	5.49	80814.6	245.092	3	6.35
Q9QYI5	DNJB2_MOUSE	DnaJ homolog subfamily B member 2 OS=Mus musculus OX=10090 GN=Dnajb2 PE=1 SV=3	5.55	35650.4	1559.49	5	18.52
Q5U458	DJC11_MOUSE	DnaJ homolog subfamily C member 11 OS=Mus musculus OX=10090 GN=Dnajc11 PE=1 SV=2	8.43	63575.3	791.916	10	22.18
P60904	DNJC5_MOUSE	DnaJ homolog subfamily C member 5 OS=Mus musculus OX=10090 GN=Dnajc5 PE=1 SV=1	4.75	22899.1	1722.98	4	37.37
Q91YQ5	RPN1_MOUSE	Dolichyl-diphosphooligosaccharide--protein glycosyltransferase subunit 1 OS=Mus musculus OX=10090 GN=Rpn1 PE=1 SV=1	6.03	68699.5	564.943	7	14.64
O08788	DCTN1_MOUSE	Dynactin subunit 1 OS=Mus musculus OX=10090 GN=Dctn1 PE=1 SV=3	5.57	142360	3109.3	43	46.68
Q99KJ8	DCTN2_MOUSE	Dynactin subunit 2 OS=Mus musculus OX=10090 GN=Dctn2 PE=1 SV=3	4.97	44231	924.729	8	28.11
Q8CBY8	DCTN4_MOUSE	Dynactin subunit 4 OS=Mus musculus OX=10090 GN=Dctn4 PE=1 SV=1	7.58	53912.4	566.083	7	20.34
P39053	DYN1_MOUSE	Dynamin-1 OS=Mus musculus OX=10090 GN=Dnm1 PE=1 SV=2	7.66	98202.2	6836.42	32	48.79
Q8K1M6	DNM1L_MOUSE	Dynamin-1-like protein OS=Mus musculus OX=10090 GN=Dnm1l PE=1 SV=2	6.66	83171.4	4326.2	28	47.3
Q8BZ98	DYN3_MOUSE	Dynamin-3 OS=Mus musculus OX=10090 GN=Dnm3 PE=1 SV=1	8.5	97589.8	1816.63	10	13.33
P58281	OPA1_MOUSE	Dynamin-like 120 kDa protein_ mitochondrial OS=Mus musculus OX=10090 GN=Opa1 PE=1 SV=1	7.26	111853	1147.33	21	24.79
Q05BC3	EMAL1_MOUSE	Echinoderm microtubule-associated protein-like 1 OS=Mus musculus OX=10090 GN=Eml1 PE=1 SV=1	6.6	90706.3	687.321	11	17.08
Q9D8Y0	EFHD2_MOUSE	EF-hand domain-containing protein D2 OS=Mus musculus OX=10090 GN=Efhd2 PE=1 SV=1	4.81	26791.3	323.667	3	12.92
O35474	EDIL3_MOUSE	EGF-like repeat and discoidin I-like domain-containing protein 3 OS=Mus musculus OX=10090 GN=Edil3 PE=1 SV=2	7.39	55080.7	240.605	3	7.29
Q9WVK4	EHD1_MOUSE	EH domain-containing protein 1 OS=Mus musculus OX=10090 GN=Ehd1 PE=1 SV=1	6.39	60659.9	8107.21	23	54.49
Q9QXY6	EHD3_MOUSE	EH domain-containing protein 3 OS=Mus musculus OX=10090 GN=Ehd3 PE=1 SV=2	6.03	60878.2	10262.5	27	70.47
Q9EQP2	EHD4_MOUSE	EH domain-containing protein 4 OS=Mus musculus OX=10090 GN=Ehd4 PE=1 SV=1	6.35	61708.8	1982.43	21	49.72
O88343	S4A4_MOUSE	Electrogenic sodium bicarbonate cotransporter 1 OS=Mus musculus OX=10090 GN=Slc4a4 PE=1 SV=2	6.42	122396	330.765	5	5.65
Q99LC5	ETFA_MOUSE	Electron transfer flavoprotein subunit alpha_ mitochondrial OS=Mus musculus OX=10090 GN=Etfa PE=1 SV=2	8.5	35351.6	2221.6	13	56.16
Q9DCW4	ETFB_MOUSE	Electron transfer flavoprotein subunit beta OS=Mus musculus OX=10090 GN=Etfb PE=1 SV=3	8.25	27851.4	2941.52	9	38.43
Q921G7	ETFD_MOUSE	Electron transfer flavoprotein-ubiquinone oxidoreductase_ mitochondrial OS=Mus musculus OX=10090 GN=Etfdh PE=1 SV=1	7.31	68946.4	1153.52	13	25.81
P10126	EF1A1_MOUSE	Elongation factor 1-alpha 1 OS=Mus musculus OX=10090 GN=Eef1a1 PE=1 SV=3	9.49	50456.1	6070.32	13	39.83
P62631	EF1A2_MOUSE	Elongation factor 1-alpha 2 OS=Mus musculus OX=10090 GN=Eef1a2 PE=1 SV=1	9.49	50796.4	4262.29	13	39.74
Q8K0D5	EFGM_MOUSE	Elongation factor G_ mitochondrial OS=Mus musculus OX=10090 GN=Gfm1 PE=1 SV=1	6.51	84291	651.27	12	19.17
Q8BFR5	EFTU_MOUSE	Elongation factor Tu_ mitochondrial OS=Mus musculus OX=10090 GN=Tufm PE=1 SV=1	7.34	49907.6	1288.33	4	12.17
Q8C522	ENDD1_MOUSE	Endonuclease domain-containing 1 protein OS=Mus musculus OX=10090 GN=Endod1 PE=1 SV=2	5.76	55946.6	7107.43	12	36.93
P20029	BIP_MOUSE	Endoplasmic reticulum chaperone BiP OS=Mus musculus OX=10090 GN=Hspa5 PE=1 SV=3	4.88	72536.2	4072.09	21	41.68
Q3UVK0	ERMP1_MOUSE	Endoplasmic reticulum metallopeptidase 1 OS=Mus musculus OX=10090 GN=Ermp1 PE=1 SV=2	7.18	100833	607.382	9	13.36
P57759	ERP29_MOUSE	Endoplasmic reticulum resident protein 29 OS=Mus musculus OX=10090 GN=Erp29 PE=1 SV=2	5.82	28880.3	437.926	4	17.56
Q8BPU7	ELMO1_MOUSE	Engulfment and cell motility protein 1 OS=Mus musculus OX=10090 GN=Elmo1 PE=1 SV=2	5.87	84677.1	1186.74	12	18.43
Q9DCS3	MECR_MOUSE	Enoyl-[acyl-carrier-protein] reductase_ mitochondrial OS=Mus musculus OX=10090 GN=Mecr PE=1 SV=2	9.48	40570.9	322.936	3	10.19
P42125	ECI1_MOUSE	Enoyl-CoA delta isomerase 1_ mitochondrial OS=Mus musculus OX=10090 GN=Eci1 PE=1 SV=2	9.33	32535.7	6771.52	8	34.6
Q8BH95	ECHM_MOUSE	Enoyl-CoA hydratase_ mitochondrial OS=Mus musculus OX=10090 GN=Echs1 PE=1 SV=1	8.59	31873.6	5987.04	10	41.72
O35393	EFNB3_MOUSE	Ephrin-B3 OS=Mus musculus OX=10090 GN=Efnb3 PE=1 SV=1	8.25	36226.9	1130.46	8	34.41
P42567	EPS15_MOUSE	Epidermal growth factor receptor substrate 15 OS=Mus musculus OX=10090 GN=Eps15 PE=1 SV=1	4.29	98984.4	493.004	10	13.38
Q60902	EP15R_MOUSE	Epidermal growth factor receptor substrate 15-like 1 OS=Mus musculus OX=10090 GN=Eps15l1 PE=1 SV=3	4.67	99479.9	200.128	2	3.2
Q8CHU3	EPN2_MOUSE	Epsin-2 OS=Mus musculus OX=10090 GN=Epn2 PE=1 SV=1	8.39	63642.9	690.862	5	8.07
Q5EBJ4	ERMIN_MOUSE	Ermin OS=Mus musculus OX=10090 GN=Ermn PE=1 SV=1	4.34	32319	469.13	3	14.95
Q9EQ06	DHB11_MOUSE	Estradiol 17-beta-dehydrogenase 11 OS=Mus musculus OX=10090 GN=Hsd17b11 PE=1 SV=1	8.91	33165.8	1140.12	7	25.5
P50171	DHB8_MOUSE	Estradiol 17-beta-dehydrogenase 8 OS=Mus musculus OX=10090 GN=Hsd17b8 PE=1 SV=2	6.13	26816.5	366.682	2	9.65
P56564	EAA1_MOUSE	Excitatory amino acid transporter 1 OS=Mus musculus OX=10090 GN=Slc1a3 PE=1 SV=2	8.67	59793.7	3163.5	4	13.26
P43006	EAA2_MOUSE	Excitatory amino acid transporter 2 OS=Mus musculus OX=10090 GN=Slc1a2 PE=1 SV=1	6.28	62543.6	2996.28	11	23.6
Q6KAR6	EXOC3_MOUSE	Exocyst complex component 3 OS=Mus musculus OX=10090 GN=Exoc3 PE=1 SV=2	5.81	87139.2	488.974	9	14.17
O35250	EXOC7_MOUSE	Exocyst complex component 7 OS=Mus musculus OX=10090 GN=Exoc7 PE=1 SV=2	6.56	80188.4	519.098	11	19.23
Q6PGF7	EXOC8_MOUSE	Exocyst complex component 8 OS=Mus musculus OX=10090 GN=Exoc8 PE=1 SV=1	5.13	81719.7	224.201	4	6.7
Q3U7R1	ESYT1_MOUSE	Extended synaptotagmin-1 OS=Mus musculus OX=10090 GN=Esyt1 PE=1 SV=2	5.57	121782	280.884	8	8.61
P26040	EZRI_MOUSE	Ezrin OS=Mus musculus OX=10090 GN=Ezr PE=1 SV=3	5.75	69521	5833.05	22	44.37
P47753	CAZA1_MOUSE	F-actin-capping protein subunit alpha-1 OS=Mus musculus OX=10090 GN=Capza1 PE=1 SV=4	5.21	33110.9	932.367	4	22.03
P47754	CAZA2_MOUSE	F-actin-capping protein subunit alpha-2 OS=Mus musculus OX=10090 GN=Capza2 PE=1 SV=3	5.49	33138.2	1835.21	7	36.36
P47757	CAPZB_MOUSE	F-actin-capping protein subunit beta OS=Mus musculus OX=10090 GN=Capzb PE=1 SV=3	5.35	31630.7	1029.32	6	24.55
Q61553	FSCN1_MOUSE	Fascin OS=Mus musculus OX=10090 GN=Fscn1 PE=1 SV=4	6.48	55249.4	4429.4	19	53.75
P19096	FAS_MOUSE	Fatty acid synthase OS=Mus musculus OX=10090 GN=Fasn PE=1 SV=2	6.15	275166	1539.82	73	41.45
Q80UW2	FBX2_MOUSE	F-box only protein 2 OS=Mus musculus OX=10090 GN=Fbxo2 PE=1 SV=1	4.01	33961.1	227.537	2	9.09
Q3UFK8	FRMD8_MOUSE	FERM domain-containing protein 8 OS=Mus musculus OX=10090 GN=Frmd8 PE=1 SV=2	6.02	52340.9	376.678	4	9.87
Q8CIB5	FERM2_MOUSE	Fermitin family homolog 2 OS=Mus musculus OX=10090 GN=Fermt2 PE=1 SV=1	6.28	78484.9	1700.19	18	29.12
P09528	FRIH_MOUSE	Ferritin heavy chain OS=Mus musculus OX=10090 GN=Fth1 PE=1 SV=2	5.49	21237.7	2529.13	7	50.55
P29391	FRIL1_MOUSE	Ferritin light chain 1 OS=Mus musculus OX=10090 GN=Ftl1 PE=1 SV=2	5.61	20859.5	323.107	2	16.94
Q7TPM6	FSD1_MOUSE	Fibronectin type III and SPRY domain-containing protein 1 OS=Mus musculus OX=10090 GN=Fsd1 PE=1 SV=1	6.25	55981.4	919.788	12	31.85
Q80TY0	FNBP1_MOUSE	Formin-binding protein 1 OS=Mus musculus OX=10090 GN=Fnbp1 PE=1 SV=2	5.37	71743.1	1297	12	20.13
Q9JL26	FMNL1_MOUSE	Formin-like protein 1 OS=Mus musculus OX=10090 GN=Fmnl1 PE=1 SV=1	5.5	122801	194.28	3	2.56
A2APV2	FMNL2_MOUSE	Formin-like protein 2 OS=Mus musculus OX=10090 GN=Fmnl2 PE=1 SV=2	7.25	123501	1798.9	27	26.06
P97447	FHL1_MOUSE	Four and a half LIM domains protein 1 OS=Mus musculus OX=10090 GN=Fhl1 PE=1 SV=3	8.26	33827.7	964.575	6	28.21
Q9ER35	FN3K_MOUSE	Fructosamine-3-kinase OS=Mus musculus OX=10090 GN=Fn3k PE=1 SV=1	8.53	35260.2	1076.31	5	20.39
P05064	ALDOA_MOUSE	Fructose-bisphosphate aldolase A OS=Mus musculus OX=10090 GN=Aldoa PE=1 SV=2	8.07	39812.2	7156.31	19	65.66
P05063	ALDOC_MOUSE	Fructose-bisphosphate aldolase C OS=Mus musculus OX=10090 GN=Aldoc PE=1 SV=4	6.77	39794.1	2851.32	16	52.62
P97807	FUMH_MOUSE	Fumarate hydratase_ mitochondrial OS=Mus musculus OX=10090 GN=Fh PE=1 SV=3	9.51	54585	1261.11	11	31.95
Q3TC72	FAHD2_MOUSE	Fumarylacetoacetate hydrolase domain-containing protein 2A OS=Mus musculus OX=10090 GN=Fahd2 PE=1 SV=1	8.17	35089.6	1628.88	6	33.55
Q9QYB5	ADDG_MOUSE	Gamma-adducin OS=Mus musculus OX=10090 GN=Add3 PE=1 SV=2	5.58	79119.4	1639.44	12	23.37
P17183	ENOG_MOUSE	Gamma-enolase OS=Mus musculus OX=10090 GN=Eno2 PE=1 SV=2	4.8	47638.9	9357.12	14	50.92
Q9CWZ7	SNAG_MOUSE	Gamma-soluble NSF attachment protein OS=Mus musculus OX=10090 GN=Napg PE=1 SV=1	5.15	35074.6	3686.57	13	47.12
O88741	GDAP1_MOUSE	Ganglioside-induced differentiation-associated protein 1 OS=Mus musculus OX=10090 GN=Gdap1 PE=1 SV=1	8.51	41538.9	3715.67	7	23.46
P28230	CXB1_MOUSE	Gap junction beta-1 protein OS=Mus musculus OX=10090 GN=Gjb1 PE=1 SV=3	9.08	32573.8	1241.43	5	14.13
Q921C1	CXG3_MOUSE	Gap junction gamma-3 protein OS=Mus musculus OX=10090 GN=Gjc3 PE=1 SV=2	8.37	30805.9	6914.38	12	57.99
P13020	GELS_MOUSE	Gelsolin OS=Mus musculus OX=10090 GN=Gsn PE=1 SV=3	5.78	86340.9	3367.08	18	37.82
P03995	GFAP_MOUSE	Glial fibrillary acidic protein OS=Mus musculus OX=10090 GN=Gfap PE=1 SV=4	5.1	49957.2	3285.31	24	53.49
Q00612	G6PD1_MOUSE	Glucose-6-phosphate 1-dehydrogenase X OS=Mus musculus OX=10090 GN=G6pdx PE=1 SV=3	6.07	59718.9	611.911	9	20.39
P06745	G6PI_MOUSE	Glucose-6-phosphate isomerase OS=Mus musculus OX=10090 GN=Gpi PE=1 SV=4	8.22	62995.1	11975.7	21	51.61
O08795	GLU2B_MOUSE	Glucosidase 2 subunit beta OS=Mus musculus OX=10090 GN=Prkcsh PE=1 SV=1	4.21	59762.3	643.816	6	10.56
P26443	DHE3_MOUSE	Glutamate dehydrogenase 1_ mitochondrial OS=Mus musculus OX=10090 GN=Glud1 PE=1 SV=1	7.99	61679.1	6683.94	21	47.67
D3Z7P3	GLSK_MOUSE	Glutaminase kidney isoform_ mitochondrial OS=Mus musculus OX=10090 GN=Gls PE=1 SV=1	7.9	74819.3	3298.89	20	46.59
Q9D172	GAL3A_MOUSE	Glutamine amidotransferase-like class 1 domain-containing protein 3A_ mitochondrial OS=Mus musculus OX=10090 GN=Gatd3a PE=1 SV=1	9.04	28432.6	895.453	4	21.05
P15105	GLNA_MOUSE	Glutamine synthetase OS=Mus musculus OX=10090 GN=Glul PE=1 SV=6	6.69	42861.1	5137.13	11	38.61
O89112	LANC1_MOUSE	Glutathione S-transferase LANCL1 OS=Mus musculus OX=10090 GN=Lancl1 PE=1 SV=1	7.64	46082.6	1325.75	9	30.58
P10649	GSTM1_MOUSE	Glutathione S-transferase Mu 1 OS=Mus musculus OX=10090 GN=Gstm1 PE=1 SV=2	8.13	26084.1	24909.9	15	69.27
P48774	GSTM5_MOUSE	Glutathione S-transferase Mu 5 OS=Mus musculus OX=10090 GN=Gstm5 PE=1 SV=1	7.01	27034.2	3047.32	10	50
P16858	G3P_MOUSE	Glyceraldehyde-3-phosphate dehydrogenase OS=Mus musculus OX=10090 GN=Gapdh PE=1 SV=2	8.36	36095.2	27139.8	13	63.66
Q64516	GLPK_MOUSE	Glycerol kinase OS=Mus musculus OX=10090 GN=Gk PE=1 SV=2	5.53	62083	1299.55	17	42.22
P13707	GPDA_MOUSE	Glycerol-3-phosphate dehydrogenase [NAD(+)]_ cytoplasmic OS=Mus musculus OX=10090 GN=Gpd1 PE=1 SV=3	6.83	38200.1	3552.35	18	60.17
Q3ULJ0	GPD1L_MOUSE	Glycerol-3-phosphate dehydrogenase 1-like protein OS=Mus musculus OX=10090 GN=Gpd1l PE=1 SV=2	6.38	38852.9	283.311	6	16.24
Q64521	GPDM_MOUSE	Glycerol-3-phosphate dehydrogenase_ mitochondrial OS=Mus musculus OX=10090 GN=Gpd2 PE=1 SV=2	6.18	81467.1	3122.18	28	52.41
Q8CHP8	PGP_MOUSE	Glycerol-3-phosphate phosphatase OS=Mus musculus OX=10090 GN=Pgp PE=1 SV=1	5.02	34997	453.408	4	14.95
Q8BGN3	ENPP6_MOUSE	Glycerophosphocholine cholinephosphodiesterase ENPP6 OS=Mus musculus OX=10090 GN=Enpp6 PE=1 SV=1	6.98	50960.7	4409.31	15	45.45
Q9CZD3	GARS_MOUSE	Glycine--tRNA ligase OS=Mus musculus OX=10090 GN=Gars1 PE=1 SV=1	6.25	82676.3	502.872	10	15.91
Q9CPV4	GLOD4_MOUSE	Glyoxalase domain-containing protein 4 OS=Mus musculus OX=10090 GN=Glod4 PE=1 SV=1	5.13	33601.9	1648.06	9	37.58
Q91Z53	GRHPR_MOUSE	Glyoxylate reductase/hydroxypyruvate reductase OS=Mus musculus OX=10090 GN=Grhpr PE=1 SV=1	7.59	35728.1	234.251	3	9.76
Q9WTP7	KAD3_MOUSE	GTP:AMP phosphotransferase AK3_ mitochondrial OS=Mus musculus OX=10090 GN=Ak3 PE=1 SV=3	9.34	25483.4	966.667	6	33.92
P62827	RAN_MOUSE	GTP-binding nuclear protein Ran OS=Mus musculus OX=10090 GN=Ran PE=1 SV=3	7.33	24594.2	653.455	4	20.83
Q9DC51	GNAI3_MOUSE	Guanine nucleotide-binding protein G(i) subunit alpha OS=Mus musculus OX=10090 GN=Gnai3 PE=1 SV=3	5.37	41108.5	7609.53	12	39.55
B2RSH2	GNAI1_MOUSE	Guanine nucleotide-binding protein G(i) subunit alpha-1 OS=Mus musculus OX=10090 GN=Gnai1 PE=1 SV=1	5.61	40931.4	16214.2	16	57.91
P08752	GNAI2_MOUSE	Guanine nucleotide-binding protein G(i) subunit alpha-2 OS=Mus musculus OX=10090 GN=Gnai2 PE=1 SV=5	5.12	41059.3	21446.1	16	56.06
Q9DAS9	GBG12_MOUSE	Guanine nucleotide-binding protein G(I)/G(S)/G(O) subunit gamma-12 OS=Mus musculus OX=10090 GN=Gng12 PE=1 SV=3	9.48	8111.3	960.819	2	37.5
P62874	GBB1_MOUSE	Guanine nucleotide-binding protein G(I)/G(S)/G(T) subunit beta-1 OS=Mus musculus OX=10090 GN=Gnb1 PE=1 SV=3	5.56	38175.4	28070.3	11	60
P62880	GBB2_MOUSE	Guanine nucleotide-binding protein G(I)/G(S)/G(T) subunit beta-2 OS=Mus musculus OX=10090 GN=Gnb2 PE=1 SV=3	5.56	38072.5	15878.7	11	60
P18872	GNAO_MOUSE	Guanine nucleotide-binding protein G(o) subunit alpha OS=Mus musculus OX=10090 GN=Gnao1 PE=1 SV=3	5.2	40654.9	19828	16	56.21
P21279	GNAQ_MOUSE	Guanine nucleotide-binding protein G(q) subunit alpha OS=Mus musculus OX=10090 GN=Gnaq PE=1 SV=4	5.35	42443.3	746.573	9	28.69
O70443	GNAZ_MOUSE	Guanine nucleotide-binding protein G(z) subunit alpha OS=Mus musculus OX=10090 GN=Gnaz PE=1 SV=4	7.5	41363	1236.52	8	28.17
P29387	GBB4_MOUSE	Guanine nucleotide-binding protein subunit beta-4 OS=Mus musculus OX=10090 GN=Gnb4 PE=1 SV=4	5.73	38120.4	4898.89	10	57.06
Q8K0U4	HS12A_MOUSE	Heat shock 70 kDa protein 12A OS=Mus musculus OX=10090 GN=Hspa12a PE=1 SV=1	6.35	75213.7	4412.02	24	47.7
Q61316	HSP74_MOUSE	Heat shock 70 kDa protein 4 OS=Mus musculus OX=10090 GN=Hspa4 PE=1 SV=1	4.97	94931.2	1237.63	15	23.31
P63017	HSP7C_MOUSE	Heat shock cognate 71 kDa protein OS=Mus musculus OX=10090 GN=Hspa8 PE=1 SV=1	5.2	71099.3	16496.9	24	47.99
Q61699	HS105_MOUSE	Heat shock protein 105 kDa OS=Mus musculus OX=10090 GN=Hsph1 PE=1 SV=2	5.24	97377	767.735	8	11.42
P07901	HS90A_MOUSE	Heat shock protein HSP 90-alpha OS=Mus musculus OX=10090 GN=Hsp90aa1 PE=1 SV=4	4.74	85187.2	1456.24	11	16.23
P11499	HS90B_MOUSE	Heat shock protein HSP 90-beta OS=Mus musculus OX=10090 GN=Hsp90ab1 PE=1 SV=3	4.78	83623.5	2141.37	14	21.82
P17156	HSP72_MOUSE	Heat shock-related 70 kDa protein 2 OS=Mus musculus OX=10090 GN=Hspa2 PE=1 SV=2	5.35	69926.9	6292.02	11	18.48
O70252	HMOX2_MOUSE	Heme oxygenase 2 OS=Mus musculus OX=10090 GN=Hmox2 PE=1 SV=1	5.53	35909.7	1842.83	10	43.17
Q640R3	HECAM_MOUSE	Hepatocyte cell adhesion molecule OS=Mus musculus OX=10090 GN=Hepacam PE=1 SV=2	9.88	46595	1852	8	30.62
Q91W97	HKDC1_MOUSE	Hexokinase HKDC1 OS=Mus musculus OX=10090 GN=Hkdc1 PE=2 SV=1	6.74	103571	747.956	5	9.07
P17710	HXK1_MOUSE	Hexokinase-1 OS=Mus musculus OX=10090 GN=Hk1 PE=1 SV=3	6.38	109615	12692.9	37	45.28
Q91WA3	HDA11_MOUSE	Histone deacetylase 11 OS=Mus musculus OX=10090 GN=Hdac11 PE=1 SV=1	6.74	39385.3	1917.35	9	32.85
Q8VD75	HIP1_MOUSE	Huntingtin-interacting protein 1 OS=Mus musculus OX=10090 GN=Hip1 PE=1 SV=2	5.14	116172	1062.23	23	26.92
Q99KB8	GLO2_MOUSE	Hydroxyacylglutathione hydrolase_ mitochondrial OS=Mus musculus OX=10090 GN=Hagh PE=1 SV=2	7.62	34540.4	1369.52	7	27.83
Q9JKR6	HYOU1_MOUSE	Hypoxia up-regulated protein 1 OS=Mus musculus OX=10090 GN=Hyou1 PE=1 SV=1	4.94	111409	285.918	8	10.31
Q8R366	IGSF8_MOUSE	Immunoglobulin superfamily member 8 OS=Mus musculus OX=10090 GN=Igsf8 PE=1 SV=2	7.9	65638.3	13385.4	15	43.21
Q8BKC5	IPO5_MOUSE	Importin-5 OS=Mus musculus OX=10090 GN=Ipo5 PE=1 SV=3	4.63	125074	188.784	2	2.1
Q8BTX9	HSDL1_MOUSE	Inactive hydroxysteroid dehydrogenase-like protein 1 OS=Mus musculus OX=10090 GN=Hsdl1 PE=1 SV=1	8.52	37266.7	668.002	6	23.64
Q3USB7	PLCL1_MOUSE	Inactive phospholipase C-like protein 1 OS=Mus musculus OX=10090 GN=Plcl1 PE=1 SV=3	5.33	124441	2570.62	36	45.53
Q8K394	PLCL2_MOUSE	Inactive phospholipase C-like protein 2 OS=Mus musculus OX=10090 GN=Plcl2 PE=1 SV=2	6.51	127198	250.588	7	7.54
Q91VM9	IPYR2_MOUSE	Inorganic pyrophosphatase 2_ mitochondrial OS=Mus musculus OX=10090 GN=Ppa2 PE=1 SV=1	6.57	38570.8	364.497	4	14.24
P11881	ITPR1_MOUSE	Inositol 1_4_5-trisphosphate receptor type 1 OS=Mus musculus OX=10090 GN=Itpr1 PE=1 SV=2	5.65	316589	120.207	3	1.05
O55023	IMPA1_MOUSE	Inositol monophosphatase 1 OS=Mus musculus OX=10090 GN=Impa1 PE=1 SV=1	4.9	30835.5	1282.26	6	22.74
Q61730	IL1AP_MOUSE	Interleukin-1 receptor accessory protein OS=Mus musculus OX=10090 GN=Il1rap PE=1 SV=1	7.66	66425.1	546.894	10	20.7
Q8C0M9	ASGL1_MOUSE	Isoaspartyl peptidase/L-asparaginase OS=Mus musculus OX=10090 GN=Asrgl1 PE=1 SV=1	7.55	34406.2	444.661	4	14.72
Q9D6R2	IDH3A_MOUSE	Isocitrate dehydrogenase [NAD] subunit alpha_ mitochondrial OS=Mus musculus OX=10090 GN=Idh3a PE=1 SV=1	6.3	40095	7672.65	13	39.62
P70404	IDHG1_MOUSE	Isocitrate dehydrogenase [NAD] subunit gamma 1_ mitochondrial OS=Mus musculus OX=10090 GN=Idh3g PE=1 SV=1	9.33	43184.7	1638.35	7	27.23
Q02257	PLAK_MOUSE	Junction plakoglobin OS=Mus musculus OX=10090 GN=Jup PE=1 SV=3	5.72	82542.3	3224.19	26	45.37
Q9D8B7	JAM3_MOUSE	Junctional adhesion molecule C OS=Mus musculus OX=10090 GN=Jam3 PE=1 SV=2	6.67	35407.9	6880.18	10	41.61
O54983	CRYM_MOUSE	Ketimine reductase mu-crystallin OS=Mus musculus OX=10090 GN=Crym PE=1 SV=1	5.33	33694.4	454.251	4	15.02
Q8K274	KT3K_MOUSE	Ketosamine-3-kinase OS=Mus musculus OX=10090 GN=Fn3krp PE=1 SV=2	7.86	34696.5	611.262	6	21.68
P28738	KIF5C_MOUSE	Kinesin heavy chain isoform 5C OS=Mus musculus OX=10090 GN=Kif5c PE=1 SV=3	5.81	109845	762.823	13	16.42
O88447	KLC1_MOUSE	Kinesin light chain 1 OS=Mus musculus OX=10090 GN=Klc1 PE=1 SV=3	5.37	61906.4	300.372	3	5.73
Q61768	KINH_MOUSE	Kinesin-1 heavy chain OS=Mus musculus OX=10090 GN=Kif5b PE=1 SV=3	6.04	110293	1185.82	29	37.59
Q9JJK2	LANC2_MOUSE	LanC-like protein 2 OS=Mus musculus OX=10090 GN=Lancl2 PE=1 SV=1	6.97	51518.7	295.597	3	9.56
Q80Y17	L2GL1_MOUSE	Lethal(2) giant larvae protein homolog 1 OS=Mus musculus OX=10090 GN=Llgl1 PE=1 SV=1	6.05	113873	2541.66	21	32.34
Q9JIA1	LGI1_MOUSE	Leucine-rich glioma-inactivated protein 1 OS=Mus musculus OX=10090 GN=Lgi1 PE=1 SV=1	7.96	64385.2	4143.31	15	31.6
Q6PB66	LPPRC_MOUSE	Leucine-rich PPR motif-containing protein_ mitochondrial OS=Mus musculus OX=10090 GN=Lrpprc PE=1 SV=2	6.43	157870	673.838	25	21.77
Q8K4Z0	LGI2_MOUSE	Leucine-rich repeat LGI family member 2 OS=Mus musculus OX=10090 GN=Lgi2 PE=2 SV=1	6.11	63690.5	2498.61	16	36.73
Q8K406	LGI3_MOUSE	Leucine-rich repeat LGI family member 3 OS=Mus musculus OX=10090 GN=Lgi3 PE=1 SV=1	8.1	62559.1	9230.5	18	40.51
Q61735	CD47_MOUSE	Leukocyte surface antigen CD47 OS=Mus musculus OX=10090 GN=Cd47 PE=1 SV=2	8.71	33610.8	4215.81	5	17.82
Q3UH68	LIMC1_MOUSE	LIM and calponin homology domains-containing protein 1 OS=Mus musculus OX=10090 GN=Limch1 PE=1 SV=2	5.21	119108	639.28	16	21.1
Q61792	LASP1_MOUSE	LIM and SH3 domain protein 1 OS=Mus musculus OX=10090 GN=Lasp1 PE=1 SV=1	6.7	30393.6	2684.87	8	34.22
Q9DC07	LNEBL_MOUSE	LIM zinc-binding domain-containing Nebulette OS=Mus musculus OX=10090 GN=Nebl PE=1 SV=1	8.34	31512.4	616.252	5	18.89
Q8BLK3	LSAMP_MOUSE	Limbic system-associated membrane protein OS=Mus musculus OX=10090 GN=Lsamp PE=1 SV=1	6.24	38485.4	4682.55	11	36.95
P06151	LDHA_MOUSE	L-lactate dehydrogenase A chain OS=Mus musculus OX=10090 GN=Ldha PE=1 SV=3	7.68	36840.8	2238.19	11	32.83
P16125	LDHB_MOUSE	L-lactate dehydrogenase B chain OS=Mus musculus OX=10090 GN=Ldhb PE=1 SV=2	5.65	36857.5	8646.78	12	40.42
Q91VE0	S27A4_MOUSE	Long-chain fatty acid transport protein 4 OS=Mus musculus OX=10090 GN=Slc27a4 PE=1 SV=1	8.61	73174.1	347.002	5	10.58
Q91WC3	ACSL6_MOUSE	Long-chain-fatty-acid--CoA ligase 6 OS=Mus musculus OX=10090 GN=Acsl6 PE=1 SV=1	7.03	79043.9	536.478	12	22.24
Q9CRY7	GDPD1_MOUSE	Lysophospholipase D GDPD1 OS=Mus musculus OX=10090 GN=Gdpd1 PE=1 SV=1	8.36	36266.1	296.457	2	8.92
P11438	LAMP1_MOUSE	Lysosome-associated membrane glycoprotein 1 OS=Mus musculus OX=10090 GN=Lamp1 PE=1 SV=2	8.44	44321.4	386.525	3	9.36
P34884	MIF_MOUSE	Macrophage migration inhibitory factor OS=Mus musculus OX=10090 GN=Mif PE=1 SV=2	7.17	12675.4	668.263	2	27.83
Q8BHK1	NIPA1_MOUSE	Magnesium transporter NIPA1 OS=Mus musculus OX=10090 GN=Nipa1 PE=1 SV=1	8.37	34618.8	681.273	3	13.93
Q9WV34	MPP2_MOUSE	MAGUK p55 subfamily member 2 OS=Mus musculus OX=10090 GN=Mpp2 PE=1 SV=1	6.03	61840.3	1288.06	18	43.48
O88910	MPP3_MOUSE	MAGUK p55 subfamily member 3 OS=Mus musculus OX=10090 GN=Mpp3 PE=1 SV=2	5.92	64743.1	601.845	11	32.04
P04925	PRIO_MOUSE	Major prion protein OS=Mus musculus OX=10090 GN=Prnp PE=1 SV=2	9.63	28148.6	1574.87	4	16.54
P14152	MDHC_MOUSE	Malate dehydrogenase_ cytoplasmic OS=Mus musculus OX=10090 GN=Mdh1 PE=1 SV=3	6.18	36682.3	7304.94	13	46.71
P08249	MDHM_MOUSE	Malate dehydrogenase_ mitochondrial OS=Mus musculus OX=10090 GN=Mdh2 PE=1 SV=3	8.85	36067.7	32528.7	17	63.31
Q8BL86	MBLC2_MOUSE	Metallo-beta-lactamase domain-containing protein 2 OS=Mus musculus OX=10090 GN=Mblac2 PE=1 SV=2	6.43	31433.5	816.396	8	35.13
P47802	MTX1_MOUSE	Metaxin-1 OS=Mus musculus OX=10090 GN=Mtx1 PE=1 SV=1	5.79	35909.1	677.7	5	17.67
O88441	MTX2_MOUSE	Metaxin-2 OS=Mus musculus OX=10090 GN=Mtx2 PE=1 SV=1	5.32	30100.3	1297.52	6	32.32
Q9JLZ3	AUHM_MOUSE	Methylglutaconyl-CoA hydratase_ mitochondrial OS=Mus musculus OX=10090 GN=Auh PE=1 SV=1	10.09	33680.2	5595.6	8	27.39
Q9EQ20	MMSA_MOUSE	Methylmalonate-semialdehyde dehydrogenase [acylating]_ mitochondrial OS=Mus musculus OX=10090 GN=Aldh6a1 PE=1 SV=1	8.07	58372	1685.27	9	26.17
Q8BGT6	MILK1_MOUSE	MICAL-like protein 1 OS=Mus musculus OX=10090 GN=Micall1 PE=1 SV=3	6.27	94877.8	167.453	2	2.53
Q9CRB9	MIC19_MOUSE	MICOS complex subunit Mic19 OS=Mus musculus OX=10090 GN=Chchd3 PE=1 SV=1	8.54	26562.7	6932.94	8	35.24
Q91VN4	MIC25_MOUSE	MICOS complex subunit Mic25 OS=Mus musculus OX=10090 GN=Chchd6 PE=1 SV=2	8.52	30194.1	829.178	4	20.51
Q8CAQ8	MIC60_MOUSE	MICOS complex subunit Mic60 OS=Mus musculus OX=10090 GN=Immt PE=1 SV=1	6.19	84299.4	8500.59	36	65.26
Q9QYR6	MAP1A_MOUSE	Microtubule-associated protein 1A OS=Mus musculus OX=10090 GN=Map1a PE=1 SV=2	4.73	301509	1280.33	51	26.33
P14873	MAP1B_MOUSE	Microtubule-associated protein 1B OS=Mus musculus OX=10090 GN=Map1b PE=1 SV=2	4.57	271510	514.573	28	15.75
P20357	MTAP2_MOUSE	Microtubule-associated protein 2 OS=Mus musculus OX=10090 GN=Map2 PE=1 SV=2	4.63	199531	339.277	14	9.63
P27546	MAP4_MOUSE	Microtubule-associated protein 4 OS=Mus musculus OX=10090 GN=Map4 PE=1 SV=3	4.71	118000	440.684	7	8.62
Q7TSJ2	MAP6_MOUSE	Microtubule-associated protein 6 OS=Mus musculus OX=10090 GN=Map6 PE=1 SV=2	10.16	96735	2754.84	32	45.03
Q61166	MARE1_MOUSE	Microtubule-associated protein RP/EB family member 1 OS=Mus musculus OX=10090 GN=Mapre1 PE=1 SV=3	4.93	30187.3	1095.5	6	23.13
Q8R001	MARE2_MOUSE	Microtubule-associated protein RP/EB family member 2 OS=Mus musculus OX=10090 GN=Mapre2 PE=1 SV=1	5.08	37174.3	346.275	3	13.8
Q6PER3	MARE3_MOUSE	Microtubule-associated protein RP/EB family member 3 OS=Mus musculus OX=10090 GN=Mapre3 PE=1 SV=1	5.2	32251.4	1322.12	6	23.84
P10637	TAU_MOUSE	Microtubule-associated protein tau OS=Mus musculus OX=10090 GN=Mapt PE=1 SV=3	6.36	76585.7	280.599	7	12.28
Q9CR62	M2OM_MOUSE	Mitochondrial 2-oxoglutarate/malate carrier protein OS=Mus musculus OX=10090 GN=Slc25a11 PE=1 SV=3	10.44	34326.1	7220.94	14	56.69
Q922Q1	MARC2_MOUSE	Mitochondrial amidoxime reducing component 2 OS=Mus musculus OX=10090 GN=Marc2 PE=1 SV=1	8.75	38821.7	473.343	4	12.13
Q791T5	MTCH1_MOUSE	Mitochondrial carrier homolog 1 OS=Mus musculus OX=10090 GN=Mtch1 PE=1 SV=1	9.69	41907.6	393.438	6	15.68
Q791V5	MTCH2_MOUSE	Mitochondrial carrier homolog 2 OS=Mus musculus OX=10090 GN=Mtch2 PE=1 SV=1	8.2	34126.5	2170.28	11	47.85
Q9D6M3	GHC1_MOUSE	Mitochondrial glutamate carrier 1 OS=Mus musculus OX=10090 GN=Slc25a22 PE=1 SV=1	9.37	35126.7	8049.77	14	68.42
Q8BGX2	TIM29_MOUSE	Mitochondrial import inner membrane translocase subunit Tim29 OS=Mus musculus OX=10090 GN=Timm29 PE=1 SV=1	6.3	29757.6	527.67	3	14.66
Q9D880	TIM50_MOUSE	Mitochondrial import inner membrane translocase subunit TIM50 OS=Mus musculus OX=10090 GN=Timm50 PE=1 SV=1	8.22	40004.6	1096.48	6	21.53
Q9CYG7	TOM34_MOUSE	Mitochondrial import receptor subunit TOM34 OS=Mus musculus OX=10090 GN=Tomm34 PE=1 SV=1	9.53	34677.3	479.085	2	7.77
Q9QYA2	TOM40_MOUSE	Mitochondrial import receptor subunit TOM40 homolog OS=Mus musculus OX=10090 GN=Tomm40 PE=1 SV=3	7.63	38294.4	296.874	4	13.3
Q9CZW5	TOM70_MOUSE	Mitochondrial import receptor subunit TOM70 OS=Mus musculus OX=10090 GN=Tomm70 PE=1 SV=2	7.39	68331.7	2237.08	18	38.13
Q9CXJ4	MITOS_MOUSE	Mitochondrial potassium channel ATP-binding subunit OS=Mus musculus OX=10090 GN=Abcb8 PE=1 SV=1	9.33	78741.1	298.112	5	8.23
Q9Z2I0	LETM1_MOUSE	Mitochondrial proton/calcium exchanger protein OS=Mus musculus OX=10090 GN=Letm1 PE=1 SV=1	6.14	83673.1	2936.99	22	37.53
Q8BG51	MIRO1_MOUSE	Mitochondrial Rho GTPase 1 OS=Mus musculus OX=10090 GN=Rhot1 PE=1 SV=1	6.07	73268.4	524.971	5	9.19
Q8JZN7	MIRO2_MOUSE	Mitochondrial Rho GTPase 2 OS=Mus musculus OX=10090 GN=Rhot2 PE=1 SV=1	5.61	70154.7	250.432	2	3.55
Q80U63	MFN2_MOUSE	Mitofusin-2 OS=Mus musculus OX=10090 GN=Mfn2 PE=1 SV=3	6.35	86929.4	672.978	12	18.89
P63085	MK01_MOUSE	Mitogen-activated protein kinase 1 OS=Mus musculus OX=10090 GN=Mapk1 PE=1 SV=3	6.57	41674.9	1379.59	9	26.82
P26041	MOES_MOUSE	Moesin OS=Mus musculus OX=10090 GN=Msn PE=1 SV=3	6.21	67881.2	3905.95	24	45.23
O35678	MGLL_MOUSE	Monoglyceride lipase OS=Mus musculus OX=10090 GN=Mgll PE=1 SV=1	6.76	33729.7	433.694	5	19.14
O08539	BIN1_MOUSE	Myc box-dependent-interacting protein 1 OS=Mus musculus OX=10090 GN=Bin1 PE=1 SV=1	4.77	64698.4	6317	16	42.01
P04370	MBP_MOUSE	Myelin basic protein OS=Mus musculus OX=10090 GN=Mbp PE=1 SV=2	10.27	27167.7	7832.51	5	18.4
P27573	MYP0_MOUSE	Myelin protein P0 OS=Mus musculus OX=10090 GN=Mpz PE=1 SV=1	9.88	27792.9	1835.7	3	13.71
P60202	MYPR_MOUSE	Myelin proteolipid protein OS=Mus musculus OX=10090 GN=Plp1 PE=1 SV=2	8.29	30875.6	15495.4	8	28.16
P20917	MAG_MOUSE	Myelin-associated glycoprotein OS=Mus musculus OX=10090 GN=Mag PE=1 SV=3	4.85	70243.4	8728.87	14	29.82
Q9D2P8	MOBP_MOUSE	Myelin-associated oligodendrocyte basic protein OS=Mus musculus OX=10090 GN=Mobp PE=1 SV=1	11.73	19596.5	692.628	4	27.06
Q61885	MOG_MOUSE	Myelin-oligodendrocyte glycoprotein OS=Mus musculus OX=10090 GN=Mog PE=1 SV=1	7.92	28670.2	19681.4	9	34.96
O35682	MYADM_MOUSE	Myeloid-associated differentiation marker OS=Mus musculus OX=10090 GN=Myadm PE=1 SV=2	8.23	36026	1569.41	5	21.25
Q61879	MYH10_MOUSE	Myosin-10 OS=Mus musculus OX=10090 GN=Myh10 PE=1 SV=2	5.28	229966	1546.82	57	37.75
Q6URW6	MYH14_MOUSE	Myosin-14 OS=Mus musculus OX=10090 GN=Myh14 PE=1 SV=1	5.33	229498	2968.89	68	41.55
Q8VDD5	MYH9_MOUSE	Myosin-9 OS=Mus musculus OX=10090 GN=Myh9 PE=1 SV=4	5.39	227570	1405.61	43	28.37
Q9Z2C5	MTM1_MOUSE	Myotubularin OS=Mus musculus OX=10090 GN=Mtm1 PE=1 SV=2	7.6	70072.6	444.611	4	10.78
Q7TPM9	MTMRA_MOUSE	Myotubularin-related protein 10 OS=Mus musculus OX=10090 GN=Mtmr10 PE=1 SV=2	8.77	89223.9	209.338	2	3.11
Q9Z2D1	MTMR2_MOUSE	Myotubularin-related protein 2 OS=Mus musculus OX=10090 GN=Mtmr2 PE=1 SV=3	6.89	73802.5	463.024	5	11.82
Q6ZPE2	MTMR5_MOUSE	Myotubularin-related protein 5 OS=Mus musculus OX=10090 GN=Sbf1 PE=1 SV=2	6.73	210746	391.028	13	9.11
P26645	MARCS_MOUSE	Myristoylated alanine-rich C-kinase substrate OS=Mus musculus OX=10090 GN=Marcks PE=1 SV=2	4.13	29718.4	787.871	4	18.77
Q9CWS0	DDAH1_MOUSE	N(G)_N(G)-dimethylarginine dimethylaminohydrolase 1 OS=Mus musculus OX=10090 GN=Ddah1 PE=1 SV=3	5.59	31780.2	558.475	3	12.63
Q99LD8	DDAH2_MOUSE	N(G)_N(G)-dimethylarginine dimethylaminohydrolase 2 OS=Mus musculus OX=10090 GN=Ddah2 PE=1 SV=1	5.62	29988	724.271	6	26.67
Q61941	NNTM_MOUSE	NAD(P) transhydrogenase_ mitochondrial OS=Mus musculus OX=10090 GN=Nnt PE=1 SV=2	7.47	114523	765.932	20	22.19
Q8K4Z3	NNRE_MOUSE	NAD(P)H-hydrate epimerase OS=Mus musculus OX=10090 GN=Naxe PE=1 SV=1	7.64	31315.1	367.172	2	10.64
Q99KE1	MAOM_MOUSE	NAD-dependent malic enzyme_ mitochondrial OS=Mus musculus OX=10090 GN=Me2 PE=1 SV=1	7.44	66483.5	302.926	2	4.07
Q8VDQ8	SIR2_MOUSE	NAD-dependent protein deacetylase sirtuin-2 OS=Mus musculus OX=10090 GN=Sirt2 PE=1 SV=2	5.06	43883.6	42659.3	26	76.61
Q99LC3	NDUAA_MOUSE	NADH dehydrogenase [ubiquinone] 1 alpha subcomplex subunit 10_ mitochondrial OS=Mus musculus OX=10090 GN=Ndufa10 PE=1 SV=1	7.74	40888.6	5354.44	13	53.8
Q9DC69	NDUA9_MOUSE	NADH dehydrogenase [ubiquinone] 1 alpha subcomplex subunit 9_ mitochondrial OS=Mus musculus OX=10090 GN=Ndufa9 PE=1 SV=2	10.24	42639.3	8551.1	16	54.91
Q91YT0	NDUV1_MOUSE	NADH dehydrogenase [ubiquinone] flavoprotein 1_ mitochondrial OS=Mus musculus OX=10090 GN=Ndufv1 PE=1 SV=1	8.16	51518.6	2476.1	15	47.41
Q91WD5	NDUS2_MOUSE	NADH dehydrogenase [ubiquinone] iron-sulfur protein 2_ mitochondrial OS=Mus musculus OX=10090 GN=Ndufs2 PE=1 SV=1	6.58	53025	572.163	8	19.22
Q9DCT2	NDUS3_MOUSE	NADH dehydrogenase [ubiquinone] iron-sulfur protein 3_ mitochondrial OS=Mus musculus OX=10090 GN=Ndufs3 PE=1 SV=2	6.81	30320.4	17599.2	8	43.35
Q9DB73	NB5R1_MOUSE	NADH-cytochrome b5 reductase 1 OS=Mus musculus OX=10090 GN=Cyb5r1 PE=1 SV=1	9.2	34306	511.987	5	15.08
Q9DCN2	NB5R3_MOUSE	NADH-cytochrome b5 reductase 3 OS=Mus musculus OX=10090 GN=Cyb5r3 PE=1 SV=3	8.53	34355.8	1585.2	7	25.91
Q91VD9	NDUS1_MOUSE	NADH-ubiquinone oxidoreductase 75 kDa subunit_ mitochondrial OS=Mus musculus OX=10090 GN=Ndufs1 PE=1 SV=2	5.38	80803.5	12584.1	30	52.96
P03888	NU1M_MOUSE	NADH-ubiquinone oxidoreductase chain 1 OS=Mus musculus OX=10090 GN=Mtnd1 PE=1 SV=3	6.54	36116.4	425.295	3	11.01
P03893	NU2M_MOUSE	NADH-ubiquinone oxidoreductase chain 2 OS=Mus musculus OX=10090 GN=Mtnd2 PE=1 SV=2	10.41	38809.7	503.643	2	7.54
P03911	NU4M_MOUSE	NADH-ubiquinone oxidoreductase chain 4 OS=Mus musculus OX=10090 GN=Mtnd4 PE=1 SV=1	9.71	52053.2	1073.83	6	16.56
P06801	MAOX_MOUSE	NADP-dependent malic enzyme OS=Mus musculus OX=10090 GN=Me1 PE=1 SV=2	7.21	64581.2	1272.9	16	38.11
Q8BMF3	MAON_MOUSE	NADP-dependent malic enzyme_ mitochondrial OS=Mus musculus OX=10090 GN=Me3 PE=1 SV=2	7.72	67725.8	814.733	12	27.81
P37040	NCPR_MOUSE	NADPH--cytochrome P450 reductase OS=Mus musculus OX=10090 GN=Por PE=1 SV=2	5.21	77443.3	477.922	12	19.62
P28660	NCKP1_MOUSE	Nck-associated protein 1 OS=Mus musculus OX=10090 GN=Nckap1 PE=1 SV=2	6.2	130096	2049.89	29	29.96
P13595	NCAM1_MOUSE	Neural cell adhesion molecule 1 OS=Mus musculus OX=10090 GN=Ncam1 PE=1 SV=3	4.54	120226	8050.29	28	37.85
O35136	NCAM2_MOUSE	Neural cell adhesion molecule 2 OS=Mus musculus OX=10090 GN=Ncam2 PE=1 SV=1	5.71	94002.3	391.446	10	14.81
Q91YD9	WASL_MOUSE	Neural Wiskott-Aldrich syndrome protein OS=Mus musculus OX=10090 GN=Wasl PE=1 SV=1	7.92	54673.5	205.687	2	4.99
Q9Z0E0	NCDN_MOUSE	Neurochondrin OS=Mus musculus OX=10090 GN=Ncdn PE=1 SV=1	5.24	80321.1	439.631	10	16.6
Q810U3	NFASC_MOUSE	Neurofascin OS=Mus musculus OX=10090 GN=Nfasc PE=1 SV=1	5.79	138774	7124.37	35	39.84
Q04690	NF1_MOUSE	Neurofibromin OS=Mus musculus OX=10090 GN=Nf1 PE=1 SV=1	7.04	323303	242.213	13	5.53
P19246	NFH_MOUSE	Neurofilament heavy polypeptide OS=Mus musculus OX=10090 GN=Nefh PE=1 SV=3	5.56	117280	5662.97	24	26.51
P08551	NFL_MOUSE	Neurofilament light polypeptide OS=Mus musculus OX=10090 GN=Nefl PE=1 SV=5	4.41	61565.6	32697.3	26	61.88
P08553	NFM_MOUSE	Neurofilament medium polypeptide OS=Mus musculus OX=10090 GN=Nefm PE=1 SV=4	4.56	96030.3	20671.5	34	49.65
P35802	GPM6A_MOUSE	Neuronal membrane glycoprotein M6-a OS=Mus musculus OX=10090 GN=Gpm6a PE=1 SV=1	5.01	31890.9	3721.65	5	15.11
P35803	GPM6B_MOUSE	Neuronal membrane glycoprotein M6-b OS=Mus musculus OX=10090 GN=Gpm6b PE=1 SV=2	5.75	37008.2	1632.37	4	15.85
P05480	SRC_MOUSE	Neuronal proto-oncogene tyrosine-protein kinase Src OS=Mus musculus OX=10090 GN=Src PE=1 SV=4	7.79	61158.1	1279.68	14	33.27
P97300	NPTN_MOUSE	Neuroplastin OS=Mus musculus OX=10090 GN=Nptn PE=1 SV=3	7.67	44715.3	461.859	4	13.35
Q99PJ0	NTRI_MOUSE	Neurotrimin OS=Mus musculus OX=10090 GN=Ntm PE=1 SV=2	7.74	38554.8	602.496	5	20.06
Q8BHN3	GANAB_MOUSE	Neutral alpha-glucosidase AB OS=Mus musculus OX=10090 GN=Ganab PE=1 SV=1	5.64	107368	577.712	8	10.91
Q99KQ4	NAMPT_MOUSE	Nicotinamide phosphoribosyltransferase OS=Mus musculus OX=10090 GN=Nampt PE=1 SV=1	6.78	55732.1	349.695	3	9.78
Q8K2T1	NMRL1_MOUSE	NmrA-like family domain-containing protein 1 OS=Mus musculus OX=10090 GN=Nmral1 PE=1 SV=1	6.44	34547.3	689.912	8	28.48
P15532	NDKA_MOUSE	Nucleoside diphosphate kinase A OS=Mus musculus OX=10090 GN=Nme1 PE=1 SV=1	7.27	17321.9	2162.78	7	53.29
Q01768	NDKB_MOUSE	Nucleoside diphosphate kinase B OS=Mus musculus OX=10090 GN=Nme2 PE=1 SV=1	7.38	17477.2	2131.24	7	51.97
Q78ZA7	NP1L4_MOUSE	Nucleosome assembly protein 1-like 4 OS=Mus musculus OX=10090 GN=Nap1l4 PE=1 SV=1	4.37	42850.5	425.815	4	12.53
Q63912	OMGP_MOUSE	Oligodendrocyte-myelin glycoprotein OS=Mus musculus OX=10090 GN=Omg PE=1 SV=1	8.45	49739.9	2649.62	7	19.77
Q9JHW2	NIT2_MOUSE	Omega-amidase NIT2 OS=Mus musculus OX=10090 GN=Nit2 PE=1 SV=1	6.53	30843.9	288.765	2	9.78
Q7M750	OPALI_MOUSE	Opalin OS=Mus musculus OX=10090 GN=Opalin PE=1 SV=1	4.64	15947	4984.09	4	46.85
Q4KMM3	OXR1_MOUSE	Oxidation resistance protein 1 OS=Mus musculus OX=10090 GN=Oxr1 PE=1 SV=3	5.05	96368.1	226.245	3	5.54
Q9Z1M0	P2RX7_MOUSE	P2X purinoceptor 7 OS=Mus musculus OX=10090 GN=P2rx7 PE=1 SV=2	8.12	69985.1	427.216	7	15.8
O88531	PPT1_MOUSE	Palmitoyl-protein thioesterase 1 OS=Mus musculus OX=10090 GN=Ppt1 PE=1 SV=2	7.95	35060.5	540.465	6	26.47
Q9Z0P4	PALM_MOUSE	Paralemmin-1 OS=Mus musculus OX=10090 GN=Palm PE=1 SV=1	4.59	41785.5	440.114	2	7.57
Q8BR92	PALM2_MOUSE	Paralemmin-2 OS=Mus musculus OX=10090 GN=Palm2 PE=1 SV=1	4.9	42323.4	641.918	9	29.79
P17742	PPIA_MOUSE	Peptidyl-prolyl cis-trans isomerase A OS=Mus musculus OX=10090 GN=Ppia PE=1 SV=2	8	18142.5	2029.34	6	49.39
P26883	FKB1A_MOUSE	Peptidyl-prolyl cis-trans isomerase FKBP1A OS=Mus musculus OX=10090 GN=Fkbp1a PE=1 SV=2	8.61	11979.7	1184.72	2	25
Q62446	FKBP3_MOUSE	Peptidyl-prolyl cis-trans isomerase FKBP3 OS=Mus musculus OX=10090 GN=Fkbp3 PE=1 SV=2	9.95	25204.8	261.464	2	9.82
P15331	PERI_MOUSE	Peripherin OS=Mus musculus OX=10090 GN=Prph PE=1 SV=2	5.26	54381.7	412.036	5	12.21
P35700	PRDX1_MOUSE	Peroxiredoxin-1 OS=Mus musculus OX=10090 GN=Prdx1 PE=1 SV=1	8.24	22404.6	6058.7	9	51.26
Q61171	PRDX2_MOUSE	Peroxiredoxin-2 OS=Mus musculus OX=10090 GN=Prdx2 PE=1 SV=3	5.04	21949.8	746.085	5	31.31
P99029	PRDX5_MOUSE	Peroxiredoxin-5_ mitochondrial OS=Mus musculus OX=10090 GN=Prdx5 PE=1 SV=2	9.14	22239.7	606.72	5	25.24
Q8C437	PEX5R_MOUSE	PEX5-related protein OS=Mus musculus OX=10090 GN=Pex5l PE=1 SV=2	5.04	63420	3326.13	16	37.04
Q8VEM8	MPCP_MOUSE	Phosphate carrier protein_ mitochondrial OS=Mus musculus OX=10090 GN=Slc25a3 PE=1 SV=1	9.6	40088.6	15670.6	17	54.9
Q9EP69	SAC1_MOUSE	Phosphatidylinositide phosphatase SAC1 OS=Mus musculus OX=10090 GN=Sacm1l PE=1 SV=1	6.92	67514.2	536.971	7	17.55
O70172	PI42A_MOUSE	Phosphatidylinositol 5-phosphate 4-kinase type-2 alpha OS=Mus musculus OX=10090 GN=Pip4k2a PE=1 SV=1	6.57	46379.7	710.354	6	19.51
P53810	PIPNA_MOUSE	Phosphatidylinositol transfer protein alpha isoform OS=Mus musculus OX=10090 GN=Pitpna PE=1 SV=2	5.96	32121.6	1712.34	8	36.9
Q7M6Y3	PICAL_MOUSE	Phosphatidylinositol-binding clathrin assembly protein OS=Mus musculus OX=10090 GN=Picalm PE=1 SV=1	7.98	71714.6	799.562	12	26.52
Q3V3Q7	PACS2_MOUSE	Phosphofurin acidic cluster sorting protein 2 OS=Mus musculus OX=10090 GN=Pacs2 PE=1 SV=2	6.09	95730.6	264.029	5	6.84
Q9D0F9	PGM1_MOUSE	Phosphoglucomutase-1 OS=Mus musculus OX=10090 GN=Pgm1 PE=1 SV=4	6.15	61703.4	264.929	3	6.23
P09411	PGK1_MOUSE	Phosphoglycerate kinase 1 OS=Mus musculus OX=10090 GN=Pgk1 PE=1 SV=4	7.92	44949.8	351.5	4	14.63
Q9DBJ1	PGAM1_MOUSE	Phosphoglycerate mutase 1 OS=Mus musculus OX=10090 GN=Pgam1 PE=1 SV=3	6.82	28946.1	5827.78	12	69.29
Q9Z280	PLD1_MOUSE	Phospholipase D1 OS=Mus musculus OX=10090 GN=Pld1 PE=1 SV=1	8.92	124767	503.132	16	19.37
P70704	AT8A1_MOUSE	Phospholipid-transporting ATPase IA OS=Mus musculus OX=10090 GN=Atp8a1 PE=1 SV=2	6.42	132725	853.354	19	19.16
Q9D0M1	KPRA_MOUSE	Phosphoribosyl pyrophosphate synthase-associated protein 1 OS=Mus musculus OX=10090 GN=Prpsap1 PE=1 SV=1	6.84	39717	414.329	3	13.48
Q8R574	KPRB_MOUSE	Phosphoribosyl pyrophosphate synthase-associated protein 2 OS=Mus musculus OX=10090 GN=Prpsap2 PE=1 SV=1	6.82	41280	338.653	2	7.32
Q99K85	SERC_MOUSE	Phosphoserine aminotransferase OS=Mus musculus OX=10090 GN=Psat1 PE=1 SV=1	8.09	40757.8	6875.97	17	58.11
Q8K0S0	PHYIP_MOUSE	Phytanoyl-CoA hydroxylase-interacting protein OS=Mus musculus OX=10090 GN=Phyhip PE=1 SV=1	6.59	38124.9	1823.75	10	31.21
P97350	PKP1_MOUSE	Plakophilin-1 OS=Mus musculus OX=10090 GN=Pkp1 PE=1 SV=1	9.01	82322	586.74	11	20.6
G5E829	AT2B1_MOUSE	Plasma membrane calcium-transporting ATPase 1 OS=Mus musculus OX=10090 GN=Atp2b1 PE=1 SV=1	5.56	135717	3770.17	27	29.51
Q9R0K7	AT2B2_MOUSE	Plasma membrane calcium-transporting ATPase 2 OS=Mus musculus OX=10090 GN=Atp2b2 PE=1 SV=2	5.61	133785	4327.32	31	31.72
Q6Q477	AT2B4_MOUSE	Plasma membrane calcium-transporting ATPase 4 OS=Mus musculus OX=10090 GN=Atp2b4 PE=1 SV=1	5.75	134209	2180.57	13	16.35
Q3V0K9	PLSI_MOUSE	Plastin-1 OS=Mus musculus OX=10090 GN=Pls1 PE=1 SV=1	5.06	70806.9	936.782	16	30.32
Q99K51	PLST_MOUSE	Plastin-3 OS=Mus musculus OX=10090 GN=Pls3 PE=1 SV=3	5.28	71255.3	587.106	8	15.4
P63005	LIS1_MOUSE	Platelet-activating factor acetylhydrolase IB subunit alpha OS=Mus musculus OX=10090 GN=Pafah1b1 PE=1 SV=2	7.04	47240.4	551.51	7	20
Q61206	PA1B2_MOUSE	Platelet-activating factor acetylhydrolase IB subunit beta OS=Mus musculus OX=10090 GN=Pafah1b2 PE=1 SV=2	5.52	25752.5	929.944	2	12.23
Q9QXS1	PLEC_MOUSE	Plectin OS=Mus musculus OX=10090 GN=Plec PE=1 SV=3	5.64	536127	883.241	113	27.03
P60335	PCBP1_MOUSE	Poly(rC)-binding protein 1 OS=Mus musculus OX=10090 GN=Pcbp1 PE=1 SV=1	6.75	38011.1	270.803	2	7.58
P16388	KCNA1_MOUSE	Potassium voltage-gated channel subfamily A member 1 OS=Mus musculus OX=10090 GN=Kcna1 PE=1 SV=1	4.86	56865.7	5975.29	15	34.14
P63141	KCNA2_MOUSE	Potassium voltage-gated channel subfamily A member 2 OS=Mus musculus OX=10090 GN=Kcna2 PE=1 SV=1	4.58	57157.1	5527.16	12	32.87
Q61923	KCNA6_MOUSE	Potassium voltage-gated channel subfamily A member 6 OS=Mus musculus OX=10090 GN=Kcna6 PE=1 SV=1	4.77	59130	1992.75	7	16.64
Q63959	KCNC3_MOUSE	Potassium voltage-gated channel subfamily C member 3 OS=Mus musculus OX=10090 GN=Kcnc3 PE=1 SV=2	6.7	83112.5	534.098	5	8.71
O88704	HCN1_MOUSE	Potassium/sodium hyperpolarization-activated cyclic nucleotide-gated channel 1 OS=Mus musculus OX=10090 GN=Hcn1 PE=1 SV=1	8.37	103116	516.097	4	5.82
O88703	HCN2_MOUSE	Potassium/sodium hyperpolarization-activated cyclic nucleotide-gated channel 2 OS=Mus musculus OX=10090 GN=Hcn2 PE=1 SV=1	8.8	95577.5	2983.91	17	28.97
Q9CQF9	PCYOX_MOUSE	Prenylcysteine oxidase OS=Mus musculus OX=10090 GN=Pcyox1 PE=1 SV=1	6.5	56722.9	810.677	8	25.94
Q8C7K6	PCYXL_MOUSE	Prenylcysteine oxidase-like OS=Mus musculus OX=10090 GN=Pcyox1l PE=1 SV=1	7.49	55045.9	237.072	3	8.48
Q8K411	PREP_MOUSE	Presequence protease_ mitochondrial OS=Mus musculus OX=10090 GN=Pitrm1 PE=1 SV=1	6.8	118513	184.509	2	2.22
Q8VE70	PDC10_MOUSE	Programmed cell death protein 10 OS=Mus musculus OX=10090 GN=Pdcd10 PE=1 SV=1	8.88	24715.7	1203.09	6	30.66
P67778	PHB_MOUSE	Prohibitin OS=Mus musculus OX=10090 GN=Phb PE=1 SV=1	5.44	29877.1	15761.6	14	72.06
O35129	PHB2_MOUSE	Prohibitin-2 OS=Mus musculus OX=10090 GN=Phb2 PE=1 SV=1	10.39	33296.4	14172.3	16	61.54
E9PUL5	PRRT2_MOUSE	Proline-rich transmembrane protein 2 OS=Mus musculus OX=10090 GN=Prrt2 PE=1 SV=1	4.39	36094.9	366.677	3	17.92
Q91ZA3	PCCA_MOUSE	Propionyl-CoA carboxylase alpha chain_ mitochondrial OS=Mus musculus OX=10090 GN=Pcca PE=1 SV=2	6.88	80549.2	299.66	3	6.77
Q99MN9	PCCB_MOUSE	Propionyl-CoA carboxylase beta chain_ mitochondrial OS=Mus musculus OX=10090 GN=Pccb PE=1 SV=2	7.49	59036.4	472.151	8	21.63
Q8BWM0	PGES2_MOUSE	Prostaglandin E synthase 2 OS=Mus musculus OX=10090 GN=Ptges2 PE=1 SV=3	9.28	43609	294.809	5	16.41
O70435	PSA3_MOUSE	Proteasome subunit alpha type-3 OS=Mus musculus OX=10090 GN=Psma3 PE=1 SV=3	5.13	28633.4	878.437	4	16.08
Q9R1P0	PSA4_MOUSE	Proteasome subunit alpha type-4 OS=Mus musculus OX=10090 GN=Psma4 PE=1 SV=1	7.72	29756	257.544	2	6.9
Q9Z2U1	PSA5_MOUSE	Proteasome subunit alpha type-5 OS=Mus musculus OX=10090 GN=Psma5 PE=1 SV=1	4.54	26582.2	660.601	3	18.26
Q9Z2U0	PSA7_MOUSE	Proteasome subunit alpha type-7 OS=Mus musculus OX=10090 GN=Psma7 PE=1 SV=1	8.74	28026	1359.33	4	25
P27773	PDIA3_MOUSE	Protein disulfide-isomerase A3 OS=Mus musculus OX=10090 GN=Pdia3 PE=1 SV=2	5.83	57134.7	3961.61	17	40.4
P09103	PDIA1_MOUSE	Protein disulfide-isomerase OS=Mus musculus OX=10090 GN=P4hb PE=1 SV=2	4.58	57457.7	1816.16	15	38.7
Q8BR63	F177A_MOUSE	Protein FAM177A1 OS=Mus musculus OX=10090 GN=Fam177a1 PE=1 SV=1	4.33	23749.3	5117.35	6	37.2
Q8C0Z1	F234A_MOUSE	Protein FAM234A OS=Mus musculus OX=10090 GN=Fam234a PE=1 SV=1	5.28	61146.3	436.584	6	12.79
Q921M7	FA49B_MOUSE	Protein FAM49B OS=Mus musculus OX=10090 GN=Fam49b PE=1 SV=1	5.7	37061.2	2714.89	13	55.86
P20444	KPCA_MOUSE	Protein kinase C alpha type OS=Mus musculus OX=10090 GN=Prkca PE=1 SV=3	6.76	77992.6	1267.58	10	17.56
Q61644	PACN1_MOUSE	Protein kinase C and casein kinase substrate in neurons protein 1 OS=Mus musculus OX=10090 GN=Pacsin1 PE=1 SV=1	4.97	50917.5	6057.66	14	35.15
Q9WVE8	PACN2_MOUSE	Protein kinase C and casein kinase substrate in neurons protein 2 OS=Mus musculus OX=10090 GN=Pacsin2 PE=1 SV=1	4.92	56175.1	628.558	9	20.99
P68404	KPCB_MOUSE	Protein kinase C beta type OS=Mus musculus OX=10090 GN=Prkcb PE=1 SV=4	6.6	77891.5	1697.66	14	28.76
P28867	KPCD_MOUSE	Protein kinase C delta type OS=Mus musculus OX=10090 GN=Prkcd PE=1 SV=3	7.12	78859	1282.32	13	21.51
P16054	KPCE_MOUSE	Protein kinase C epsilon type OS=Mus musculus OX=10090 GN=Prkce PE=1 SV=1	6.64	84929.4	210.4	2	2.85
P63318	KPCG_MOUSE	Protein kinase C gamma type OS=Mus musculus OX=10090 GN=Prkcg PE=1 SV=1	7.19	79612.4	4379.97	22	48.35
Q8K097	LFG2_MOUSE	Protein lifeguard 2 OS=Mus musculus OX=10090 GN=Faim2 PE=2 SV=1	6.51	35600.1	1282.75	2	7.26
Q8JZS0	LIN7A_MOUSE	Protein lin-7 homolog A OS=Mus musculus OX=10090 GN=Lin7a PE=1 SV=2	9.16	26106.8	974.36	3	13.73
Q62433	NDRG1_MOUSE	Protein NDRG1 OS=Mus musculus OX=10090 GN=Ndrg1 PE=1 SV=1	5.68	43465	596.63	5	19.54
O55125	NIPS1_MOUSE	Protein NipSnap homolog 1 OS=Mus musculus OX=10090 GN=Nipsnap1 PE=1 SV=1	9.84	33591.4	2949.89	6	30.28
O55126	NIPS2_MOUSE	Protein NipSnap homolog 2 OS=Mus musculus OX=10090 GN=Nipsnap2 PE=1 SV=1	9.62	33103.9	350.648	3	11.03
Q8K4L4	POF1B_MOUSE	Protein POF1B OS=Mus musculus OX=10090 GN=Pof1b PE=2 SV=3	5.82	68697.4	473.62	4	7.33
Q9D394	RUFY3_MOUSE	Protein RUFY3 OS=Mus musculus OX=10090 GN=Rufy3 PE=1 SV=1	5.2	53292.3	821.893	12	27.08
Q8CA71	SHSA4_MOUSE	Protein shisa-4 OS=Mus musculus OX=10090 GN=Shisa4 PE=1 SV=1	7.29	22224.5	1213.45	2	8.63
Q01405	SC23A_MOUSE	Protein transport protein Sec23A OS=Mus musculus OX=10090 GN=Sec23a PE=1 SV=2	6.68	87074.4	948.778	12	19.61
Q9D662	SC23B_MOUSE	Protein transport protein Sec23B OS=Mus musculus OX=10090 GN=Sec23b PE=1 SV=1	6.56	87349.7	195.523	3	6.26
Q9EPK2	XRP2_MOUSE	Protein XRP2 OS=Mus musculus OX=10090 GN=Rp2 PE=1 SV=3	4.93	40289.4	394.769	4	9.8
Q08642	PADI2_MOUSE	Protein-arginine deiminase type-2 OS=Mus musculus OX=10090 GN=Padi2 PE=1 SV=2	5.22	76991.1	7042.27	22	45.32
Q80TZ3	AUXI_MOUSE	Putative tyrosine-protein phosphatase auxilin OS=Mus musculus OX=10090 GN=Dnajc6 PE=1 SV=2	6.84	103098	208.356	4	4.69
Q8K183	PDXK_MOUSE	Pyridoxal kinase OS=Mus musculus OX=10090 GN=Pdxk PE=1 SV=1	5.87	35300.4	532.562	6	28.21
Q9Z2Y8	PLPHP_MOUSE	Pyridoxal phosphate homeostasis protein OS=Mus musculus OX=10090 GN=Plpbp PE=1 SV=1	8.46	30219.8	284.179	2	9.49
Q9DCC4	P5CR3_MOUSE	Pyrroline-5-carboxylate reductase 3 OS=Mus musculus OX=10090 GN=Pycr3 PE=1 SV=2	6.93	29177.6	412.934	2	10.95
Q05920	PYC_MOUSE	Pyruvate carboxylase_ mitochondrial OS=Mus musculus OX=10090 GN=Pc PE=1 SV=1	6.28	130426	2406.77	34	37.44
P35486	ODPA_MOUSE	Pyruvate dehydrogenase E1 component subunit alpha_ somatic form_ mitochondrial OS=Mus musculus OX=10090 GN=Pdha1 PE=1 SV=1	8.14	43916.1	852.758	9	27.18
Q9D051	ODPB_MOUSE	Pyruvate dehydrogenase E1 component subunit beta_ mitochondrial OS=Mus musculus OX=10090 GN=Pdhb PE=1 SV=1	6.47	39279.4	13731.1	13	45.4
Q8BKZ9	ODPX_MOUSE	Pyruvate dehydrogenase protein X component_ mitochondrial OS=Mus musculus OX=10090 GN=Pdhx PE=1 SV=1	7.75	54284.2	205.834	2	4.79
P52480	KPYM_MOUSE	Pyruvate kinase PKM OS=Mus musculus OX=10090 GN=Pkm PE=1 SV=4	7.23	58415.3	24283.5	26	66.29
P50396	GDIA_MOUSE	Rab GDP dissociation inhibitor alpha OS=Mus musculus OX=10090 GN=Gdi1 PE=1 SV=3	4.77	51092	14921.9	22	67.79
Q61598	GDIB_MOUSE	Rab GDP dissociation inhibitor beta OS=Mus musculus OX=10090 GN=Gdi2 PE=1 SV=1	5.87	51050.5	1647.58	19	58.65
P26043	RADI_MOUSE	Radixin OS=Mus musculus OX=10090 GN=Rdx PE=1 SV=3	5.85	68657	5916.04	24	47.86
Q6A0D4	RFTN1_MOUSE	Raftlin OS=Mus musculus OX=10090 GN=Rftn1 PE=1 SV=4	7.58	61993.4	352.572	4	8.84
Q01730	RSU1_MOUSE	Ras suppressor protein 1 OS=Mus musculus OX=10090 GN=Rsu1 PE=1 SV=3	9.45	31550.3	445.814	3	14.44
Q9Z268	RASL1_MOUSE	RasGAP-activating-like protein 1 OS=Mus musculus OX=10090 GN=Rasal1 PE=1 SV=2	5.94	90307.3	299.689	7	11.26
P63001	RAC1_MOUSE	Ras-related C3 botulinum toxin substrate 1 OS=Mus musculus OX=10090 GN=Rac1 PE=1 SV=1	8.58	21849.3	1047.73	5	27.08
P35283	RAB12_MOUSE	Ras-related protein Rab-12 OS=Mus musculus OX=10090 GN=Rab12 PE=1 SV=3	8.51	27670.7	768.338	4	20.58
P35288	RAB23_MOUSE	Ras-related protein Rab-23 OS=Mus musculus OX=10090 GN=Rab23 PE=1 SV=2	6.42	26906.4	1370	8	38.82
O35963	RB33B_MOUSE	Ras-related protein Rab-33B OS=Mus musculus OX=10090 GN=Rab33b PE=1 SV=1	7.57	26222.9	466.495	2	10.04
P63011	RAB3A_MOUSE	Ras-related protein Rab-3A OS=Mus musculus OX=10090 GN=Rab3a PE=1 SV=1	4.66	25198	2396.18	5	28.64
P62823	RAB3C_MOUSE	Ras-related protein Rab-3C OS=Mus musculus OX=10090 GN=Rab3c PE=1 SV=1	4.91	26100.3	4944.56	6	32.16
P63321	RALA_MOUSE	Ras-related protein Ral-A OS=Mus musculus OX=10090 GN=Rala PE=1 SV=1	7	23723.9	401.667	2	12.14
P62835	RAP1A_MOUSE	Ras-related protein Rap-1A OS=Mus musculus OX=10090 GN=Rap1a PE=1 SV=1	6.53	21329.4	570.217	4	26.09
P18052	PTPRA_MOUSE	Receptor-type tyrosine-protein phosphatase alpha OS=Mus musculus OX=10090 GN=Ptpra PE=1 SV=3	6.66	94610.2	160.395	2	2.77
Q64487	PTPRD_MOUSE	Receptor-type tyrosine-protein phosphatase delta OS=Mus musculus OX=10090 GN=Ptprd PE=1 SV=3	6.13	215607	866.538	29	22.75
Q9Z2H2	RGS6_MOUSE	Regulator of G-protein signaling 6 OS=Mus musculus OX=10090 GN=Rgs6 PE=1 SV=2	7.22	54873.4	643.855	8	21.4
O54829	RGS7_MOUSE	Regulator of G-protein signaling 7 OS=Mus musculus OX=10090 GN=Rgs7 PE=1 SV=2	8.32	54963.2	778.534	7	18.76
Q3UJU9	RMD3_MOUSE	Regulator of microtubule dynamics protein 3 OS=Mus musculus OX=10090 GN=Rmdn3 PE=1 SV=2	4.93	52371.1	254.46	2	5.74
Q99P72	RTN4_MOUSE	Reticulon-4 OS=Mus musculus OX=10090 GN=Rtn4 PE=1 SV=2	4.27	127127	6094.9	32	47.59
P24549	AL1A1_MOUSE	Retinal dehydrogenase 1 OS=Mus musculus OX=10090 GN=Aldh1a1 PE=1 SV=5	7.71	55095.2	1935.38	16	44.91
Q9ERI6	RDH14_MOUSE	Retinol dehydrogenase 14 OS=Mus musculus OX=10090 GN=Rdh14 PE=1 SV=1	8.17	36765.1	227.804	2	8.98
Q99PT1	GDIR1_MOUSE	Rho GDP-dissociation inhibitor 1 OS=Mus musculus OX=10090 GN=Arhgdia PE=1 SV=3	4.92	23464.5	4314.14	6	40.69
Q69ZH9	RHG23_MOUSE	Rho GTPase-activating protein 23 OS=Mus musculus OX=10090 GN=Arhgap23 PE=1 SV=2	9.23	163143	320.735	6	4.79
Q8C033	ARHGA_MOUSE	Rho guanine nucleotide exchange factor 10 OS=Mus musculus OX=10090 GN=Arhgef10 PE=1 SV=2	5.39	149429	214.042	5	4.61
Q60875	ARHG2_MOUSE	Rho guanine nucleotide exchange factor 2 OS=Mus musculus OX=10090 GN=Arhgef2 PE=1 SV=4	6.91	112887	609.297	12	12.99
P70335	ROCK1_MOUSE	Rho-associated protein kinase 1 OS=Mus musculus OX=10090 GN=Rock1 PE=1 SV=1	5.54	159140	172.894	4	3.55
P70336	ROCK2_MOUSE	Rho-associated protein kinase 2 OS=Mus musculus OX=10090 GN=Rock2 PE=1 SV=1	5.64	161726	488.933	20	16.35
P62746	RHOB_MOUSE	Rho-related GTP-binding protein RhoB OS=Mus musculus OX=10090 GN=Rhob PE=1 SV=1	4.92	22579.6	352.204	3	18.37
P84096	RHOG_MOUSE	Rho-related GTP-binding protein RhoG OS=Mus musculus OX=10090 GN=Rhog PE=1 SV=1	8.08	21764.7	1650.9	9	50.79
Q9D7G0	PRPS1_MOUSE	Ribose-phosphate pyrophosphokinase 1 OS=Mus musculus OX=10090 GN=Prps1 PE=1 SV=4	6.57	35347.5	390.729	4	18.24
Q9CS42	PRPS2_MOUSE	Ribose-phosphate pyrophosphokinase 2 OS=Mus musculus OX=10090 GN=Prps2 PE=1 SV=4	6.18	35185.4	388.669	4	18.87
P70122	SBDS_MOUSE	Ribosome maturation protein SBDS OS=Mus musculus OX=10090 GN=Sbds PE=1 SV=4	9.16	29065.7	1153.73	6	33.6
Q9CQE8	RTRAF_MOUSE	RNA transcription_ translation and transport factor protein OS=Mus musculus OX=10090 GN=RTRAF PE=1 SV=1	6.48	28266.3	490.515	5	20.49
Q80SW1	SAHH2_MOUSE	S-adenosylhomocysteine hydrolase-like protein 1 OS=Mus musculus OX=10090 GN=Ahcyl1 PE=1 SV=1	6.51	60035.1	1652.63	10	21.13
Q4V9Z5	SE6L2_MOUSE	Seizure 6-like protein 2 OS=Mus musculus OX=10090 GN=Sez6l2 PE=1 SV=1	4.59	99043.9	225.743	3	3.96
Q9QUR8	SEM7A_MOUSE	Semaphorin-7A OS=Mus musculus OX=10090 GN=Sema7a PE=1 SV=1	7.56	76020.5	655.95	6	10.39
Q64105	SPRE_MOUSE	Sepiapterin reductase OS=Mus musculus OX=10090 GN=Spr PE=1 SV=1	5.41	28225.2	567.03	3	14.94
Q8C1B7	SEP11_MOUSE	Septin-11 OS=Mus musculus OX=10090 GN=Septin11 PE=1 SV=4	6.26	50036.9	1332.58	5	12.99
P42208	SEPT2_MOUSE	Septin-2 OS=Mus musculus OX=10090 GN=Septin2 PE=1 SV=2	6.12	41753.7	331.81	4	15.51
P28661	SEPT4_MOUSE	Septin-4 OS=Mus musculus OX=10090 GN=Septin4 PE=1 SV=1	5.5	55392.2	4456.62	14	35.98
Q9R1T4	SEPT6_MOUSE	Septin-6 OS=Mus musculus OX=10090 GN=Septin6 PE=1 SV=4	6.02	50075.9	662.046	4	8.06
O55131	SEPT7_MOUSE	Septin-7 OS=Mus musculus OX=10090 GN=Septin7 PE=1 SV=1	8.83	50892.1	6338.67	15	40.83
Q8CHH9	SEPT8_MOUSE	Septin-8 OS=Mus musculus OX=10090 GN=Septin8 PE=1 SV=4	5.63	50154.6	13748.7	21	72.03
Q9JIY5	HTRA2_MOUSE	Serine protease HTRA2_ mitochondrial OS=Mus musculus OX=10090 GN=Htra2 PE=1 SV=2	10.01	49348.5	258.089	2	5.46
Q9JLM8	DCLK1_MOUSE	Serine/threonine-protein kinase DCLK1 OS=Mus musculus OX=10090 GN=Dclk1 PE=1 SV=1	9.15	84723.6	401.997	8	14.55
Q05512	MARK2_MOUSE	Serine/threonine-protein kinase MARK2 OS=Mus musculus OX=10090 GN=Mark2 PE=1 SV=3	10.26	86705.3	346.313	4	6.44
Q76MZ3	2AAA_MOUSE	Serine/threonine-protein phosphatase 2A 65 kDa regulatory subunit A alpha isoform OS=Mus musculus OX=10090 GN=Ppp2r1a PE=1 SV=3	4.82	66121.1	2761.92	20	44.48
P58389	PTPA_MOUSE	Serine/threonine-protein phosphatase 2A activator OS=Mus musculus OX=10090 GN=Ptpa PE=1 SV=1	5.96	36995.3	873.277	4	19.2
P63328	PP2BA_MOUSE	Serine/threonine-protein phosphatase 2B catalytic subunit alpha isoform OS=Mus musculus OX=10090 GN=Ppp3ca PE=1 SV=1	5.5	59328.2	1214.29	9	19.58
P62137	PP1A_MOUSE	Serine/threonine-protein phosphatase PP1-alpha catalytic subunit OS=Mus musculus OX=10090 GN=Ppp1ca PE=1 SV=1	5.92	38281.5	3842.14	12	46.06
P62141	PP1B_MOUSE	Serine/threonine-protein phosphatase PP1-beta catalytic subunit OS=Mus musculus OX=10090 GN=Ppp1cb PE=1 SV=3	5.79	37985.3	4487.43	11	44.95
P63087	PP1G_MOUSE	Serine/threonine-protein phosphatase PP1-gamma catalytic subunit OS=Mus musculus OX=10090 GN=Ppp1cc PE=1 SV=1	6.13	37725.2	3854.57	10	40.56
P26638	SYSC_MOUSE	Serine--tRNA ligase_ cytoplasmic OS=Mus musculus OX=10090 GN=Sars PE=1 SV=3	5.91	58902.1	226.461	2	4.1
Q921I1	TRFE_MOUSE	Serotransferrin OS=Mus musculus OX=10090 GN=Tf PE=1 SV=1	6.87	78890.9	1872.88	21	34.58
Q99JR1	SFXN1_MOUSE	Sideroflexin-1 OS=Mus musculus OX=10090 GN=Sfxn1 PE=1 SV=3	9.6	35934.6	2696.4	9	45.34
Q91V61	SFXN3_MOUSE	Sideroflexin-3 OS=Mus musculus OX=10090 GN=Sfxn3 PE=1 SV=1	9.88	35691.4	9832.54	11	48.91
Q925N0	SFXN5_MOUSE	Sideroflexin-5 OS=Mus musculus OX=10090 GN=Sfxn5 PE=1 SV=2	9.89	37499.7	2288.16	6	19.59
Q812A2	SRGP3_MOUSE	SLIT-ROBO Rho GTPase-activating protein 3 OS=Mus musculus OX=10090 GN=Srgap3 PE=1 SV=1	6.24	125389	1155.53	25	28.12
Q8BJU0	SGTA_MOUSE	Small glutamine-rich tetratricopeptide repeat-containing protein alpha OS=Mus musculus OX=10090 GN=Sgta PE=1 SV=2	4.78	34550.6	336.599	2	6.98
P31648	SC6A1_MOUSE	Sodium- and chloride-dependent GABA transporter 1 OS=Mus musculus OX=10090 GN=Slc6a1 PE=1 SV=2	7.9	67800	1700.17	3	6.34
P31650	S6A11_MOUSE	Sodium- and chloride-dependent GABA transporter 3 OS=Mus musculus OX=10090 GN=Slc6a11 PE=1 SV=2	6.65	71386.8	915.862	5	10.05
P28571	SC6A9_MOUSE	Sodium- and chloride-dependent glycine transporter 1 OS=Mus musculus OX=10090 GN=Slc6a9 PE=1 SV=3	7.68	77513.8	1636.62	7	11.85
Q56A07	SCN2B_MOUSE	Sodium channel subunit beta-2 OS=Mus musculus OX=10090 GN=Scn2b PE=1 SV=1	6.14	24570	567.013	2	10.23
P70414	NAC1_MOUSE	Sodium/calcium exchanger 1 OS=Mus musculus OX=10090 GN=Slc8a1 PE=1 SV=1	4.72	108834	350.327	7	10
Q8K596	NAC2_MOUSE	Sodium/calcium exchanger 2 OS=Mus musculus OX=10090 GN=Slc8a2 PE=1 SV=1	4.81	101852	242.799	2	2.93
Q8VDN2	AT1A1_MOUSE	Sodium/potassium-transporting ATPase subunit alpha-1 OS=Mus musculus OX=10090 GN=Atp1a1 PE=1 SV=1	5.14	114294	6251.74	37	42.62
Q6PIE5	AT1A2_MOUSE	Sodium/potassium-transporting ATPase subunit alpha-2 OS=Mus musculus OX=10090 GN=Atp1a2 PE=1 SV=1	5.24	113529	5891.44	32	36.76
Q6PIC6	AT1A3_MOUSE	Sodium/potassium-transporting ATPase subunit alpha-3 OS=Mus musculus OX=10090 GN=Atp1a3 PE=1 SV=1	5.1	113117	12027.4	40	52.42
P14094	AT1B1_MOUSE	Sodium/potassium-transporting ATPase subunit beta-1 OS=Mus musculus OX=10090 GN=Atp1b1 PE=1 SV=1	8.82	35593.8	7934.3	9	38.49
P97370	AT1B3_MOUSE	Sodium/potassium-transporting ATPase subunit beta-3 OS=Mus musculus OX=10090 GN=Atp1b3 PE=1 SV=1	8.65	32117.9	6937.42	10	45.32
P55012	S12A2_MOUSE	Solute carrier family 12 member 2 OS=Mus musculus OX=10090 GN=Slc12a2 PE=1 SV=2	6.98	131832	5948.81	33	32.2
P17809	GTR1_MOUSE	Solute carrier family 2_ facilitated glucose transporter member 1 OS=Mus musculus OX=10090 GN=Slc2a1 PE=1 SV=4	9.08	54326.9	351.166	3	6.71
Q8BGH2	SAM50_MOUSE	Sorting and assembly machinery component 50 homolog OS=Mus musculus OX=10090 GN=Samm50 PE=1 SV=1	6.38	52263.2	575.912	10	28.57
Q9WV80	SNX1_MOUSE	Sorting nexin-1 OS=Mus musculus OX=10090 GN=Snx1 PE=1 SV=1	4.97	59066.3	717.416	8	17.62
P16546	SPTN1_MOUSE	Spectrin alpha chain_ non-erythrocytic 1 OS=Mus musculus OX=10090 GN=Sptan1 PE=1 SV=4	5.04	285396	10963.3	124	62.46
Q62261	SPTB2_MOUSE	Spectrin beta chain_ non-erythrocytic 1 OS=Mus musculus OX=10090 GN=Sptbn1 PE=1 SV=2	5.27	275079	8874.61	105	57.47
Q9QWI6	SRCN1_MOUSE	SRC kinase signaling inhibitor 1 OS=Mus musculus OX=10090 GN=Srcin1 PE=1 SV=2	9.82	135486	2296.9	31	35.2
Q60598	SRC8_MOUSE	Src substrate cortactin OS=Mus musculus OX=10090 GN=Cttn PE=1 SV=2	5.08	61420.9	522.291	5	7.69
Q9Z1W9	STK39_MOUSE	STE20/SPS1-related proline-alanine-rich protein kinase OS=Mus musculus OX=10090 GN=Stk39 PE=1 SV=1	5.89	60833.2	577.882	8	21.4
O54988	SLK_MOUSE	STE20-like serine/threonine-protein kinase OS=Mus musculus OX=10090 GN=Slk PE=1 SV=2	4.9	142141	866.034	22	21.49
Q99JB2	STML2_MOUSE	Stomatin-like protein 2_ mitochondrial OS=Mus musculus OX=10090 GN=Stoml2 PE=1 SV=1	9.28	38499	1210.49	8	34.84
P38647	GRP75_MOUSE	Stress-70 protein_ mitochondrial OS=Mus musculus OX=10090 GN=Hspa9 PE=1 SV=3	5.72	73746.5	5877.62	25	50.37
Q60864	STIP1_MOUSE	Stress-induced-phosphoprotein 1 OS=Mus musculus OX=10090 GN=Stip1 PE=1 SV=1	6.42	63209.5	1779.81	15	32.23
Q8K2B3	SDHA_MOUSE	Succinate dehydrogenase [ubiquinone] flavoprotein subunit_ mitochondrial OS=Mus musculus OX=10090 GN=Sdha PE=1 SV=1	7.06	73669	5887.08	23	54.22
Q9CQA3	SDHB_MOUSE	Succinate dehydrogenase [ubiquinone] iron-sulfur subunit_ mitochondrial OS=Mus musculus OX=10090 GN=Sdhb PE=1 SV=1	8.72	32612.4	5003.45	10	38.3
Q9WUM5	SUCA_MOUSE	Succinate--CoA ligase [ADP/GDP-forming] subunit alpha_ mitochondrial OS=Mus musculus OX=10090 GN=Suclg1 PE=1 SV=4	9.93	36497	1097.91	9	33.24
Q8BWF0	SSDH_MOUSE	Succinate-semialdehyde dehydrogenase_ mitochondrial OS=Mus musculus OX=10090 GN=Aldh5a1 PE=1 SV=1	8.26	56538.6	1497.64	10	25.24
Q9D0K2	SCOT1_MOUSE	Succinyl-CoA:3-ketoacid coenzyme A transferase 1_ mitochondrial OS=Mus musculus OX=10090 GN=Oxct1 PE=1 SV=1	8.72	56387.9	10575.6	17	52.12
O88935	SYN1_MOUSE	Synapsin-1 OS=Mus musculus OX=10090 GN=Syn1 PE=1 SV=2	10.35	74268.5	6667.17	23	58.92
Q64332	SYN2_MOUSE	Synapsin-2 OS=Mus musculus OX=10090 GN=Syn2 PE=1 SV=2	8.58	63657.8	1732.36	16	44.54
Q62465	VAT1_MOUSE	Synaptic vesicle membrane protein VAT-1 homolog OS=Mus musculus OX=10090 GN=Vat1 PE=1 SV=3	5.95	43324.8	1222.76	8	30.05
O55100	SNG1_MOUSE	Synaptogyrin-1 OS=Mus musculus OX=10090 GN=Syngr1 PE=1 SV=2	4.29	25880.9	480.363	2	10.26
Q8CHC4	SYNJ1_MOUSE	Synaptojanin-1 OS=Mus musculus OX=10090 GN=Synj1 PE=1 SV=3	6.47	173929	2997.97	41	35.64
Q62277	SYPH_MOUSE	Synaptophysin OS=Mus musculus OX=10090 GN=Syp PE=1 SV=2	4.63	34309.8	2267.52	4	15.61
O09044	SNP23_MOUSE	Synaptosomal-associated protein 23 OS=Mus musculus OX=10090 GN=Snap23 PE=1 SV=1	4.69	23546.1	1107.69	2	11.43
P60879	SNP25_MOUSE	Synaptosomal-associated protein 25 OS=Mus musculus OX=10090 GN=Snap25 PE=1 SV=1	4.46	23543.3	5640.64	10	56.31
P46096	SYT1_MOUSE	Synaptotagmin-1 OS=Mus musculus OX=10090 GN=Syt1 PE=1 SV=1	8.82	47760.2	3354.93	13	33.97
P46097	SYT2_MOUSE	Synaptotagmin-2 OS=Mus musculus OX=10090 GN=Syt2 PE=1 SV=1	8	47776	656.952	8	18.72
Q80U23	SNPH_MOUSE	Syntaphilin OS=Mus musculus OX=10090 GN=Snph PE=1 SV=3	5.53	54608.5	527.323	7	20.4
Q9ER00	STX12_MOUSE	Syntaxin-12 OS=Mus musculus OX=10090 GN=Stx12 PE=1 SV=1	5.17	31309.4	447.518	5	23.72
O35526	STX1A_MOUSE	Syntaxin-1A OS=Mus musculus OX=10090 GN=Stx1a PE=1 SV=3	4.96	33225.6	2225.45	5	18.4
P61264	STX1B_MOUSE	Syntaxin-1B OS=Mus musculus OX=10090 GN=Stx1b PE=1 SV=1	5.09	33472.9	13674.7	14	53.82
P70452	STX4_MOUSE	Syntaxin-4 OS=Mus musculus OX=10090 GN=Stx4 PE=1 SV=1	5.79	34279.1	2760.24	9	36.58
Q9JKK1	STX6_MOUSE	Syntaxin-6 OS=Mus musculus OX=10090 GN=Stx6 PE=1 SV=1	4.63	29053.9	291.928	2	9.41
O70439	STX7_MOUSE	Syntaxin-7 OS=Mus musculus OX=10090 GN=Stx7 PE=1 SV=3	5.47	29991.8	1110.63	5	29.5
O08599	STXB1_MOUSE	Syntaxin-binding protein 1 OS=Mus musculus OX=10090 GN=Stxbp1 PE=1 SV=2	6.54	67968	30384.5	33	67.85
Q60770	STXB3_MOUSE	Syntaxin-binding protein 3 OS=Mus musculus OX=10090 GN=Stxbp3 PE=1 SV=1	7.97	68855.1	2278.25	19	36.82
O08992	SDCB1_MOUSE	Syntenin-1 OS=Mus musculus OX=10090 GN=Sdcbp PE=1 SV=1	6.79	32607.5	254.871	2	11.04
P26039	TLN1_MOUSE	Talin-1 OS=Mus musculus OX=10090 GN=Tln1 PE=1 SV=2	5.79	271989	238.373	10	4.8
Q71LX4	TLN2_MOUSE	Talin-2 OS=Mus musculus OX=10090 GN=Tln2 PE=1 SV=3	5.46	255902	146.191	6	3.03
O88746	TOM1_MOUSE	Target of Myb protein 1 OS=Mus musculus OX=10090 GN=Tom1 PE=1 SV=1	4.65	54553.3	295.787	3	8.94
P11983	TCPA_MOUSE	T-complex protein 1 subunit alpha OS=Mus musculus OX=10090 GN=Tcp1 PE=1 SV=3	5.77	60905	1960.52	22	48.56
P80314	TCPB_MOUSE	T-complex protein 1 subunit beta OS=Mus musculus OX=10090 GN=Cct2 PE=1 SV=4	5.98	57819.5	3451.71	19	53.27
P80315	TCPD_MOUSE	T-complex protein 1 subunit delta OS=Mus musculus OX=10090 GN=Cct4 PE=1 SV=3	8.01	58579.7	1473.36	13	34.51
P80316	TCPE_MOUSE	T-complex protein 1 subunit epsilon OS=Mus musculus OX=10090 GN=Cct5 PE=1 SV=1	5.65	60080.5	1095	11	24.77
P80313	TCPH_MOUSE	T-complex protein 1 subunit eta OS=Mus musculus OX=10090 GN=Cct7 PE=1 SV=1	7.79	60165.5	1749.59	20	50.74
P80318	TCPG_MOUSE	T-complex protein 1 subunit gamma OS=Mus musculus OX=10090 GN=Cct3 PE=1 SV=1	6.29	61200.4	1479.42	18	39.82
P42932	TCPQ_MOUSE	T-complex protein 1 subunit theta OS=Mus musculus OX=10090 GN=Cct8 PE=1 SV=3	5.3	60125.9	2147.62	17	36.13
P80317	TCPZ_MOUSE	T-complex protein 1 subunit zeta OS=Mus musculus OX=10090 GN=Cct6a PE=1 SV=3	6.69	58460.6	994.385	13	35.03
Q8BYI9	TENR_MOUSE	Tenascin-R OS=Mus musculus OX=10090 GN=Tnr PE=1 SV=2	4.65	151928	1521.87	26	26.88
F7BWT7	TSN15_MOUSE	Tetraspanin-15 OS=Mus musculus OX=10090 GN=Tspan15 PE=1 SV=2	5.58	33869.3	1350.03	5	25.51
Q922J6	TSN2_MOUSE	Tetraspanin-2 OS=Mus musculus OX=10090 GN=Tspan2 PE=1 SV=1	7.89	24808.9	12556	3	15.84
Q9JLT4	TRXR2_MOUSE	Thioredoxin reductase 2_ mitochondrial OS=Mus musculus OX=10090 GN=Txnrd2 PE=1 SV=4	8.48	57080.2	222.758	2	5.15
P20108	PRDX3_MOUSE	Thioredoxin-dependent peroxide reductase_ mitochondrial OS=Mus musculus OX=10090 GN=Prdx3 PE=1 SV=1	7.39	28355.2	714.791	4	17.12
P52196	THTR_MOUSE	Thiosulfate sulfurtransferase OS=Mus musculus OX=10090 GN=Tst PE=1 SV=3	7.85	33694.1	2700.75	12	47.14
P01831	THY1_MOUSE	Thy-1 membrane glycoprotein OS=Mus musculus OX=10090 GN=Thy1 PE=1 SV=1	9.29	18308.1	4911.24	4	31.48
P39447	ZO1_MOUSE	Tight junction protein ZO-1 OS=Mus musculus OX=10090 GN=Tjp1 PE=1 SV=2	6.2	195141	196.234	7	5.04
Q9Z0U1	ZO2_MOUSE	Tight junction protein ZO-2 OS=Mus musculus OX=10090 GN=Tjp2 PE=1 SV=2	6.37	131508	3452.76	35	41.39
Q9QZ06	TOLIP_MOUSE	Toll-interacting protein OS=Mus musculus OX=10090 GN=Tollip PE=1 SV=1	4.85	30573	714.99	3	14.23
Q5SRX1	TM1L2_MOUSE	TOM1-like protein 2 OS=Mus musculus OX=10090 GN=Tom1l2 PE=1 SV=1	4.51	56004.8	330.077	4	11.83
Q93092	TALDO_MOUSE	Transaldolase OS=Mus musculus OX=10090 GN=Taldo1 PE=1 SV=2	6.67	37558.1	945.251	10	29.67
Q01853	TERA_MOUSE	Transitional endoplasmic reticulum ATPase OS=Mus musculus OX=10090 GN=Vcp PE=1 SV=4	4.96	90006.3	307.6	7	10.67
P40142	TKT_MOUSE	Transketolase OS=Mus musculus OX=10090 GN=Tkt PE=1 SV=1	7.25	68314.9	16082.5	31	75.76
Q8JZU2	TXTP_MOUSE	Tricarboxylate transport protein_ mitochondrial OS=Mus musculus OX=10090 GN=Slc25a1 PE=1 SV=1	10.42	34273.7	372.844	3	9
Q8BMS1	ECHA_MOUSE	Trifunctional enzyme subunit alpha_ mitochondrial OS=Mus musculus OX=10090 GN=Hadha PE=1 SV=1	9.62	83354.3	2947.22	22	40.37
Q99JY0	ECHB_MOUSE	Trifunctional enzyme subunit beta_ mitochondrial OS=Mus musculus OX=10090 GN=Hadhb PE=1 SV=1	9.9	51671.6	304.602	3	6.95
P17751	TPIS_MOUSE	Triosephosphate isomerase OS=Mus musculus OX=10090 GN=Tpi1 PE=1 SV=4	5.44	32705.1	4695.36	12	56.19
Q9ESN6	TRIM2_MOUSE	Tripartite motif-containing protein 2 OS=Mus musculus OX=10090 GN=Trim2 PE=1 SV=1	6.54	82471.7	432.799	5	8.74
Q9R1R2	TRIM3_MOUSE	Tripartite motif-containing protein 3 OS=Mus musculus OX=10090 GN=Trim3 PE=1 SV=1	7.65	81915.1	516.273	9	14.52
Q64514	TPP2_MOUSE	Tripeptidyl-peptidase 2 OS=Mus musculus OX=10090 GN=Tpp2 PE=1 SV=3	6.14	141419	310.612	7	6.34
Q99LF4	RTCB_MOUSE	tRNA-splicing ligase RtcB homolog OS=Mus musculus OX=10090 GN=Rtcb PE=1 SV=1	6.84	55762.7	432.183	8	22.57
P58771	TPM1_MOUSE	Tropomyosin alpha-1 chain OS=Mus musculus OX=10090 GN=Tpm1 PE=1 SV=1	4.49	32737.6	974.794	2	7.04
P21107	TPM3_MOUSE	Tropomyosin alpha-3 chain OS=Mus musculus OX=10090 GN=Tpm3 PE=1 SV=3	4.48	33051.1	1908.25	6	23.86
Q3UX10	TBAL3_MOUSE	Tubulin alpha chain-like 3 OS=Mus musculus OX=10090 GN=Tubal3 PE=2 SV=2	5.26	50729.6	1268.08	3	7.4
P68373	TBA1C_MOUSE	Tubulin alpha-1C chain OS=Mus musculus OX=10090 GN=Tuba1c PE=1 SV=1	4.79	50593.8	33019.2	22	65.92
P68368	TBA4A_MOUSE	Tubulin alpha-4A chain OS=Mus musculus OX=10090 GN=Tuba4a PE=1 SV=1	4.75	50665.8	24652.2	21	58.93
A2AQ07	TBB1_MOUSE	Tubulin beta-1 chain OS=Mus musculus OX=10090 GN=Tubb1 PE=1 SV=1	4.78	51125.4	1478.12	4	9.53
Q7TMM9	TBB2A_MOUSE	Tubulin beta-2A chain OS=Mus musculus OX=10090 GN=Tubb2a PE=1 SV=1	4.59	50306.3	31457.5	20	65.84
Q9CWF2	TBB2B_MOUSE	Tubulin beta-2B chain OS=Mus musculus OX=10090 GN=Tubb2b PE=1 SV=1	4.59	50409.4	30583.9	20	65.84
Q9ERD7	TBB3_MOUSE	Tubulin beta-3 chain OS=Mus musculus OX=10090 GN=Tubb3 PE=1 SV=1	4.63	50875	20168.8	18	62.89
Q9D6F9	TBB4A_MOUSE	Tubulin beta-4A chain OS=Mus musculus OX=10090 GN=Tubb4a PE=1 SV=3	4.59	50042.1	31376.7	24	78.83
P68372	TBB4B_MOUSE	Tubulin beta-4B chain OS=Mus musculus OX=10090 GN=Tubb4b PE=1 SV=1	4.6	50287.4	34591.9	23	74.61
P99024	TBB5_MOUSE	Tubulin beta-5 chain OS=Mus musculus OX=10090 GN=Tubb5 PE=1 SV=1	4.59	50127.2	29693.9	23	72.52
Q922F4	TBB6_MOUSE	Tubulin beta-6 chain OS=Mus musculus OX=10090 GN=Tubb6 PE=1 SV=1	4.59	50546.7	11629.2	12	40.49
Q9CRB6	TPPP3_MOUSE	Tubulin polymerization-promoting protein family member 3 OS=Mus musculus OX=10090 GN=Tppp3 PE=1 SV=1	9.68	19136.6	353.154	2	15.34
Q7TQD2	TPPP_MOUSE	Tubulin polymerization-promoting protein OS=Mus musculus OX=10090 GN=Tppp PE=1 SV=1	10.1	23745.7	22690.3	8	44.04
Q91YR1	TWF1_MOUSE	Twinfilin-1 OS=Mus musculus OX=10090 GN=Twf1 PE=1 SV=2	6.24	40307.6	479.723	4	14
P39688	FYN_MOUSE	Tyrosine-protein kinase Fyn OS=Mus musculus OX=10090 GN=Fyn PE=1 SV=4	6.25	61188.2	1293.12	10	26.07
P35235	PTN11_MOUSE	Tyrosine-protein phosphatase non-receptor type 11 OS=Mus musculus OX=10090 GN=Ptpn11 PE=1 SV=2	6.93	69030.7	555.966	9	19.1
P97797	SHPS1_MOUSE	Tyrosine-protein phosphatase non-receptor type substrate 1 OS=Mus musculus OX=10090 GN=Sirpa PE=1 SV=2	8.27	56984.3	204.906	2	4.48
Q91WQ3	SYYC_MOUSE	Tyrosine--tRNA ligase_ cytoplasmic OS=Mus musculus OX=10090 GN=Yars PE=1 SV=3	6.62	59447.6	220.077	3	5.3
Q8K1Z0	COQ9_MOUSE	Ubiquinone biosynthesis protein COQ9_ mitochondrial OS=Mus musculus OX=10090 GN=Coq9 PE=1 SV=1	5.55	35253.7	284.511	2	6.07
Q9R0P9	UCHL1_MOUSE	Ubiquitin carboxyl-terminal hydrolase isozyme L1 OS=Mus musculus OX=10090 GN=Uchl1 PE=1 SV=1	4.97	25180.5	2008.11	6	30.04
Q7TQI3	OTUB1_MOUSE	Ubiquitin thioesterase OTUB1 OS=Mus musculus OX=10090 GN=Otub1 PE=1 SV=2	4.66	31498.2	363.335	3	11.81
Q02053	UBA1_MOUSE	Ubiquitin-like modifier-activating enzyme 1 OS=Mus musculus OX=10090 GN=Uba1 PE=1 SV=1	5.31	119007	189.589	2	2.46
Q99PL6	UBXN6_MOUSE	UBX domain-containing protein 6 OS=Mus musculus OX=10090 GN=Ubxn6 PE=1 SV=1	8.84	50023.8	293.679	2	6.33
Q5SYD0	MYO1D_MOUSE	Unconventional myosin-Id OS=Mus musculus OX=10090 GN=Myo1d PE=1 SV=1	9.87	116880	10492.2	57	64.41
E9Q634	MYO1E_MOUSE	Unconventional myosin-Ie OS=Mus musculus OX=10090 GN=Myo1e PE=1 SV=1	9.45	127445	279.106	6	6.05
Q99104	MYO5A_MOUSE	Unconventional myosin-Va OS=Mus musculus OX=10090 GN=Myo5a PE=1 SV=2	8.79	217192	237.134	7	4.16
Q64331	MYO6_MOUSE	Unconventional myosin-VI OS=Mus musculus OX=10090 GN=Myo6 PE=1 SV=1	9.13	147778	1863.37	33	32.81
Q9JMH9	MY18A_MOUSE	Unconventional myosin-XVIIIa OS=Mus musculus OX=10090 GN=Myo18a PE=1 SV=2	5.89	233782	645.043	27	18.49
Q91ZJ5	UGPA_MOUSE	UTP--glucose-1-phosphate uridylyltransferase OS=Mus musculus OX=10090 GN=Ugp2 PE=1 SV=3	7.46	57150.5	294.983	5	10.83
Q9EQH3	VPS35_MOUSE	Vacuolar protein sorting-associated protein 35 OS=Mus musculus OX=10090 GN=Vps35 PE=1 SV=1	5.14	92511.5	1479.97	22	34.3
Q8R164	BPHL_MOUSE	Valacyclovir hydrolase OS=Mus musculus OX=10090 GN=Bphl PE=1 SV=1	9.27	33079.1	2081.99	12	50.52
Q8K2C9	HACD3_MOUSE	Very-long-chain (3R)-3-hydroxyacyl-CoA dehydratase 3 OS=Mus musculus OX=10090 GN=Hacd3 PE=1 SV=2	9.47	43302.6	343.288	2	8.84
O70503	DHB12_MOUSE	Very-long-chain 3-oxoacyl-CoA reductase OS=Mus musculus OX=10090 GN=Hsd17b12 PE=1 SV=1	10	34970	1863.02	9	35.58
Q9CY27	TECR_MOUSE	Very-long-chain enoyl-CoA reductase OS=Mus musculus OX=10090 GN=Tecr PE=1 SV=1	9.9	36489.7	1532.88	5	14.61
Q9WV55	VAPA_MOUSE	Vesicle-associated membrane protein-associated protein A OS=Mus musculus OX=10090 GN=Vapa PE=1 SV=2	8.6	28083.4	1602.45	4	24.5
Q9QY76	VAPB_MOUSE	Vesicle-associated membrane protein-associated protein B OS=Mus musculus OX=10090 GN=Vapb PE=1 SV=3	7.84	27174.4	2719.9	5	22.63
P46460	NSF_MOUSE	Vesicle-fusing ATPase OS=Mus musculus OX=10090 GN=Nsf PE=1 SV=2	6.55	83183.9	13637.9	34	53.36
P20152	VIME_MOUSE	Vimentin OS=Mus musculus OX=10090 GN=Vim PE=1 SV=3	4.86	53744.8	1410.24	10	22.32
Q60932	VDAC1_MOUSE	Voltage-dependent anion-selective channel protein 1 OS=Mus musculus OX=10090 GN=Vdac1 PE=1 SV=3	8.7	32522.6	31796.2	14	68.92
Q60930	VDAC2_MOUSE	Voltage-dependent anion-selective channel protein 2 OS=Mus musculus OX=10090 GN=Vdac2 PE=1 SV=2	7.38	32360.2	11612.4	11	52.54
Q60931	VDAC3_MOUSE	Voltage-dependent anion-selective channel protein 3 OS=Mus musculus OX=10090 GN=Vdac3 PE=1 SV=1	9.06	31094.9	10802.9	10	45.58
O08532	CA2D1_MOUSE	Voltage-dependent calcium channel subunit alpha-2/delta-1 OS=Mus musculus OX=10090 GN=Cacna2d1 PE=1 SV=1	4.97	125771	664.573	15	16.77
P63143	KCAB1_MOUSE	Voltage-gated potassium channel subunit beta-1 OS=Mus musculus OX=10090 GN=Kcnab1 PE=1 SV=2	9.75	45121.8	386.246	3	8.48
P62482	KCAB2_MOUSE	Voltage-gated potassium channel subunit beta-2 OS=Mus musculus OX=10090 GN=Kcnab2 PE=1 SV=1	9.31	41306.5	9571.26	16	58.86
Q9Z1G4	VPP1_MOUSE	V-type proton ATPase 116 kDa subunit a isoform 1 OS=Mus musculus OX=10090 GN=Atp6v0a1 PE=1 SV=3	6.32	97265.5	968.49	13	18.59
P50516	VATA_MOUSE	V-type proton ATPase catalytic subunit A OS=Mus musculus OX=10090 GN=Atp6v1a PE=1 SV=2	5.27	68668.4	9194.79	25	57.86
P62814	VATB2_MOUSE	V-type proton ATPase subunit B_ brain isoform OS=Mus musculus OX=10090 GN=Atp6v1b2 PE=1 SV=1	5.46	56893.1	7676.13	23	72.21
Q9Z1G3	VATC1_MOUSE	V-type proton ATPase subunit C 1 OS=Mus musculus OX=10090 GN=Atp6v1c1 PE=1 SV=4	7.33	44058.7	520.969	9	21.2
P51863	VA0D1_MOUSE	V-type proton ATPase subunit d 1 OS=Mus musculus OX=10090 GN=Atp6v0d1 PE=1 SV=2	4.71	40757.4	1378.77	10	37.89
P57746	VATD_MOUSE	V-type proton ATPase subunit D OS=Mus musculus OX=10090 GN=Atp6v1d PE=1 SV=1	10.09	28369.1	1139.67	4	26.72
P50518	VATE1_MOUSE	V-type proton ATPase subunit E 1 OS=Mus musculus OX=10090 GN=Atp6v1e1 PE=1 SV=2	8.95	26214.5	15349.2	14	53.98
Q8BVE3	VATH_MOUSE	V-type proton ATPase subunit H OS=Mus musculus OX=10090 GN=Atp6v1h PE=1 SV=1	6.2	56311.3	313.535	3	9.73
O88342	WDR1_MOUSE	WD repeat-containing protein 1 OS=Mus musculus OX=10090 GN=Wdr1 PE=1 SV=3	6.15	67091.1	1470.71	15	32.51
Q8CBE3	WDR37_MOUSE	WD repeat-containing protein 37 OS=Mus musculus OX=10090 GN=Wdr37 PE=1 SV=1	6.85	55730.3	443.252	3	6.25
Q8BH57	WDR48_MOUSE	WD repeat-containing protein 48 OS=Mus musculus OX=10090 GN=Wdr48 PE=1 SV=1	6.78	76862.8	234.72	2	2.96
Q8R5H6	WASF1_MOUSE	Wiskott-Aldrich syndrome protein family member 1 OS=Mus musculus OX=10090 GN=Wasf1 PE=1 SV=2	5.95	61794.2	270.686	2	5.01
Q00519	XDH_MOUSE	Xanthine dehydrogenase/oxidase OS=Mus musculus OX=10090 GN=Xdh PE=1 SV=5	7.33	148673	623.028	19	19.48

## Sheet: 2_1Dgel_post-wash (521)
accession	entry	description	IEP	mw	max score	reported peptides	sequence coverage
Q64433	CH10_MOUSE	10 kDa heat shock protein_ mitochondrial OS=Mus musculus OX=10090 GN=Hspe1 PE=1 SV=2	9.13	10962.7	441.507	2	19.61
Q9CQV8	1433B_MOUSE	14-3-3 protein beta/alpha OS=Mus musculus OX=10090 GN=Ywhab PE=1 SV=3	4.57	28200.5	1819.57	6	28.86
P62259	1433E_MOUSE	14-3-3 protein epsilon OS=Mus musculus OX=10090 GN=Ywhae PE=1 SV=1	4.44	29345	5855.48	11	47.06
P68510	1433F_MOUSE	14-3-3 protein eta OS=Mus musculus OX=10090 GN=Ywhah PE=1 SV=2	4.61	28382.9	1513.05	3	11.38
P61982	1433G_MOUSE	14-3-3 protein gamma OS=Mus musculus OX=10090 GN=Ywhag PE=1 SV=2	4.61	28473.7	2463.44	5	24.29
O70456	1433S_MOUSE	14-3-3 protein sigma OS=Mus musculus OX=10090 GN=Sfn PE=1 SV=2	4.53	27820.1	1487.45	3	14.92
P68254	1433T_MOUSE	14-3-3 protein theta OS=Mus musculus OX=10090 GN=Ywhaq PE=1 SV=1	4.49	28063.5	5358.9	8	42.45
P63101	1433Z_MOUSE	14-3-3 protein zeta/delta OS=Mus musculus OX=10090 GN=Ywhaz PE=1 SV=1	4.53	27942.3	3800.18	10	46.12
Q8K4X7	PLCD_MOUSE	1-acyl-sn-glycerol-3-phosphate acyltransferase delta OS=Mus musculus OX=10090 GN=Agpat4 PE=1 SV=1	8.34	44665.9	369.717	5	14.55
Q9Z1B3	PLCB1_MOUSE	1-phosphatidylinositol 4_5-bisphosphate phosphodiesterase beta-1 OS=Mus musculus OX=10090 GN=Plcb1 PE=1 SV=2	5.76	139252	4116.9	41	45.64
P16330	CN37_MOUSE	2'_3'-cyclic-nucleotide 3'-phosphodiesterase OS=Mus musculus OX=10090 GN=Cnp PE=1 SV=3	9.38	47522.6	18558.5	25	69.05
P52760	RIDA_MOUSE	2-iminobutanoate/2-iminopropanoate deaminase OS=Mus musculus OX=10090 GN=Rida PE=1 SV=3	9.13	14312.5	661.208	5	45.19
Q60597	ODO1_MOUSE	2-oxoglutarate dehydrogenase_ mitochondrial OS=Mus musculus OX=10090 GN=Ogdh PE=1 SV=3	6.4	117647	231.218	5	6.26
P61922	GABT_MOUSE	4-aminobutyrate aminotransferase_ mitochondrial OS=Mus musculus OX=10090 GN=Abat PE=1 SV=1	8.02	57136.3	577.245	6	17.8
P10852	4F2_MOUSE	4F2 cell-surface antigen heavy chain OS=Mus musculus OX=10090 GN=Slc3a2 PE=1 SV=1	5.54	58450.7	3644.72	15	35.36
Q61503	5NTD_MOUSE	5'-nucleotidase OS=Mus musculus OX=10090 GN=Nt5e PE=1 SV=2	6.22	64320.7	318.339	3	5.73
P63038	CH60_MOUSE	60 kDa heat shock protein_ mitochondrial OS=Mus musculus OX=10090 GN=Hspd1 PE=1 SV=1	5.82	61126.7	11339.1	28	70.86
Q8BU33	ILVBL_MOUSE	Acetolactate synthase-like protein OS=Mus musculus OX=10090 GN=Ilvbl PE=1 SV=1	8.77	68783.6	882.899	12	29.11
Q5SWU9	ACACA_MOUSE	Acetyl-CoA carboxylase 1 OS=Mus musculus OX=10090 GN=Acaca PE=1 SV=1	5.97	266854	158.913	3	1.36
Q9WV54	ASAH1_MOUSE	Acid ceramidase OS=Mus musculus OX=10090 GN=Asah1 PE=1 SV=1	8.56	45068.8	465.44	2	8.88
Q99KI0	ACON_MOUSE	Aconitate hydratase_ mitochondrial OS=Mus musculus OX=10090 GN=Aco2 PE=1 SV=1	7.84	86205	12150.8	31	64.23
Q9CQR4	ACO13_MOUSE	Acyl-coenzyme A thioesterase 13 OS=Mus musculus OX=10090 GN=Acot13 PE=1 SV=1	9.36	15297	3239.05	3	28.57
P48962	ADT1_MOUSE	ADP/ATP translocase 1 OS=Mus musculus OX=10090 GN=Slc25a4 PE=1 SV=4	10.19	33132.4	26405.3	18	62.08
P51881	ADT2_MOUSE	ADP/ATP translocase 2 OS=Mus musculus OX=10090 GN=Slc25a5 PE=1 SV=3	10.21	33159.5	22652.5	16	57.05
Q8JZQ2	AFG32_MOUSE	AFG3-like protein 2 OS=Mus musculus OX=10090 GN=Afg3l2 PE=1 SV=1	8.84	90032.1	2705.75	29	43.27
Q80VQ0	AL3B1_MOUSE	Aldehyde dehydrogenase family 3 member B1 OS=Mus musculus OX=10090 GN=Aldh3b1 PE=1 SV=1	7.4	52976.6	3175.39	14	37.18
Q7M759	AB17B_MOUSE	Alpha/beta hydrolase domain-containing protein 17B OS=Mus musculus OX=10090 GN=Abhd17b PE=1 SV=1	5.89	32885.1	761.711	2	17.01
Q9QYC0	ADDA_MOUSE	Alpha-adducin OS=Mus musculus OX=10090 GN=Add1 PE=1 SV=2	5.54	81045.8	934.3	12	23.27
P17182	ENOA_MOUSE	Alpha-enolase OS=Mus musculus OX=10090 GN=Eno1 PE=1 SV=3	6.41	47483.1	2210.91	16	50.69
P46660	AINX_MOUSE	Alpha-internexin OS=Mus musculus OX=10090 GN=Ina PE=1 SV=3	5.2	55553.7	11834.5	25	61.48
Q64133	AOFA_MOUSE	Amine oxidase [flavin-containing] A OS=Mus musculus OX=10090 GN=Maoa PE=1 SV=3	7.74	60172.3	2233.38	10	22.43
Q8BW75	AOFB_MOUSE	Amine oxidase [flavin-containing] B OS=Mus musculus OX=10090 GN=Maob PE=1 SV=4	8.32	59071.1	1392.92	8	17.69
Q8K298	ANLN_MOUSE	Anillin OS=Mus musculus OX=10090 GN=Anln PE=1 SV=2	6.59	124277	2858.75	26	28.99
Q8C8R3	ANK2_MOUSE	Ankyrin-2 OS=Mus musculus OX=10090 GN=Ank2 PE=1 SV=2	4.89	428714	618.075	35	12.96
G5E8K5	ANK3_MOUSE	Ankyrin-3 OS=Mus musculus OX=10090 GN=Ank3 PE=1 SV=1	6.26	215545	1149.74	45	32.84
P07356	ANXA2_MOUSE	Annexin A2 OS=Mus musculus OX=10090 GN=Anxa2 PE=1 SV=2	7.7	38961.4	1137.38	10	41
P48036	ANXA5_MOUSE	Annexin A5 OS=Mus musculus OX=10090 GN=Anxa5 PE=1 SV=1	4.63	35809.5	282.811	4	12.23
P14824	ANXA6_MOUSE	Annexin A6 OS=Mus musculus OX=10090 GN=Anxa6 PE=1 SV=3	5.18	76341.7	247.058	4	6.84
Q8BH79	ANO10_MOUSE	Anoctamin-10 OS=Mus musculus OX=10090 GN=Ano10 PE=1 SV=1	6.29	76815.2	218.813	4	8.65
P84091	AP2M1_MOUSE	AP-2 complex subunit mu OS=Mus musculus OX=10090 GN=Ap2m1 PE=1 SV=1	10.07	49996.9	273.588	2	5.75
Q9Z0X1	AIFM1_MOUSE	Apoptosis-inducing factor 1_ mitochondrial OS=Mus musculus OX=10090 GN=Aifm1 PE=1 SV=1	9.67	66993.7	1294.45	10	21.24
Q68FF6	GIT1_MOUSE	ARF GTPase-activating protein GIT1 OS=Mus musculus OX=10090 GN=Git1 PE=1 SV=1	6.51	86098.6	302.064	6	12.08
Q6ZQK5	ACAP2_MOUSE	Arf-GAP with coiled-coil_ ANK repeat and PH domain-containing protein 2 OS=Mus musculus OX=10090 GN=Acap2 PE=1 SV=2	6.26	88294.4	206.214	2	2.86
Q61176	ARGI1_MOUSE	Arginase-1 OS=Mus musculus OX=10090 GN=Arg1 PE=1 SV=1	6.6	34979	274.52	2	6.81
P05202	AATM_MOUSE	Aspartate aminotransferase_ mitochondrial OS=Mus musculus OX=10090 GN=Got2 PE=1 SV=1	9.36	47810.7	349.733	2	6.05
Q9CQQ7	AT5F1_MOUSE	ATP synthase F(0) complex subunit B1_ mitochondrial OS=Mus musculus OX=10090 GN=Atp5pb PE=1 SV=1	9.5	29062.9	529.371	2	8.2
Q78IK2	ATPMD_MOUSE	ATP synthase membrane subunit DAPIT_ mitochondrial OS=Mus musculus OX=10090 GN=Atp5md PE=1 SV=1	10.32	6438.56	10939.9	2	43.1
Q03265	ATPA_MOUSE	ATP synthase subunit alpha_ mitochondrial OS=Mus musculus OX=10090 GN=Atp5f1a PE=1 SV=1	9.63	59866.8	10928.3	25	54.61
P56480	ATPB_MOUSE	ATP synthase subunit beta_ mitochondrial OS=Mus musculus OX=10090 GN=Atp5f1b PE=1 SV=2	5.03	56300.6	4536.78	18	54.25
Q9DCX2	ATP5H_MOUSE	ATP synthase subunit d_ mitochondrial OS=Mus musculus OX=10090 GN=Atp5pd PE=1 SV=3	5.38	18806.5	1195.24	5	41.61
Q06185	ATP5I_MOUSE	ATP synthase subunit e_ mitochondrial OS=Mus musculus OX=10090 GN=Atp5me PE=1 SV=2	9.84	8235.62	19473.4	4	60.56
P56135	ATPK_MOUSE	ATP synthase subunit f_ mitochondrial OS=Mus musculus OX=10090 GN=Atp5mf PE=1 SV=3	10.39	10401.3	3709.77	2	26.14
Q9CPQ8	ATP5L_MOUSE	ATP synthase subunit g_ mitochondrial OS=Mus musculus OX=10090 GN=Atp5mg PE=1 SV=1	10.31	11424.5	6829.22	3	33.98
Q91VR2	ATPG_MOUSE	ATP synthase subunit gamma_ mitochondrial OS=Mus musculus OX=10090 GN=Atp5f1c PE=1 SV=1	9.48	33000	3089.14	10	34.56
Q925I1	ATAD3_MOUSE	ATPase family AAA domain-containing protein 3 OS=Mus musculus OX=10090 GN=Atad3 PE=1 SV=1	9.83	66913.2	2072.26	15	28.93
Q61102	ABCB7_MOUSE	ATP-binding cassette sub-family B member 7_ mitochondrial OS=Mus musculus OX=10090 GN=Abcb7 PE=1 SV=3	9.73	82923.2	633.733	9	15.03
Q9JJ59	ABCB9_MOUSE	ATP-binding cassette sub-family B member 9 OS=Mus musculus OX=10090 GN=Abcb9 PE=2 SV=1	7.39	84362.4	1563.06	15	28.61
P61222	ABCE1_MOUSE	ATP-binding cassette sub-family E member 1 OS=Mus musculus OX=10090 GN=Abce1 PE=1 SV=1	8.32	68283.9	246.773	3	6.51
P12382	PFKAL_MOUSE	ATP-dependent 6-phosphofructokinase_ liver type OS=Mus musculus OX=10090 GN=Pfkl PE=1 SV=4	6.78	86158.4	4403.39	19	38.85
P47857	PFKAM_MOUSE	ATP-dependent 6-phosphofructokinase_ muscle type OS=Mus musculus OX=10090 GN=Pfkm PE=1 SV=3	7.9	86124.2	4389.31	26	49.36
Q9WUA3	PFKAP_MOUSE	ATP-dependent 6-phosphofructokinase_ platelet type OS=Mus musculus OX=10090 GN=Pfkp PE=1 SV=1	6.75	86481.7	2545.47	21	40.18
Q91VR5	DDX1_MOUSE	ATP-dependent RNA helicase DDX1 OS=Mus musculus OX=10090 GN=Ddx1 PE=1 SV=1	6.84	83526.8	581.88	12	21.35
O70318	E41L2_MOUSE	Band 4.1-like protein 2 OS=Mus musculus OX=10090 GN=Epb41l2 PE=1 SV=2	5.15	110453	591.943	14	18.42
Q9WV92	E41L3_MOUSE	Band 4.1-like protein 3 OS=Mus musculus OX=10090 GN=Epb41l3 PE=1 SV=1	5.04	103794	174.156	2	2.8
P59017	B2L13_MOUSE	Bcl-2-like protein 13 OS=Mus musculus OX=10090 GN=Bcl2l13 PE=1 SV=2	4.37	46890.5	1060.06	5	17.05
Q91XV3	BASP1_MOUSE	Brain acid soluble protein 1 OS=Mus musculus OX=10090 GN=Basp1 PE=1 SV=3	4.28	22086.6	3750.08	7	55.75
Q80YN3	BCAS1_MOUSE	Breast carcinoma-amplified sequence 1 homolog OS=Mus musculus OX=10090 GN=Bcas1 PE=1 SV=3	5.84	67833.8	251.039	3	4.27
Q3UMR5	MCU_MOUSE	Calcium uniporter protein_ mitochondrial OS=Mus musculus OX=10090 GN=Mcu PE=1 SV=2	8.67	40023.9	276.439	2	5.43
P11798	KCC2A_MOUSE	Calcium/calmodulin-dependent protein kinase type II subunit alpha OS=Mus musculus OX=10090 GN=Camk2a PE=1 SV=2	6.66	54685.1	2656.9	12	28.45
P28652	KCC2B_MOUSE	Calcium/calmodulin-dependent protein kinase type II subunit beta OS=Mus musculus OX=10090 GN=Camk2b PE=1 SV=2	6.93	61202.3	2680.27	16	43.36
Q6PHZ2	KCC2D_MOUSE	Calcium/calmodulin-dependent protein kinase type II subunit delta OS=Mus musculus OX=10090 GN=Camk2d PE=1 SV=1	6.88	56996.8	693.037	9	19.64
Q923T9	KCC2G_MOUSE	Calcium/calmodulin-dependent protein kinase type II subunit gamma OS=Mus musculus OX=10090 GN=Camk2g PE=1 SV=1	7.32	60291.3	1261.99	10	22.68
Q8BH59	CMC1_MOUSE	Calcium-binding mitochondrial carrier protein Aralar1 OS=Mus musculus OX=10090 GN=Slc25a12 PE=1 SV=1	8.31	74968.9	31443.4	29	63.96
Q9QXX4	CMC2_MOUSE	Calcium-binding mitochondrial carrier protein Aralar2 OS=Mus musculus OX=10090 GN=Slc25a13 PE=1 SV=1	8.82	74866.2	2534.77	5	9.47
Q8C5W0	CLMN_MOUSE	Calmin OS=Mus musculus OX=10090 GN=Clmn PE=1 SV=2	4.75	117740	995.948	26	31.65
P35564	CALX_MOUSE	Calnexin OS=Mus musculus OX=10090 GN=Canx PE=1 SV=1	4.3	67677.2	6904.91	16	37.06
O08688	CAN5_MOUSE	Calpain-5 OS=Mus musculus OX=10090 GN=Capn5 PE=1 SV=1	7.03	73924.2	5244.16	21	36.88
Q8CA95	PDE10_MOUSE	cAMP and cAMP-inhibited cGMP 3'_5'-cyclic phosphodiesterase 10A OS=Mus musculus OX=10090 GN=Pde10a PE=1 SV=2	6.17	90719.4	332.033	3	4.81
P00920	CAH2_MOUSE	Carbonic anhydrase 2 OS=Mus musculus OX=10090 GN=Ca2 PE=1 SV=4	6.57	29146.6	2963.84	9	49.62
Q80V42	CBPM_MOUSE	Carboxypeptidase M OS=Mus musculus OX=10090 GN=Cpm PE=1 SV=2	7.66	50955.1	1758.88	11	29.12
Q02248	CTNB1_MOUSE	Catenin beta-1 OS=Mus musculus OX=10090 GN=Ctnnb1 PE=1 SV=1	5.47	86098.1	953.683	6	9.86
Q61490	CD166_MOUSE	CD166 antigen OS=Mus musculus OX=10090 GN=Alcam PE=1 SV=3	5.78	65776.5	1397.86	10	23.5
P35762	CD81_MOUSE	CD81 antigen OS=Mus musculus OX=10090 GN=Cd81 PE=1 SV=2	5.46	26498.9	1257.08	4	30.93
P40237	CD82_MOUSE	CD82 antigen OS=Mus musculus OX=10090 GN=Cd82 PE=1 SV=1	4.76	30312.9	661.73	5	19.55
Q91WS0	CISD1_MOUSE	CDGSH iron-sulfur domain-containing protein 1 OS=Mus musculus OX=10090 GN=Cisd1 PE=1 SV=1	9.51	12268.1	2616.62	3	34.26
Q8BLQ9	CADM2_MOUSE	Cell adhesion molecule 2 OS=Mus musculus OX=10090 GN=Cadm2 PE=1 SV=2	5.08	48015.1	1421.31	7	25.75
Q8R464	CADM4_MOUSE	Cell adhesion molecule 4 OS=Mus musculus OX=10090 GN=Cadm4 PE=1 SV=1	5.9	43179.6	5609.81	11	44.59
P60766	CDC42_MOUSE	Cell division control protein 42 homolog OS=Mus musculus OX=10090 GN=Cdc42 PE=1 SV=2	6.18	21600.8	460.886	2	11.52
Q8K4Q7	CERK1_MOUSE	Ceramide kinase OS=Mus musculus OX=10090 GN=Cerk PE=1 SV=2	7.4	60869.7	410.514	4	9.23
P0C0A3	CHMP6_MOUSE	Charged multivesicular body protein 6 OS=Mus musculus OX=10090 GN=Chmp6 PE=1 SV=2	5.21	23472.7	466.836	2	10
Q9QYB1	CLIC4_MOUSE	Chloride intracellular channel protein 4 OS=Mus musculus OX=10090 GN=Clic4 PE=1 SV=3	5.29	28957.2	734.037	6	26.48
Q6X893	CTL1_MOUSE	Choline transporter-like protein 1 OS=Mus musculus OX=10090 GN=Slc44a1 PE=1 SV=3	8.74	74606.9	15309.1	18	32.62
Q8BY89	CTL2_MOUSE	Choline transporter-like protein 2 OS=Mus musculus OX=10090 GN=Slc44a2 PE=1 SV=2	8.82	81592.8	1329.77	14	24.08
O88507	CNTFR_MOUSE	Ciliary neurotrophic factor receptor subunit alpha OS=Mus musculus OX=10090 GN=Cntfr PE=1 SV=2	6.39	41314.7	612.649	4	12.37
Q9ESN9	JIP3_MOUSE	C-Jun-amino-terminal kinase-interacting protein 3 OS=Mus musculus OX=10090 GN=Mapk8ip3 PE=1 SV=1	5.15	148816	142.467	2	1.65
Q9D6G9	CKLF5_MOUSE	CKLF-like MARVEL transmembrane domain-containing protein 5 OS=Mus musculus OX=10090 GN=Cmtm5 PE=1 SV=1	4.55	17617.5	471.838	2	20.51
Q61548	AP180_MOUSE	Clathrin coat assembly protein AP180 OS=Mus musculus OX=10090 GN=Snap91 PE=1 SV=1	4.53	92136.7	143.32	3	3.22
Q68FD5	CLH1_MOUSE	Clathrin heavy chain 1 OS=Mus musculus OX=10090 GN=Cltc PE=1 SV=3	5.36	193325	8000.73	67	54.33
Q60771	CLD11_MOUSE	Claudin-11 OS=Mus musculus OX=10090 GN=Cldn11 PE=1 SV=1	7.81	22855.7	5802.94	2	11.11
Q8BRT1	CLAP2_MOUSE	CLIP-associating protein 2 OS=Mus musculus OX=10090 GN=Clasp2 PE=1 SV=1	8.78	141652	252.705	8	7.7
P18760	COF1_MOUSE	Cofilin-1 OS=Mus musculus OX=10090 GN=Cfl1 PE=1 SV=3	8.23	18787.7	284.933	2	15.06
P01027	CO3_MOUSE	Complement C3 OS=Mus musculus OX=10090 GN=C3 PE=1 SV=3	6.31	188024	141.851	2	1.44
Q8JZN5	ACAD9_MOUSE	Complex I assembly factor ACAD9_ mitochondrial OS=Mus musculus OX=10090 GN=Acad9 PE=1 SV=2	7.24	69235.5	299.797	6	12.48
P12960	CNTN1_MOUSE	Contactin-1 OS=Mus musculus OX=10090 GN=Cntn1 PE=1 SV=1	5.76	114244	4833.72	38	53.14
Q61330	CNTN2_MOUSE	Contactin-2 OS=Mus musculus OX=10090 GN=Cntn2 PE=1 SV=2	7.44	114016	1068.75	19	24.23
O54991	CNTP1_MOUSE	Contactin-associated protein 1 OS=Mus musculus OX=10090 GN=Cntnap1 PE=1 SV=2	6.65	158308	6592.46	40	40.72
Q9CPW0	CNTP2_MOUSE	Contactin-associated protein-like 2 OS=Mus musculus OX=10090 GN=Cntnap2 PE=1 SV=2	6.34	150193	3870.41	30	33.63
Q8BLR2	CPNE4_MOUSE	Copine-4 OS=Mus musculus OX=10090 GN=Cpne4 PE=1 SV=1	5.91	63263.7	194.722	2	3.23
Q9WUM3	COR1B_MOUSE	Coronin-1B OS=Mus musculus OX=10090 GN=Coro1b PE=1 SV=1	5.44	54539.6	933.226	6	14.05
Q9WUM4	COR1C_MOUSE	Coronin-1C OS=Mus musculus OX=10090 GN=Coro1c PE=1 SV=2	6.71	53805.3	397.571	4	11.18
Q04447	KCRB_MOUSE	Creatine kinase B-type OS=Mus musculus OX=10090 GN=Ckb PE=1 SV=1	5.3	42998.5	668.591	7	27.3
Q91YT8	CSCL1_MOUSE	CSC1-like protein 1 OS=Mus musculus OX=10090 GN=Tmem63a PE=1 SV=1	7.82	93342.7	392.125	6	7.84
Q9JLV5	CUL3_MOUSE	Cullin-3 OS=Mus musculus OX=10090 GN=Cul3 PE=1 SV=1	8.55	89575.8	719.097	10	13.15
Q9D5V5	CUL5_MOUSE	Cullin-5 OS=Mus musculus OX=10090 GN=Cul5 PE=1 SV=3	7.76	91544.7	171.105	2	2.69
Q9CZ13	QCR1_MOUSE	Cytochrome b-c1 complex subunit 1_ mitochondrial OS=Mus musculus OX=10090 GN=Uqcrc1 PE=1 SV=2	5.8	53479.1	1024.91	13	36.25
Q9DB77	QCR2_MOUSE	Cytochrome b-c1 complex subunit 2_ mitochondrial OS=Mus musculus OX=10090 GN=Uqcrc2 PE=1 SV=1	9.71	48292	1936.87	15	41.94
P99028	QCR6_MOUSE	Cytochrome b-c1 complex subunit 6_ mitochondrial OS=Mus musculus OX=10090 GN=Uqcrh PE=1 SV=2	4.62	10719.8	14050.9	3	44.94
Q9D855	QCR7_MOUSE	Cytochrome b-c1 complex subunit 7 OS=Mus musculus OX=10090 GN=Uqcrb PE=1 SV=3	9.61	13527.5	13050.6	6	46.85
Q9CQ69	QCR8_MOUSE	Cytochrome b-c1 complex subunit 8 OS=Mus musculus OX=10090 GN=Uqcrq PE=1 SV=3	10.71	9768.27	6282.56	4	45.12
Q9CR68	UCRI_MOUSE	Cytochrome b-c1 complex subunit Rieske_ mitochondrial OS=Mus musculus OX=10090 GN=Uqcrfs1 PE=1 SV=1	8.92	29652.8	495.708	2	14.23
Q9D2R6	COA3_MOUSE	Cytochrome c oxidase assembly factor 3 homolog_ mitochondrial OS=Mus musculus OX=10090 GN=Coa3 PE=1 SV=1	10.34	11986.7	1921.45	2	18.52
P00405	COX2_MOUSE	Cytochrome c oxidase subunit 2 OS=Mus musculus OX=10090 GN=Mtco2 PE=1 SV=1	4.41	26147.6	226.622	2	7.49
P19783	COX41_MOUSE	Cytochrome c oxidase subunit 4 isoform 1_ mitochondrial OS=Mus musculus OX=10090 GN=Cox4i1 PE=1 SV=2	9.71	19587.5	1372.26	4	29.59
P12787	COX5A_MOUSE	Cytochrome c oxidase subunit 5A_ mitochondrial OS=Mus musculus OX=10090 GN=Cox5a PE=1 SV=2	6.12	16329.6	11228.7	4	40.41
P19536	COX5B_MOUSE	Cytochrome c oxidase subunit 5B_ mitochondrial OS=Mus musculus OX=10090 GN=Cox5b PE=1 SV=1	8.44	14098	2756.56	4	22.66
P43024	CX6A1_MOUSE	Cytochrome c oxidase subunit 6A1_ mitochondrial OS=Mus musculus OX=10090 GN=Cox6a1 PE=1 SV=2	10.42	12352.2	1771.51	2	45.05
Q9CPQ1	COX6C_MOUSE	Cytochrome c oxidase subunit 6C OS=Mus musculus OX=10090 GN=Cox6c PE=1 SV=3	10.72	8469.03	13680.6	6	76.32
Q62425	NDUA4_MOUSE	Cytochrome c oxidase subunit NDUFA4 OS=Mus musculus OX=10090 GN=Ndufa4 PE=1 SV=2	10.04	9326.81	7759.02	4	46.34
P62897	CYC_MOUSE	Cytochrome c_ somatic OS=Mus musculus OX=10090 GN=Cycs PE=1 SV=2	10.21	11719.5	6930.98	6	55.24
Q9D0M3	CY1_MOUSE	Cytochrome c1_ heme protein_ mitochondrial OS=Mus musculus OX=10090 GN=Cyc1 PE=1 SV=1	9.44	35555.8	5211.25	8	37.54
Q9JHU4	DYHC1_MOUSE	Cytoplasmic dynein 1 heavy chain 1 OS=Mus musculus OX=10090 GN=Dync1h1 PE=1 SV=2	6.01	534784	6547.09	186	52.73
O88487	DC1I2_MOUSE	Cytoplasmic dynein 1 intermediate chain 2 OS=Mus musculus OX=10090 GN=Dync1i2 PE=1 SV=1	5	68793.4	847.52	8	19.93
A2AGT5	CKAP5_MOUSE	Cytoskeleton-associated protein 5 OS=Mus musculus OX=10090 GN=Ckap5 PE=1 SV=1	7.91	227289	734.389	35	21.06
Q9CPY7	AMPL_MOUSE	Cytosol aminopeptidase OS=Mus musculus OX=10090 GN=Lap3 PE=1 SV=3	7.64	56540.6	231.168	4	8.48
Q61753	SERA_MOUSE	D-3-phosphoglycerate dehydrogenase OS=Mus musculus OX=10090 GN=Phgdh PE=1 SV=3	6.13	57384	524.353	8	16.7
Q8K3H0	DP13A_MOUSE	DCC-interacting protein 13-alpha OS=Mus musculus OX=10090 GN=Appl1 PE=1 SV=1	5.12	80012.6	187.089	2	3.68
Q8BUR4	DOCK1_MOUSE	Dedicator of cytokinesis protein 1 OS=Mus musculus OX=10090 GN=Dock1 PE=1 SV=3	7.39	216055	209.093	9	5.58
Q8BZN6	DOC10_MOUSE	Dedicator of cytokinesis protein 10 OS=Mus musculus OX=10090 GN=Dock10 PE=1 SV=3	6.65	248210	296.973	13	7.4
B2RY04	DOCK5_MOUSE	Dedicator of cytokinesis protein 5 OS=Mus musculus OX=10090 GN=Dock5 PE=1 SV=2	7.27	215456	238.276	11	7.01
Q8BIK4	DOCK9_MOUSE	Dedicator of cytokinesis protein 9 OS=Mus musculus OX=10090 GN=Dock9 PE=1 SV=2	6.87	237765	178.262	6	3.26
Q8CHT0	AL4A1_MOUSE	Delta-1-pyrroline-5-carboxylate dehydrogenase_ mitochondrial OS=Mus musculus OX=10090 GN=Aldh4a1 PE=1 SV=3	8.25	62296.9	340.673	5	10.32
E9Q557	DESP_MOUSE	Desmoplakin OS=Mus musculus OX=10090 GN=Dsp PE=1 SV=1	6.41	335365	1432.9	58	23.66
Q8BMF4	ODP2_MOUSE	Dihydrolipoyllysine-residue acetyltransferase component of pyruvate dehydrogenase complex_ mitochondrial OS=Mus musculus OX=10090 GN=Dlat PE=1 SV=2	8.71	68512.1	5048.13	18	47.98
P97427	DPYL1_MOUSE	Dihydropyrimidinase-related protein 1 OS=Mus musculus OX=10090 GN=Crmp1 PE=1 SV=1	6.71	62510	12036.4	24	62.59
O08553	DPYL2_MOUSE	Dihydropyrimidinase-related protein 2 OS=Mus musculus OX=10090 GN=Dpysl2 PE=1 SV=2	5.95	62676.9	28306.6	27	78.85
Q62188	DPYL3_MOUSE	Dihydropyrimidinase-related protein 3 OS=Mus musculus OX=10090 GN=Dpysl3 PE=1 SV=1	6.06	62335.6	3390.05	14	31.4
O35098	DPYL4_MOUSE	Dihydropyrimidinase-related protein 4 OS=Mus musculus OX=10090 GN=Dpysl4 PE=1 SV=1	6.56	62531.9	3518.16	19	52.8
Q9EQF6	DPYL5_MOUSE	Dihydropyrimidinase-related protein 5 OS=Mus musculus OX=10090 GN=Dpysl5 PE=1 SV=1	6.68	62086.8	4222.22	23	57.8
Q8BWT5	DIP2A_MOUSE	Disco-interacting protein 2 homolog A OS=Mus musculus OX=10090 GN=Dip2a PE=1 SV=3	7.37	167422	791.997	23	17.6
Q3UH60	DIP2B_MOUSE	Disco-interacting protein 2 homolog B OS=Mus musculus OX=10090 GN=Dip2b PE=1 SV=1	7.97	173351	891.658	27	23.63
Q80U19	DAAM2_MOUSE	Disheveled-associated activator of morphogenesis 2 OS=Mus musculus OX=10090 GN=Daam2 PE=1 SV=4	6.5	129168	2423.44	24	28.97
O35598	ADA10_MOUSE	Disintegrin and metalloproteinase domain-containing protein 10 OS=Mus musculus OX=10090 GN=Adam10 PE=1 SV=2	7.8	86021.2	1333.35	14	21.23
Q9R1V4	ADA11_MOUSE	Disintegrin and metalloproteinase domain-containing protein 11 OS=Mus musculus OX=10090 GN=Adam11 PE=1 SV=2	7.26	86643.7	846.394	10	18.11
Q9R1V6	ADA22_MOUSE	Disintegrin and metalloproteinase domain-containing protein 22 OS=Mus musculus OX=10090 GN=Adam22 PE=1 SV=2	7.67	102395	4627.8	19	27.88
Q9R1V7	ADA23_MOUSE	Disintegrin and metalloproteinase domain-containing protein 23 OS=Mus musculus OX=10090 GN=Adam23 PE=1 SV=1	7.49	94171	6837.46	13	19.3
Q62108	DLG4_MOUSE	Disks large homolog 4 OS=Mus musculus OX=10090 GN=Dlg4 PE=1 SV=1	5.49	80814.6	335.467	6	11.6
Q5U458	DJC11_MOUSE	DnaJ homolog subfamily C member 11 OS=Mus musculus OX=10090 GN=Dnajc11 PE=1 SV=2	8.43	63575.3	2224.45	16	36.49
P60904	DNJC5_MOUSE	DnaJ homolog subfamily C member 5 OS=Mus musculus OX=10090 GN=Dnajc5 PE=1 SV=1	4.75	22899.1	942.482	3	36.87
Q91YQ5	RPN1_MOUSE	Dolichyl-diphosphooligosaccharide--protein glycosyltransferase subunit 1 OS=Mus musculus OX=10090 GN=Rpn1 PE=1 SV=1	6.03	68699.5	379.572	6	13.32
O08788	DCTN1_MOUSE	Dynactin subunit 1 OS=Mus musculus OX=10090 GN=Dctn1 PE=1 SV=3	5.57	142360	2265.17	37	38.64
Q8CBY8	DCTN4_MOUSE	Dynactin subunit 4 OS=Mus musculus OX=10090 GN=Dctn4 PE=1 SV=1	7.58	53912.4	492.936	6	16.7
P39053	DYN1_MOUSE	Dynamin-1 OS=Mus musculus OX=10090 GN=Dnm1 PE=1 SV=2	7.66	98202.2	5764.99	33	45.79
Q8K1M6	DNM1L_MOUSE	Dynamin-1-like protein OS=Mus musculus OX=10090 GN=Dnm1l PE=1 SV=2	6.66	83171.4	4738.58	30	52.96
Q8BZ98	DYN3_MOUSE	Dynamin-3 OS=Mus musculus OX=10090 GN=Dnm3 PE=1 SV=1	8.5	97589.8	1485.45	13	17.61
P58281	OPA1_MOUSE	Dynamin-like 120 kDa protein_ mitochondrial OS=Mus musculus OX=10090 GN=Opa1 PE=1 SV=1	7.26	111853	4824.18	39	52.81
Q05BC3	EMAL1_MOUSE	Echinoderm microtubule-associated protein-like 1 OS=Mus musculus OX=10090 GN=Eml1 PE=1 SV=1	6.6	90706.3	276.325	5	7.13
Q9WVK4	EHD1_MOUSE	EH domain-containing protein 1 OS=Mus musculus OX=10090 GN=Ehd1 PE=1 SV=1	6.39	60659.9	7867.08	23	56.37
Q9QXY6	EHD3_MOUSE	EH domain-containing protein 3 OS=Mus musculus OX=10090 GN=Ehd3 PE=1 SV=2	6.03	60878.2	10134.7	26	69.35
Q9EQP2	EHD4_MOUSE	EH domain-containing protein 4 OS=Mus musculus OX=10090 GN=Ehd4 PE=1 SV=1	6.35	61708.8	2466	18	41.59
Q921G7	ETFD_MOUSE	Electron transfer flavoprotein-ubiquinone oxidoreductase_ mitochondrial OS=Mus musculus OX=10090 GN=Etfdh PE=1 SV=1	7.31	68946.4	1130.91	10	19.48
P10126	EF1A1_MOUSE	Elongation factor 1-alpha 1 OS=Mus musculus OX=10090 GN=Eef1a1 PE=1 SV=3	9.49	50456.1	1313.89	11	32.03
P62631	EF1A2_MOUSE	Elongation factor 1-alpha 2 OS=Mus musculus OX=10090 GN=Eef1a2 PE=1 SV=1	9.49	50796.4	1255.2	10	29.59
P58252	EF2_MOUSE	Elongation factor 2 OS=Mus musculus OX=10090 GN=Eef2 PE=1 SV=2	6.43	96283.7	1572.93	12	22.38
Q8C522	ENDD1_MOUSE	Endonuclease domain-containing 1 protein OS=Mus musculus OX=10090 GN=Endod1 PE=1 SV=2	5.76	55946.6	6733.41	10	29.54
P20029	BIP_MOUSE	Endoplasmic reticulum chaperone BiP OS=Mus musculus OX=10090 GN=Hspa5 PE=1 SV=3	4.88	72536.2	4314.33	17	33.59
Q3UVK0	ERMP1_MOUSE	Endoplasmic reticulum metallopeptidase 1 OS=Mus musculus OX=10090 GN=Ermp1 PE=1 SV=2	7.18	100833	1228.68	12	18.71
P49290	PERE_MOUSE	Eosinophil peroxidase OS=Mus musculus OX=10090 GN=Epx PE=1 SV=2	10.91	82292.6	359.63	2	3.07
O35393	EFNB3_MOUSE	Ephrin-B3 OS=Mus musculus OX=10090 GN=Efnb3 PE=1 SV=1	8.25	36226.9	653.597	2	7.94
P42567	EPS15_MOUSE	Epidermal growth factor receptor substrate 15 OS=Mus musculus OX=10090 GN=Eps15 PE=1 SV=1	4.29	98984.4	514.895	9	13.04
Q8CHU3	EPN2_MOUSE	Epsin-2 OS=Mus musculus OX=10090 GN=Epn2 PE=1 SV=1	8.39	63642.9	177.075	2	3.7
Q80TH2	ERBIN_MOUSE	Erbin OS=Mus musculus OX=10090 GN=Erbin PE=1 SV=3	5.36	158161	253.175	6	4.92
Q9EQ06	DHB11_MOUSE	Estradiol 17-beta-dehydrogenase 11 OS=Mus musculus OX=10090 GN=Hsd17b11 PE=1 SV=1	8.91	33165.8	506.579	4	11.74
P60843	IF4A1_MOUSE	Eukaryotic initiation factor 4A-I OS=Mus musculus OX=10090 GN=Eif4a1 PE=1 SV=1	5.16	46382.2	818.717	3	10.1
P56564	EAA1_MOUSE	Excitatory amino acid transporter 1 OS=Mus musculus OX=10090 GN=Slc1a3 PE=1 SV=2	8.67	59793.7	2962.45	4	12.52
P43006	EAA2_MOUSE	Excitatory amino acid transporter 2 OS=Mus musculus OX=10090 GN=Slc1a2 PE=1 SV=1	6.28	62543.6	7110.81	10	21.5
Q6KAR6	EXOC3_MOUSE	Exocyst complex component 3 OS=Mus musculus OX=10090 GN=Exoc3 PE=1 SV=2	5.81	87139.2	387.839	8	14.04
O35250	EXOC7_MOUSE	Exocyst complex component 7 OS=Mus musculus OX=10090 GN=Exoc7 PE=1 SV=2	6.56	80188.4	196.69	3	4.59
Q6PGF7	EXOC8_MOUSE	Exocyst complex component 8 OS=Mus musculus OX=10090 GN=Exoc8 PE=1 SV=1	5.13	81719.7	292.664	5	7.68
P26040	EZRI_MOUSE	Ezrin OS=Mus musculus OX=10090 GN=Ezr PE=1 SV=3	5.75	69521	593.446	11	21.16
Q61553	FSCN1_MOUSE	Fascin OS=Mus musculus OX=10090 GN=Fscn1 PE=1 SV=4	6.48	55249.4	584.08	9	24.34
P19096	FAS_MOUSE	Fatty acid synthase OS=Mus musculus OX=10090 GN=Fasn PE=1 SV=2	6.15	275166	2480.82	78	42.73
Q05816	FABP5_MOUSE	Fatty acid-binding protein 5 OS=Mus musculus OX=10090 GN=Fabp5 PE=1 SV=3	6.16	15479.6	829.713	2	13.33
Q8CIB5	FERM2_MOUSE	Fermitin family homolog 2 OS=Mus musculus OX=10090 GN=Fermt2 PE=1 SV=1	6.28	78484.9	1622.2	17	28.38
P09528	FRIH_MOUSE	Ferritin heavy chain OS=Mus musculus OX=10090 GN=Fth1 PE=1 SV=2	5.49	21237.7	905.306	5	30.77
Q7TPM6	FSD1_MOUSE	Fibronectin type III and SPRY domain-containing protein 1 OS=Mus musculus OX=10090 GN=Fsd1 PE=1 SV=1	6.25	55981.4	1099.78	15	43.15
Q80TY0	FNBP1_MOUSE	Formin-binding protein 1 OS=Mus musculus OX=10090 GN=Fnbp1 PE=1 SV=2	5.37	71743.1	897.27	9	15.26
Q9JL26	FMNL1_MOUSE	Formin-like protein 1 OS=Mus musculus OX=10090 GN=Fmnl1 PE=1 SV=1	5.5	122801	266.088	2	1.92
A2APV2	FMNL2_MOUSE	Formin-like protein 2 OS=Mus musculus OX=10090 GN=Fmnl2 PE=1 SV=2	7.25	123501	2565.19	31	30.57
P97447	FHL1_MOUSE	Four and a half LIM domains protein 1 OS=Mus musculus OX=10090 GN=Fhl1 PE=1 SV=3	8.26	33827.7	242.368	2	8.21
Q9QYB5	ADDG_MOUSE	Gamma-adducin OS=Mus musculus OX=10090 GN=Add3 PE=1 SV=2	5.58	79119.4	1049.5	10	18.56
P17183	ENOG_MOUSE	Gamma-enolase OS=Mus musculus OX=10090 GN=Eno2 PE=1 SV=2	4.8	47638.9	898.384	4	15.44
P28230	CXB1_MOUSE	Gap junction beta-1 protein OS=Mus musculus OX=10090 GN=Gjb1 PE=1 SV=3	9.08	32573.8	224.588	2	7.42
Q921C1	CXG3_MOUSE	Gap junction gamma-3 protein OS=Mus musculus OX=10090 GN=Gjc3 PE=1 SV=2	8.37	30805.9	3330.44	8	39.78
P13020	GELS_MOUSE	Gelsolin OS=Mus musculus OX=10090 GN=Gsn PE=1 SV=3	5.78	86340.9	4552.23	20	40.64
P03995	GFAP_MOUSE	Glial fibrillary acidic protein OS=Mus musculus OX=10090 GN=Gfap PE=1 SV=4	5.1	49957.2	2994.57	14	32.09
Q00612	G6PD1_MOUSE	Glucose-6-phosphate 1-dehydrogenase X OS=Mus musculus OX=10090 GN=G6pdx PE=1 SV=3	6.07	59718.9	212.545	3	7.57
P06745	G6PI_MOUSE	Glucose-6-phosphate isomerase OS=Mus musculus OX=10090 GN=Gpi PE=1 SV=4	8.22	62995.1	1180.51	15	37.28
O08795	GLU2B_MOUSE	Glucosidase 2 subunit beta OS=Mus musculus OX=10090 GN=Prkcsh PE=1 SV=1	4.21	59762.3	152.22	2	4.03
O35409	FOLH1_MOUSE	Glutamate carboxypeptidase 2 OS=Mus musculus OX=10090 GN=Folh1 PE=1 SV=2	8.23	84745.3	337.397	6	11.17
P26443	DHE3_MOUSE	Glutamate dehydrogenase 1_ mitochondrial OS=Mus musculus OX=10090 GN=Glud1 PE=1 SV=1	7.99	61679.1	466.217	10	22.76
D3Z7P3	GLSK_MOUSE	Glutaminase kidney isoform_ mitochondrial OS=Mus musculus OX=10090 GN=Gls PE=1 SV=1	7.9	74819.3	3593.52	18	41.84
P15105	GLNA_MOUSE	Glutamine synthetase OS=Mus musculus OX=10090 GN=Glul PE=1 SV=6	6.69	42861.1	351.542	3	12.06
P16858	G3P_MOUSE	Glyceraldehyde-3-phosphate dehydrogenase OS=Mus musculus OX=10090 GN=Gapdh PE=1 SV=2	8.36	36095.2	5832.25	11	45.05
Q64516	GLPK_MOUSE	Glycerol kinase OS=Mus musculus OX=10090 GN=Gk PE=1 SV=2	5.53	62083	277.185	5	11.63
P13707	GPDA_MOUSE	Glycerol-3-phosphate dehydrogenase [NAD(+)]_ cytoplasmic OS=Mus musculus OX=10090 GN=Gpd1 PE=1 SV=3	6.83	38200.1	219.698	2	5.44
Q64521	GPDM_MOUSE	Glycerol-3-phosphate dehydrogenase_ mitochondrial OS=Mus musculus OX=10090 GN=Gpd2 PE=1 SV=2	6.18	81467.1	5806.77	29	56.67
Q8BGN3	ENPP6_MOUSE	Glycerophosphocholine cholinephosphodiesterase ENPP6 OS=Mus musculus OX=10090 GN=Enpp6 PE=1 SV=1	6.98	50960.7	5163.57	14	43.86
Q9CZD3	GARS_MOUSE	Glycine--tRNA ligase OS=Mus musculus OX=10090 GN=Gars1 PE=1 SV=1	6.25	82676.3	234.5	2	2.88
Q3THK7	GUAA_MOUSE	GMP synthase [glutamine-hydrolyzing] OS=Mus musculus OX=10090 GN=Gmps PE=1 SV=2	6.32	77464.9	227.51	3	7.36
Q91W53	GOGA7_MOUSE	Golgin subfamily A member 7 OS=Mus musculus OX=10090 GN=Golga7 PE=1 SV=1	6.9	16020.1	4970.91	5	37.96
P08752	GNAI2_MOUSE	Guanine nucleotide-binding protein G(i) subunit alpha-2 OS=Mus musculus OX=10090 GN=Gnai2 PE=1 SV=5	5.12	41059.3	1138.13	5	14.65
Q9DAS9	GBG12_MOUSE	Guanine nucleotide-binding protein G(I)/G(S)/G(O) subunit gamma-12 OS=Mus musculus OX=10090 GN=Gng12 PE=1 SV=3	9.48	8111.3	7740.2	4	66.67
P62874	GBB1_MOUSE	Guanine nucleotide-binding protein G(I)/G(S)/G(T) subunit beta-1 OS=Mus musculus OX=10090 GN=Gnb1 PE=1 SV=3	5.56	38175.4	4888.59	9	46.18
P62880	GBB2_MOUSE	Guanine nucleotide-binding protein G(I)/G(S)/G(T) subunit beta-2 OS=Mus musculus OX=10090 GN=Gnb2 PE=1 SV=3	5.56	38072.5	5841.34	11	59.12
P18872	GNAO_MOUSE	Guanine nucleotide-binding protein G(o) subunit alpha OS=Mus musculus OX=10090 GN=Gnao1 PE=1 SV=3	5.2	40654.9	1073.75	7	21.75
Q8K0U4	HS12A_MOUSE	Heat shock 70 kDa protein 12A OS=Mus musculus OX=10090 GN=Hspa12a PE=1 SV=1	6.35	75213.7	7832.57	23	45.33
P63017	HSP7C_MOUSE	Heat shock cognate 71 kDa protein OS=Mus musculus OX=10090 GN=Hspa8 PE=1 SV=1	5.2	71099.3	20637.1	28	56.97
Q9CQN1	TRAP1_MOUSE	Heat shock protein 75 kDa_ mitochondrial OS=Mus musculus OX=10090 GN=Trap1 PE=1 SV=1	6.27	80551.3	2865.28	2	3.12
P07901	HS90A_MOUSE	Heat shock protein HSP 90-alpha OS=Mus musculus OX=10090 GN=Hsp90aa1 PE=1 SV=4	4.74	85187.2	8507.06	25	39.7
P11499	HS90B_MOUSE	Heat shock protein HSP 90-beta OS=Mus musculus OX=10090 GN=Hsp90ab1 PE=1 SV=3	4.78	83623.5	9221	27	48.9
P17156	HSP72_MOUSE	Heat shock-related 70 kDa protein 2 OS=Mus musculus OX=10090 GN=Hspa2 PE=1 SV=2	5.35	69926.9	6654.88	14	22.91
Q640R3	HECAM_MOUSE	Hepatocyte cell adhesion molecule OS=Mus musculus OX=10090 GN=Hepacam PE=1 SV=2	9.88	46595	4283.72	11	35.41
P49312	ROA1_MOUSE	Heterogeneous nuclear ribonucleoprotein A1 OS=Mus musculus OX=10090 GN=Hnrnpa1 PE=1 SV=2	9.63	34310.3	1011.9	3	12.19
P17710	HXK1_MOUSE	Hexokinase-1 OS=Mus musculus OX=10090 GN=Hk1 PE=1 SV=3	6.38	109615	5199.55	36	47.23
O88502	PDE8A_MOUSE	High affinity cAMP-specific and IBMX-insensitive 3'_5'-cyclic phosphodiesterase 8A OS=Mus musculus OX=10090 GN=Pde8a PE=1 SV=1	5.46	94312.1	566.664	12	21.02
P62806	H4_MOUSE	Histone H4 OS=Mus musculus OX=10090 GN=H4c1 PE=1 SV=2	11.89	11367.4	18572.4	7	58.25
Q9JKR6	HYOU1_MOUSE	Hypoxia up-regulated protein 1 OS=Mus musculus OX=10090 GN=Hyou1 PE=1 SV=1	4.94	111409	326.865	3	4
Q8R366	IGSF8_MOUSE	Immunoglobulin superfamily member 8 OS=Mus musculus OX=10090 GN=Igsf8 PE=1 SV=2	7.9	65638.3	16332.8	19	47.14
P70168	IMB1_MOUSE	Importin subunit beta-1 OS=Mus musculus OX=10090 GN=Kpnb1 PE=1 SV=2	4.49	98438.9	322.311	9	12.9
P11881	ITPR1_MOUSE	Inositol 1_4_5-trisphosphate receptor type 1 OS=Mus musculus OX=10090 GN=Itpr1 PE=1 SV=2	5.65	316589	196.601	10	4.47
Q61730	IL1AP_MOUSE	Interleukin-1 receptor accessory protein OS=Mus musculus OX=10090 GN=Il1rap PE=1 SV=1	7.66	66425.1	2962.87	16	31.23
Q0GNC1	INF2_MOUSE	Inverted formin-2 OS=Mus musculus OX=10090 GN=Inf2 PE=1 SV=1	4.91	139701	498.55	19	18.93
Q02257	PLAK_MOUSE	Junction plakoglobin OS=Mus musculus OX=10090 GN=Jup PE=1 SV=3	5.72	82542.3	3785.34	23	41.48
Q9D8B7	JAM3_MOUSE	Junctional adhesion molecule C OS=Mus musculus OX=10090 GN=Jam3 PE=1 SV=2	6.67	35407.9	1082.77	10	37.42
Q80Y17	L2GL1_MOUSE	Lethal(2) giant larvae protein homolog 1 OS=Mus musculus OX=10090 GN=Llgl1 PE=1 SV=1	6.05	113873	856.391	12	15.93
Q9JIA1	LGI1_MOUSE	Leucine-rich glioma-inactivated protein 1 OS=Mus musculus OX=10090 GN=Lgi1 PE=1 SV=1	7.96	64385.2	995.154	10	19.57
Q8K4Z0	LGI2_MOUSE	Leucine-rich repeat LGI family member 2 OS=Mus musculus OX=10090 GN=Lgi2 PE=2 SV=1	6.11	63690.5	721.377	8	15.45
Q8K406	LGI3_MOUSE	Leucine-rich repeat LGI family member 3 OS=Mus musculus OX=10090 GN=Lgi3 PE=1 SV=1	8.1	62559.1	1583.52	12	28.28
Q80VQ1	LRRC1_MOUSE	Leucine-rich repeat-containing protein 1 OS=Mus musculus OX=10090 GN=Lrrc1 PE=1 SV=2	4.9	60153.6	333.416	4	10.5
Q80X72	LRC15_MOUSE	Leucine-rich repeat-containing protein 15 OS=Mus musculus OX=10090 GN=Lrrc15 PE=2 SV=1	5.99	65089.1	1064.58	2	3.63
Q3UH68	LIMC1_MOUSE	LIM and calponin homology domains-containing protein 1 OS=Mus musculus OX=10090 GN=Limch1 PE=1 SV=2	5.21	119108	573.835	15	20.81
Q8BLK3	LSAMP_MOUSE	Limbic system-associated membrane protein OS=Mus musculus OX=10090 GN=Lsamp PE=1 SV=1	6.24	38485.4	5715.89	11	36.95
P16125	LDHB_MOUSE	L-lactate dehydrogenase B chain OS=Mus musculus OX=10090 GN=Ldhb PE=1 SV=2	5.65	36857.5	1074.44	4	13.17
Q91VE0	S27A4_MOUSE	Long-chain fatty acid transport protein 4 OS=Mus musculus OX=10090 GN=Slc27a4 PE=1 SV=1	8.61	73174.1	540.541	10	17.88
P41216	ACSL1_MOUSE	Long-chain-fatty-acid--CoA ligase 1 OS=Mus musculus OX=10090 GN=Acsl1 PE=1 SV=2	6.83	78978.1	1201.22	13	22.6
Q91WC3	ACSL6_MOUSE	Long-chain-fatty-acid--CoA ligase 6 OS=Mus musculus OX=10090 GN=Acsl6 PE=1 SV=1	7.03	79043.9	2039.03	25	43.47
P0DP60	LYNX1_MOUSE	Ly-6/neurotoxin-like protein 1 OS=Mus musculus OX=10090 GN=Lynx1 PE=1 SV=1	8.13	13405.5	8006.08	3	30.17
O35114	SCRB2_MOUSE	Lysosome membrane protein 2 OS=Mus musculus OX=10090 GN=Scarb2 PE=1 SV=3	4.81	54500.3	959.474	7	18.83
P11438	LAMP1_MOUSE	Lysosome-associated membrane glycoprotein 1 OS=Mus musculus OX=10090 GN=Lamp1 PE=1 SV=2	8.44	44321.4	791.18	3	9.36
P17047	LAMP2_MOUSE	Lysosome-associated membrane glycoprotein 2 OS=Mus musculus OX=10090 GN=Lamp2 PE=1 SV=2	7.16	46194.4	153.115	2	4.1
P34884	MIF_MOUSE	Macrophage migration inhibitory factor OS=Mus musculus OX=10090 GN=Mif PE=1 SV=2	7.17	12675.4	1001.82	3	23.48
Q9WV34	MPP2_MOUSE	MAGUK p55 subfamily member 2 OS=Mus musculus OX=10090 GN=Mpp2 PE=1 SV=1	6.03	61840.3	1093.82	14	32.25
P04925	PRIO_MOUSE	Major prion protein OS=Mus musculus OX=10090 GN=Prnp PE=1 SV=2	9.63	28148.6	387.682	2	7.87
P14152	MDHC_MOUSE	Malate dehydrogenase_ cytoplasmic OS=Mus musculus OX=10090 GN=Mdh1 PE=1 SV=3	6.18	36682.3	387.897	3	8.68
P08249	MDHM_MOUSE	Malate dehydrogenase_ mitochondrial OS=Mus musculus OX=10090 GN=Mdh2 PE=1 SV=3	8.85	36067.7	5214.59	15	58.28
Q8BL86	MBLC2_MOUSE	Metallo-beta-lactamase domain-containing protein 2 OS=Mus musculus OX=10090 GN=Mblac2 PE=1 SV=2	6.43	31433.5	380.906	4	16.13
Q99MR8	MCCA_MOUSE	Methylcrotonoyl-CoA carboxylase subunit alpha_ mitochondrial OS=Mus musculus OX=10090 GN=Mccc1 PE=1 SV=2	7.71	79743.2	207.326	3	5.72
Q9JLZ3	AUHM_MOUSE	Methylglutaconyl-CoA hydratase_ mitochondrial OS=Mus musculus OX=10090 GN=Auh PE=1 SV=1	10.09	33680.2	231.933	2	6.37
Q8BGT6	MILK1_MOUSE	MICAL-like protein 1 OS=Mus musculus OX=10090 GN=Micall1 PE=1 SV=3	6.27	94877.8	184.661	3	3.79
Q8R404	MIC13_MOUSE	MICOS complex subunit MIC13 OS=Mus musculus OX=10090 GN=Micos13 PE=1 SV=1	9.08	13430.5	1510.35	2	35.29
Q9CRB9	MIC19_MOUSE	MICOS complex subunit Mic19 OS=Mus musculus OX=10090 GN=Chchd3 PE=1 SV=1	8.54	26562.7	830.713	5	23.35
Q91VN4	MIC25_MOUSE	MICOS complex subunit Mic25 OS=Mus musculus OX=10090 GN=Chchd6 PE=1 SV=2	8.52	30194.1	639.663	3	15.38
Q8CAQ8	MIC60_MOUSE	MICOS complex subunit Mic60 OS=Mus musculus OX=10090 GN=Immt PE=1 SV=1	6.19	84299.4	13752.6	35	60.37
Q9QYR6	MAP1A_MOUSE	Microtubule-associated protein 1A OS=Mus musculus OX=10090 GN=Map1a PE=1 SV=2	4.73	301509	220.774	13	6.05
P27546	MAP4_MOUSE	Microtubule-associated protein 4 OS=Mus musculus OX=10090 GN=Map4 PE=1 SV=3	4.71	118000	189.161	2	2.4
Q9CR62	M2OM_MOUSE	Mitochondrial 2-oxoglutarate/malate carrier protein OS=Mus musculus OX=10090 GN=Slc25a11 PE=1 SV=3	10.44	34326.1	4283.14	13	52.87
Q791V5	MTCH2_MOUSE	Mitochondrial carrier homolog 2 OS=Mus musculus OX=10090 GN=Mtch2 PE=1 SV=1	8.2	34126.5	993.292	9	34.65
Q9D6M3	GHC1_MOUSE	Mitochondrial glutamate carrier 1 OS=Mus musculus OX=10090 GN=Slc25a22 PE=1 SV=1	9.37	35126.7	3462.05	11	46.44
Q9CQV7	TIM14_MOUSE	Mitochondrial import inner membrane translocase subunit TIM14 OS=Mus musculus OX=10090 GN=Dnajc19 PE=1 SV=3	10.74	12436.6	375.58	2	19.83
Q9CQV1	TIM16_MOUSE	Mitochondrial import inner membrane translocase subunit TIM16 OS=Mus musculus OX=10090 GN=Pam16 PE=1 SV=1	10.25	13784.7	375.152	2	19.2
Q9CZW5	TOM70_MOUSE	Mitochondrial import receptor subunit TOM70 OS=Mus musculus OX=10090 GN=Tomm70 PE=1 SV=2	7.39	68331.7	9519.19	26	51.72
Q9CXJ4	MITOS_MOUSE	Mitochondrial potassium channel ATP-binding subunit OS=Mus musculus OX=10090 GN=Abcb8 PE=1 SV=1	9.33	78741.1	792.882	11	19.11
Q9Z2I0	LETM1_MOUSE	Mitochondrial proton/calcium exchanger protein OS=Mus musculus OX=10090 GN=Letm1 PE=1 SV=1	6.14	83673.1	9555.17	28	44.31
P63030	MPC1_MOUSE	Mitochondrial pyruvate carrier 1 OS=Mus musculus OX=10090 GN=Mpc1 PE=1 SV=1	10.01	12625.7	1722.67	2	14.68
Q9D023	MPC2_MOUSE	Mitochondrial pyruvate carrier 2 OS=Mus musculus OX=10090 GN=Mpc2 PE=1 SV=1	11.22	14343	500.194	2	14.17
Q8BG51	MIRO1_MOUSE	Mitochondrial Rho GTPase 1 OS=Mus musculus OX=10090 GN=Rhot1 PE=1 SV=1	6.07	73268.4	1687.72	11	22.35
Q8JZN7	MIRO2_MOUSE	Mitochondrial Rho GTPase 2 OS=Mus musculus OX=10090 GN=Rhot2 PE=1 SV=1	5.61	70154.7	534.657	3	6.61
Q80U63	MFN2_MOUSE	Mitofusin-2 OS=Mus musculus OX=10090 GN=Mfn2 PE=1 SV=3	6.35	86929.4	1178.23	15	23.65
P26041	MOES_MOUSE	Moesin OS=Mus musculus OX=10090 GN=Msn PE=1 SV=3	6.21	67881.2	658.044	11	21.66
O08539	BIN1_MOUSE	Myc box-dependent-interacting protein 1 OS=Mus musculus OX=10090 GN=Bin1 PE=1 SV=1	4.77	64698.4	529.897	7	19.39
P04370	MBP_MOUSE	Myelin basic protein OS=Mus musculus OX=10090 GN=Mbp PE=1 SV=2	10.27	27167.7	8178.88	5	18.4
P60202	MYPR_MOUSE	Myelin proteolipid protein OS=Mus musculus OX=10090 GN=Plp1 PE=1 SV=2	8.29	30875.6	14611.2	9	28.52
P20917	MAG_MOUSE	Myelin-associated glycoprotein OS=Mus musculus OX=10090 GN=Mag PE=1 SV=3	4.85	70243.4	9304.2	15	33.65
Q9D2P8	MOBP_MOUSE	Myelin-associated oligodendrocyte basic protein OS=Mus musculus OX=10090 GN=Mobp PE=1 SV=1	11.73	19596.5	14794.6	5	34.12
Q61885	MOG_MOUSE	Myelin-oligodendrocyte glycoprotein OS=Mus musculus OX=10090 GN=Mog PE=1 SV=1	7.92	28670.2	8200.47	8	33.74
P11247	PERM_MOUSE	Myeloperoxidase OS=Mus musculus OX=10090 GN=Mpo PE=1 SV=2	9.95	82094.3	837.74	6	8.5
Q61879	MYH10_MOUSE	Myosin-10 OS=Mus musculus OX=10090 GN=Myh10 PE=1 SV=2	5.28	229966	1463.17	48	32.39
Q6URW6	MYH14_MOUSE	Myosin-14 OS=Mus musculus OX=10090 GN=Myh14 PE=1 SV=1	5.33	229498	4802.4	74	46.05
Q8VDD5	MYH9_MOUSE	Myosin-9 OS=Mus musculus OX=10090 GN=Myh9 PE=1 SV=4	5.39	227570	1668.36	47	30.51
Q9Z2C5	MTM1_MOUSE	Myotubularin OS=Mus musculus OX=10090 GN=Mtm1 PE=1 SV=2	7.6	70072.6	254.052	2	4.98
Q7TPM9	MTMRA_MOUSE	Myotubularin-related protein 10 OS=Mus musculus OX=10090 GN=Mtmr10 PE=1 SV=2	8.77	89223.9	279.961	5	7.52
Q9Z2D1	MTMR2_MOUSE	Myotubularin-related protein 2 OS=Mus musculus OX=10090 GN=Mtmr2 PE=1 SV=3	6.89	73802.5	811.987	9	20.68
Q6ZPE2	MTMR5_MOUSE	Myotubularin-related protein 5 OS=Mus musculus OX=10090 GN=Sbf1 PE=1 SV=2	6.73	210746	841.546	33	24.58
P26645	MARCS_MOUSE	Myristoylated alanine-rich C-kinase substrate OS=Mus musculus OX=10090 GN=Marcks PE=1 SV=2	4.13	29718.4	354.898	3	16.5
Q8VDQ8	SIR2_MOUSE	NAD-dependent protein deacetylase sirtuin-2 OS=Mus musculus OX=10090 GN=Sirt2 PE=1 SV=2	5.06	43883.6	9842.07	15	55.53
Q9D8B4	NDUAB_MOUSE	NADH dehydrogenase [ubiquinone] 1 alpha subcomplex subunit 11 OS=Mus musculus OX=10090 GN=Ndufa11 PE=1 SV=2	8.4	15267.4	3391.12	5	67.38
Q9ERS2	NDUAD_MOUSE	NADH dehydrogenase [ubiquinone] 1 alpha subcomplex subunit 13 OS=Mus musculus OX=10090 GN=Ndufa13 PE=1 SV=3	9.88	16859.7	300.87	2	15.28
Q9CPP6	NDUA5_MOUSE	NADH dehydrogenase [ubiquinone] 1 alpha subcomplex subunit 5 OS=Mus musculus OX=10090 GN=Ndufa5 PE=1 SV=3	8.57	13416.8	522.662	2	21.55
Q9CQZ5	NDUA6_MOUSE	NADH dehydrogenase [ubiquinone] 1 alpha subcomplex subunit 6 OS=Mus musculus OX=10090 GN=Ndufa6 PE=1 SV=1	10.76	15282.8	326.249	2	19.08
Q9DCJ5	NDUA8_MOUSE	NADH dehydrogenase [ubiquinone] 1 alpha subcomplex subunit 8 OS=Mus musculus OX=10090 GN=Ndufa8 PE=1 SV=3	8.48	20448.3	449.358	4	29.65
Q9DC69	NDUA9_MOUSE	NADH dehydrogenase [ubiquinone] 1 alpha subcomplex subunit 9_ mitochondrial OS=Mus musculus OX=10090 GN=Ndufa9 PE=1 SV=2	10.24	42639.3	550.197	7	27.32
Q9DCS9	NDUBA_MOUSE	NADH dehydrogenase [ubiquinone] 1 beta subcomplex subunit 10 OS=Mus musculus OX=10090 GN=Ndufb10 PE=1 SV=3	8.08	21309	445.095	2	13.07
Q9CQZ6	NDUB3_MOUSE	NADH dehydrogenase [ubiquinone] 1 beta subcomplex subunit 3 OS=Mus musculus OX=10090 GN=Ndufb3 PE=1 SV=1	9.61	11692.2	10768.8	4	34.62
Q9D6J5	NDUB8_MOUSE	NADH dehydrogenase [ubiquinone] 1 beta subcomplex subunit 8_ mitochondrial OS=Mus musculus OX=10090 GN=Ndufb8 PE=1 SV=1	6.21	21932.9	748.116	3	14.52
Q9CQ54	NDUC2_MOUSE	NADH dehydrogenase [ubiquinone] 1 subunit C2 OS=Mus musculus OX=10090 GN=Ndufc2 PE=1 SV=1	9.57	14220.7	2759.18	4	30.83
Q9DCN2	NB5R3_MOUSE	NADH-cytochrome b5 reductase 3 OS=Mus musculus OX=10090 GN=Cyb5r3 PE=1 SV=3	8.53	34355.8	601.705	5	17.28
Q91VD9	NDUS1_MOUSE	NADH-ubiquinone oxidoreductase 75 kDa subunit_ mitochondrial OS=Mus musculus OX=10090 GN=Ndufs1 PE=1 SV=2	5.38	80803.5	2199.91	20	37.83
P03911	NU4M_MOUSE	NADH-ubiquinone oxidoreductase chain 4 OS=Mus musculus OX=10090 GN=Mtnd4 PE=1 SV=1	9.71	52053.2	304.249	2	5.23
P06801	MAOX_MOUSE	NADP-dependent malic enzyme OS=Mus musculus OX=10090 GN=Me1 PE=1 SV=2	7.21	64581.2	931.753	12	28.67
P37040	NCPR_MOUSE	NADPH--cytochrome P450 reductase OS=Mus musculus OX=10090 GN=Por PE=1 SV=2	5.21	77443.3	933.399	16	30.09
P13595	NCAM1_MOUSE	Neural cell adhesion molecule 1 OS=Mus musculus OX=10090 GN=Ncam1 PE=1 SV=3	4.54	120226	3067.57	26	36.05
Q9Z0E0	NCDN_MOUSE	Neurochondrin OS=Mus musculus OX=10090 GN=Ncdn PE=1 SV=1	5.24	80321.1	318.573	6	9.33
Q810U3	NFASC_MOUSE	Neurofascin OS=Mus musculus OX=10090 GN=Nfasc PE=1 SV=1	5.79	138774	8819.57	39	44.27
Q04690	NF1_MOUSE	Neurofibromin OS=Mus musculus OX=10090 GN=Nf1 PE=1 SV=1	7.04	323303	461.996	32	13.02
P19246	NFH_MOUSE	Neurofilament heavy polypeptide OS=Mus musculus OX=10090 GN=Nefh PE=1 SV=3	5.56	117280	2739.38	18	17.8
P08551	NFL_MOUSE	Neurofilament light polypeptide OS=Mus musculus OX=10090 GN=Nefl PE=1 SV=5	4.41	61565.6	16113.1	24	54.51
P08553	NFM_MOUSE	Neurofilament medium polypeptide OS=Mus musculus OX=10090 GN=Nefm PE=1 SV=4	4.56	96030.3	5507.57	27	35.61
P35802	GPM6A_MOUSE	Neuronal membrane glycoprotein M6-a OS=Mus musculus OX=10090 GN=Gpm6a PE=1 SV=1	5.01	31890.9	1512.06	5	17.27
P05480	SRC_MOUSE	Neuronal proto-oncogene tyrosine-protein kinase Src OS=Mus musculus OX=10090 GN=Src PE=1 SV=4	7.79	61158.1	1632.92	15	32.35
P97300	NPTN_MOUSE	Neuroplastin OS=Mus musculus OX=10090 GN=Nptn PE=1 SV=3	7.67	44715.3	1005.63	6	19.4
Q99PJ0	NTRI_MOUSE	Neurotrimin OS=Mus musculus OX=10090 GN=Ntm PE=1 SV=2	7.74	38554.8	496.827	4	14.53
Q63912	OMGP_MOUSE	Oligodendrocyte-myelin glycoprotein OS=Mus musculus OX=10090 GN=Omg PE=1 SV=1	8.45	49739.9	1652.48	7	19.09
Q7M750	OPALI_MOUSE	Opalin OS=Mus musculus OX=10090 GN=Opalin PE=1 SV=1	4.64	15947	1314.25	3	38.46
Q9Z1M0	P2RX7_MOUSE	P2X purinoceptor 7 OS=Mus musculus OX=10090 GN=P2rx7 PE=1 SV=2	8.12	69985.1	828.918	8	18.49
Q9Z0P4	PALM_MOUSE	Paralemmin-1 OS=Mus musculus OX=10090 GN=Palm PE=1 SV=1	4.59	41785.5	957.431	6	22.19
Q8BR92	PALM2_MOUSE	Paralemmin-2 OS=Mus musculus OX=10090 GN=Palm2 PE=1 SV=1	4.9	42323.4	6471.38	14	51.06
P17742	PPIA_MOUSE	Peptidyl-prolyl cis-trans isomerase A OS=Mus musculus OX=10090 GN=Ppia PE=1 SV=2	8	18142.5	919.668	4	26.22
P35700	PRDX1_MOUSE	Peroxiredoxin-1 OS=Mus musculus OX=10090 GN=Prdx1 PE=1 SV=1	8.24	22404.6	460.872	3	15.58
Q8C437	PEX5R_MOUSE	PEX5-related protein OS=Mus musculus OX=10090 GN=Pex5l PE=1 SV=2	5.04	63420	763.995	10	23.46
Q8VEM8	MPCP_MOUSE	Phosphate carrier protein_ mitochondrial OS=Mus musculus OX=10090 GN=Slc25a3 PE=1 SV=1	9.6	40088.6	6877.2	14	49.58
Q9EP69	SAC1_MOUSE	Phosphatidylinositide phosphatase SAC1 OS=Mus musculus OX=10090 GN=Sacm1l PE=1 SV=1	6.92	67514.2	1046.85	17	35.6
E9Q3L2	PI4KA_MOUSE	Phosphatidylinositol 4-kinase alpha OS=Mus musculus OX=10090 GN=Pi4ka PE=1 SV=2	6.67	239723	267.178	10	5.08
Q7M6Y3	PICAL_MOUSE	Phosphatidylinositol-binding clathrin assembly protein OS=Mus musculus OX=10090 GN=Picalm PE=1 SV=1	7.98	71714.6	148.19	2	3.03
Q9DBJ1	PGAM1_MOUSE	Phosphoglycerate mutase 1 OS=Mus musculus OX=10090 GN=Pgam1 PE=1 SV=3	6.82	28946.1	340.226	3	16.14
P97350	PKP1_MOUSE	Plakophilin-1 OS=Mus musculus OX=10090 GN=Pkp1 PE=1 SV=1	9.01	82322	1130.36	8	15.25
G5E829	AT2B1_MOUSE	Plasma membrane calcium-transporting ATPase 1 OS=Mus musculus OX=10090 GN=Atp2b1 PE=1 SV=1	5.56	135717	1928.17	25	28.61
Q9R0K7	AT2B2_MOUSE	Plasma membrane calcium-transporting ATPase 2 OS=Mus musculus OX=10090 GN=Atp2b2 PE=1 SV=2	5.61	133785	1924.7	26	28.3
Q6Q477	AT2B4_MOUSE	Plasma membrane calcium-transporting ATPase 4 OS=Mus musculus OX=10090 GN=Atp2b4 PE=1 SV=1	5.75	134209	903.809	8	9.13
Q9DCU2	PLLP_MOUSE	Plasmolipin OS=Mus musculus OX=10090 GN=Pllp PE=1 SV=1	9.6	19915.6	1122.35	2	21.43
Q3V0K9	PLSI_MOUSE	Plastin-1 OS=Mus musculus OX=10090 GN=Pls1 PE=1 SV=1	5.06	70806.9	545.735	11	21.27
Q6PDH0	PHLB1_MOUSE	Pleckstrin homology-like domain family B member 1 OS=Mus musculus OX=10090 GN=Phldb1 PE=1 SV=1	9.12	150983	267.505	6	5.25
Q9QXS1	PLEC_MOUSE	Plectin OS=Mus musculus OX=10090 GN=Plec PE=1 SV=3	5.64	536127	484.604	73	16.93
P16388	KCNA1_MOUSE	Potassium voltage-gated channel subfamily A member 1 OS=Mus musculus OX=10090 GN=Kcna1 PE=1 SV=1	4.86	56865.7	8410.17	15	34.14
P63141	KCNA2_MOUSE	Potassium voltage-gated channel subfamily A member 2 OS=Mus musculus OX=10090 GN=Kcna2 PE=1 SV=1	4.58	57157.1	9237.88	12	32.87
P16390	KCNA3_MOUSE	Potassium voltage-gated channel subfamily A member 3 OS=Mus musculus OX=10090 GN=Kcna3 PE=1 SV=3	5.05	59248.3	5666.62	7	14.58
Q61923	KCNA6_MOUSE	Potassium voltage-gated channel subfamily A member 6 OS=Mus musculus OX=10090 GN=Kcna6 PE=1 SV=1	4.77	59130	2926.42	6	14.18
O88703	HCN2_MOUSE	Potassium/sodium hyperpolarization-activated cyclic nucleotide-gated channel 2 OS=Mus musculus OX=10090 GN=Hcn2 PE=1 SV=1	8.8	95577.5	151.585	2	2.78
Q8C7K6	PCYXL_MOUSE	Prenylcysteine oxidase-like OS=Mus musculus OX=10090 GN=Pcyox1l PE=1 SV=1	7.49	55045.9	322.429	3	9.9
P62962	PROF1_MOUSE	Profilin-1 OS=Mus musculus OX=10090 GN=Pfn1 PE=1 SV=2	8.46	15128.3	2027.53	5	52.14
P67778	PHB_MOUSE	Prohibitin OS=Mus musculus OX=10090 GN=Phb PE=1 SV=1	5.44	29877.1	14673.2	15	71.32
O35129	PHB2_MOUSE	Prohibitin-2 OS=Mus musculus OX=10090 GN=Phb2 PE=1 SV=1	10.39	33296.4	5903.04	13	50.5
E9PUL5	PRRT2_MOUSE	Proline-rich transmembrane protein 2 OS=Mus musculus OX=10090 GN=Prrt2 PE=1 SV=1	4.39	36094.9	3436.25	6	36.42
O54990	PROM1_MOUSE	Prominin-1 OS=Mus musculus OX=10090 GN=Prom1 PE=1 SV=1	6.27	98311.1	324.81	5	7.73
Q61207	SAP_MOUSE	Prosaposin OS=Mus musculus OX=10090 GN=Psap PE=1 SV=2	4.9	63304.1	404.142	5	10.23
P27773	PDIA3_MOUSE	Protein disulfide-isomerase A3 OS=Mus musculus OX=10090 GN=Pdia3 PE=1 SV=2	5.83	57134.7	1238.63	16	38.81
Q6ZQ18	EFR3B_MOUSE	Protein EFR3 homolog B OS=Mus musculus OX=10090 GN=Efr3b PE=1 SV=2	6.11	93433.1	458.55	8	12.97
Q8BR63	F177A_MOUSE	Protein FAM177A1 OS=Mus musculus OX=10090 GN=Fam177a1 PE=1 SV=1	4.33	23749.3	1659.51	4	20.77
Q8C0Z1	F234A_MOUSE	Protein FAM234A OS=Mus musculus OX=10090 GN=Fam234a PE=1 SV=1	5.28	61146.3	935.069	10	24.5
Q921M7	FA49B_MOUSE	Protein FAM49B OS=Mus musculus OX=10090 GN=Fam49b PE=1 SV=1	5.7	37061.2	625.788	5	21.3
P20444	KPCA_MOUSE	Protein kinase C alpha type OS=Mus musculus OX=10090 GN=Prkca PE=1 SV=3	6.76	77992.6	1342.93	8	17.41
Q9WVE8	PACN2_MOUSE	Protein kinase C and casein kinase substrate in neurons protein 2 OS=Mus musculus OX=10090 GN=Pacsin2 PE=1 SV=1	4.92	56175.1	197.309	3	6.79
P68404	KPCB_MOUSE	Protein kinase C beta type OS=Mus musculus OX=10090 GN=Prkcb PE=1 SV=4	6.6	77891.5	1588.77	11	19.82
P28867	KPCD_MOUSE	Protein kinase C delta type OS=Mus musculus OX=10090 GN=Prkcd PE=1 SV=3	7.12	78859	693.054	12	19.44
P16054	KPCE_MOUSE	Protein kinase C epsilon type OS=Mus musculus OX=10090 GN=Prkce PE=1 SV=1	6.64	84929.4	1108.09	15	24.56
P63318	KPCG_MOUSE	Protein kinase C gamma type OS=Mus musculus OX=10090 GN=Prkcg PE=1 SV=1	7.19	79612.4	3928.51	23	49.07
Q62433	NDRG1_MOUSE	Protein NDRG1 OS=Mus musculus OX=10090 GN=Ndrg1 PE=1 SV=1	5.68	43465	420.149	3	11.93
Q8VHQ3	PP16B_MOUSE	Protein phosphatase 1 regulatory inhibitor subunit 16B OS=Mus musculus OX=10090 GN=Ppp1r16b PE=1 SV=1	6.15	64141.5	590.877	6	12.15
Q01405	SC23A_MOUSE	Protein transport protein Sec23A OS=Mus musculus OX=10090 GN=Sec23a PE=1 SV=2	6.68	87074.4	529.97	10	14.77
Q3TH73	TTYH2_MOUSE	Protein tweety homolog 2 OS=Mus musculus OX=10090 GN=Ttyh2 PE=1 SV=1	5.65	60148.5	316.624	4	6.39
Q08642	PADI2_MOUSE	Protein-arginine deiminase type-2 OS=Mus musculus OX=10090 GN=Padi2 PE=1 SV=2	5.22	76991.1	6852.81	25	52.15
P52480	KPYM_MOUSE	Pyruvate kinase PKM OS=Mus musculus OX=10090 GN=Pkm PE=1 SV=4	7.23	58415.3	8270.23	25	60.45
P50396	GDIA_MOUSE	Rab GDP dissociation inhibitor alpha OS=Mus musculus OX=10090 GN=Gdi1 PE=1 SV=3	4.77	51092	4023.78	16	51.01
P26043	RADI_MOUSE	Radixin OS=Mus musculus OX=10090 GN=Rdx PE=1 SV=3	5.85	68657	1552.15	15	29.67
Q6A0D4	RFTN1_MOUSE	Raftlin OS=Mus musculus OX=10090 GN=Rftn1 PE=1 SV=4	7.58	61993.4	1723.57	12	32.31
Q8CHX7	RFTN2_MOUSE	Raftlin-2 OS=Mus musculus OX=10090 GN=Rftn2 PE=1 SV=3	5.2	55541.9	502.879	6	18.4
Q60790	RASA3_MOUSE	Ras GTPase-activating protein 3 OS=Mus musculus OX=10090 GN=Rasa3 PE=1 SV=2	7.03	97242	255.305	4	4.8
Q9Z268	RASL1_MOUSE	RasGAP-activating-like protein 1 OS=Mus musculus OX=10090 GN=Rasal1 PE=1 SV=2	5.94	90307.3	775.222	12	18.77
P63001	RAC1_MOUSE	Ras-related C3 botulinum toxin substrate 1 OS=Mus musculus OX=10090 GN=Rac1 PE=1 SV=1	8.58	21849.3	750.339	4	22.4
P62835	RAP1A_MOUSE	Ras-related protein Rap-1A OS=Mus musculus OX=10090 GN=Rap1a PE=1 SV=1	6.53	21329.4	462.013	4	19.57
Q64487	PTPRD_MOUSE	Receptor-type tyrosine-protein phosphatase delta OS=Mus musculus OX=10090 GN=Ptprd PE=1 SV=3	6.13	215607	1475.8	20	16.06
Q3UJU9	RMD3_MOUSE	Regulator of microtubule dynamics protein 3 OS=Mus musculus OX=10090 GN=Rmdn3 PE=1 SV=2	4.93	52371.1	1683.52	10	25.96
Q99P72	RTN4_MOUSE	Reticulon-4 OS=Mus musculus OX=10090 GN=Rtn4 PE=1 SV=2	4.27	127127	14679.8	40	59.98
P24549	AL1A1_MOUSE	Retinal dehydrogenase 1 OS=Mus musculus OX=10090 GN=Aldh1a1 PE=1 SV=5	7.71	55095.2	537.345	4	9.98
Q69ZH9	RHG23_MOUSE	Rho GTPase-activating protein 23 OS=Mus musculus OX=10090 GN=Arhgap23 PE=1 SV=2	9.23	163143	355.546	6	4.72
Q8C033	ARHGA_MOUSE	Rho guanine nucleotide exchange factor 10 OS=Mus musculus OX=10090 GN=Arhgef10 PE=1 SV=2	5.39	149429	273.065	7	6.17
P70335	ROCK1_MOUSE	Rho-associated protein kinase 1 OS=Mus musculus OX=10090 GN=Rock1 PE=1 SV=1	5.54	159140	375.187	12	9.31
P70336	ROCK2_MOUSE	Rho-associated protein kinase 2 OS=Mus musculus OX=10090 GN=Rock2 PE=1 SV=1	5.64	161726	1095.3	32	25.36
P62746	RHOB_MOUSE	Rho-related GTP-binding protein RhoB OS=Mus musculus OX=10090 GN=Rhob PE=1 SV=1	4.92	22579.6	984.253	4	23.47
P84096	RHOG_MOUSE	Rho-related GTP-binding protein RhoG OS=Mus musculus OX=10090 GN=Rhog PE=1 SV=1	8.08	21764.7	1908.74	10	58.12
Q4V9Z5	SE6L2_MOUSE	Seizure 6-like protein 2 OS=Mus musculus OX=10090 GN=Sez6l2 PE=1 SV=1	4.59	99043.9	502.139	5	6.59
Q9QUR8	SEM7A_MOUSE	Semaphorin-7A OS=Mus musculus OX=10090 GN=Sema7a PE=1 SV=1	7.56	76020.5	619.406	5	9.34
P28661	SEPT4_MOUSE	Septin-4 OS=Mus musculus OX=10090 GN=Septin4 PE=1 SV=1	5.5	55392.2	1804.47	9	26.57
O55131	SEPT7_MOUSE	Septin-7 OS=Mus musculus OX=10090 GN=Septin7 PE=1 SV=1	8.83	50892.1	662.62	7	22.48
Q8CHH9	SEPT8_MOUSE	Septin-8 OS=Mus musculus OX=10090 GN=Septin8 PE=1 SV=4	5.63	50154.6	7682.73	17	51.98
Q9JLM8	DCLK1_MOUSE	Serine/threonine-protein kinase DCLK1 OS=Mus musculus OX=10090 GN=Dclk1 PE=1 SV=1	9.15	84723.6	294.37	3	5.42
Q8VHJ5	MARK1_MOUSE	Serine/threonine-protein kinase MARK1 OS=Mus musculus OX=10090 GN=Mark1 PE=1 SV=2	9.88	88905.2	261.002	6	7.92
Q3UU96	MRCKA_MOUSE	Serine/threonine-protein kinase MRCK alpha OS=Mus musculus OX=10090 GN=Cdc42bpa PE=1 SV=2	6.09	197818	573.88	22	15.76
Q7TT50	MRCKB_MOUSE	Serine/threonine-protein kinase MRCK beta OS=Mus musculus OX=10090 GN=Cdc42bpb PE=1 SV=2	6.04	196635	209.947	3	1.93
P83741	WNK1_MOUSE	Serine/threonine-protein kinase WNK1 OS=Mus musculus OX=10090 GN=Wnk1 PE=1 SV=2	6	251960	169.794	7	3.16
Q76MZ3	2AAA_MOUSE	Serine/threonine-protein phosphatase 2A 65 kDa regulatory subunit A alpha isoform OS=Mus musculus OX=10090 GN=Ppp2r1a PE=1 SV=3	4.82	66121.1	1775.29	17	37.35
P63328	PP2BA_MOUSE	Serine/threonine-protein phosphatase 2B catalytic subunit alpha isoform OS=Mus musculus OX=10090 GN=Ppp3ca PE=1 SV=1	5.5	59328.2	953.224	9	19.39
P26638	SYSC_MOUSE	Serine--tRNA ligase_ cytoplasmic OS=Mus musculus OX=10090 GN=Sars PE=1 SV=3	5.91	58902.1	223.422	2	3.32
Q99JR1	SFXN1_MOUSE	Sideroflexin-1 OS=Mus musculus OX=10090 GN=Sfxn1 PE=1 SV=3	9.6	35934.6	681.016	5	21.43
Q91V61	SFXN3_MOUSE	Sideroflexin-3 OS=Mus musculus OX=10090 GN=Sfxn3 PE=1 SV=1	9.88	35691.4	5134.52	9	41.74
Q925N0	SFXN5_MOUSE	Sideroflexin-5 OS=Mus musculus OX=10090 GN=Sfxn5 PE=1 SV=2	9.89	37499.7	1074.48	4	10.53
Q812A2	SRGP3_MOUSE	SLIT-ROBO Rho GTPase-activating protein 3 OS=Mus musculus OX=10090 GN=Srgap3 PE=1 SV=1	6.24	125389	654.291	17	18.65
Q3UZP4	SVIP_MOUSE	Small VCP/p97-interacting protein OS=Mus musculus OX=10090 GN=Svip PE=3 SV=1	9.51	8477.66	4098.97	2	32.47
P31648	SC6A1_MOUSE	Sodium- and chloride-dependent GABA transporter 1 OS=Mus musculus OX=10090 GN=Slc6a1 PE=1 SV=2	7.9	67800	1953.58	3	7.35
P31650	S6A11_MOUSE	Sodium- and chloride-dependent GABA transporter 3 OS=Mus musculus OX=10090 GN=Slc6a11 PE=1 SV=2	6.65	71386.8	1096.99	8	14.83
P28571	SC6A9_MOUSE	Sodium- and chloride-dependent glycine transporter 1 OS=Mus musculus OX=10090 GN=Slc6a9 PE=1 SV=3	7.68	77513.8	2722.05	5	8.67
Q761V0	SC6A5_MOUSE	Sodium- and chloride-dependent glycine transporter 2 OS=Mus musculus OX=10090 GN=Slc6a5 PE=1 SV=1	6.96	89116.1	364.997	5	9.51
Q61165	SL9A1_MOUSE	Sodium/hydrogen exchanger 1 OS=Mus musculus OX=10090 GN=Slc9a1 PE=1 SV=1	6.71	91924.1	239.986	3	4.88
Q8VDN2	AT1A1_MOUSE	Sodium/potassium-transporting ATPase subunit alpha-1 OS=Mus musculus OX=10090 GN=Atp1a1 PE=1 SV=1	5.14	114294	17910.5	38	44.87
Q6PIE5	AT1A2_MOUSE	Sodium/potassium-transporting ATPase subunit alpha-2 OS=Mus musculus OX=10090 GN=Atp1a2 PE=1 SV=1	5.24	113529	11128.5	34	37.65
Q6PIC6	AT1A3_MOUSE	Sodium/potassium-transporting ATPase subunit alpha-3 OS=Mus musculus OX=10090 GN=Atp1a3 PE=1 SV=1	5.1	113117	21825.1	40	49.65
Q9WV27	AT1A4_MOUSE	Sodium/potassium-transporting ATPase subunit alpha-4 OS=Mus musculus OX=10090 GN=Atp1a4 PE=1 SV=3	5.38	116085	4158.11	12	13.57
P14094	AT1B1_MOUSE	Sodium/potassium-transporting ATPase subunit beta-1 OS=Mus musculus OX=10090 GN=Atp1b1 PE=1 SV=1	8.82	35593.8	3085.27	10	40.13
P97370	AT1B3_MOUSE	Sodium/potassium-transporting ATPase subunit beta-3 OS=Mus musculus OX=10090 GN=Atp1b3 PE=1 SV=1	8.65	32117.9	378.743	3	15.47
Q8CFE6	S38A2_MOUSE	Sodium-coupled neutral amino acid transporter 2 OS=Mus musculus OX=10090 GN=Slc38a2 PE=1 SV=1	7.91	55902.7	741.313	3	10.71
Q80UP8	S20A2_MOUSE	Sodium-dependent phosphate transporter 2 OS=Mus musculus OX=10090 GN=Slc20a2 PE=1 SV=2	6.06	71436.1	346.289	4	6.55
P55012	S12A2_MOUSE	Solute carrier family 12 member 2 OS=Mus musculus OX=10090 GN=Slc12a2 PE=1 SV=2	6.98	131832	8890.36	33	32.86
Q91V14	S12A5_MOUSE	Solute carrier family 12 member 5 OS=Mus musculus OX=10090 GN=Slc12a5 PE=1 SV=2	6.33	127697	192.308	3	2.55
Q6PHU5	SORT_MOUSE	Sortilin OS=Mus musculus OX=10090 GN=Sort1 PE=1 SV=1	5.5	92169.6	186.499	3	3.76
Q8BGH2	SAM50_MOUSE	Sorting and assembly machinery component 50 homolog OS=Mus musculus OX=10090 GN=Samm50 PE=1 SV=1	6.38	52263.2	1743.94	16	45.2
Q9WV80	SNX1_MOUSE	Sorting nexin-1 OS=Mus musculus OX=10090 GN=Snx1 PE=1 SV=1	4.97	59066.3	530.729	6	14.18
P16546	SPTN1_MOUSE	Spectrin alpha chain_ non-erythrocytic 1 OS=Mus musculus OX=10090 GN=Sptan1 PE=1 SV=4	5.04	285396	3987.62	92	46.8
Q62261	SPTB2_MOUSE	Spectrin beta chain_ non-erythrocytic 1 OS=Mus musculus OX=10090 GN=Sptbn1 PE=1 SV=2	5.27	275079	4216.64	85	47.4
Q9QWI6	SRCN1_MOUSE	SRC kinase signaling inhibitor 1 OS=Mus musculus OX=10090 GN=Srcin1 PE=1 SV=2	9.82	135486	3547.4	32	37.2
Q9Z1W9	STK39_MOUSE	STE20/SPS1-related proline-alanine-rich protein kinase OS=Mus musculus OX=10090 GN=Stk39 PE=1 SV=1	5.89	60833.2	432.914	5	16.37
O54988	SLK_MOUSE	STE20-like serine/threonine-protein kinase OS=Mus musculus OX=10090 GN=Slk PE=1 SV=2	4.9	142141	241.316	9	8.6
P38647	GRP75_MOUSE	Stress-70 protein_ mitochondrial OS=Mus musculus OX=10090 GN=Hspa9 PE=1 SV=3	5.72	73746.5	4685.8	22	41.53
Q60864	STIP1_MOUSE	Stress-induced-phosphoprotein 1 OS=Mus musculus OX=10090 GN=Stip1 PE=1 SV=1	6.42	63209.5	1178.15	15	30.94
P70302	STIM1_MOUSE	Stromal interaction molecule 1 OS=Mus musculus OX=10090 GN=Stim1 PE=1 SV=2	6.1	77851.9	299.178	6	9.78
Q8K2B3	SDHA_MOUSE	Succinate dehydrogenase [ubiquinone] flavoprotein subunit_ mitochondrial OS=Mus musculus OX=10090 GN=Sdha PE=1 SV=1	7.06	73669	1984.26	17	40.96
Q9CZB0	C560_MOUSE	Succinate dehydrogenase cytochrome b560 subunit_ mitochondrial OS=Mus musculus OX=10090 GN=Sdhc PE=1 SV=1	10.45	18610	894.29	3	21.89
O88935	SYN1_MOUSE	Synapsin-1 OS=Mus musculus OX=10090 GN=Syn1 PE=1 SV=2	10.35	74268.5	1879.47	17	38.39
Q64332	SYN2_MOUSE	Synapsin-2 OS=Mus musculus OX=10090 GN=Syn2 PE=1 SV=2	8.58	63657.8	663.642	10	24.74
Q8BG39	SV2B_MOUSE	Synaptic vesicle glycoprotein 2B OS=Mus musculus OX=10090 GN=Sv2b PE=1 SV=1	5.23	78255.9	162.165	3	4.25
Q62465	VAT1_MOUSE	Synaptic vesicle membrane protein VAT-1 homolog OS=Mus musculus OX=10090 GN=Vat1 PE=1 SV=3	5.95	43324.8	552.427	2	6.16
Q8CHC4	SYNJ1_MOUSE	Synaptojanin-1 OS=Mus musculus OX=10090 GN=Synj1 PE=1 SV=3	6.47	173929	1276.77	28	24.4
O09117	SYPL1_MOUSE	Synaptophysin-like protein 1 OS=Mus musculus OX=10090 GN=Sypl1 PE=1 SV=2	8.95	29241.6	721.601	2	12.26
P60879	SNP25_MOUSE	Synaptosomal-associated protein 25 OS=Mus musculus OX=10090 GN=Snap25 PE=1 SV=1	4.46	23543.3	1485.99	7	38.83
P46096	SYT1_MOUSE	Synaptotagmin-1 OS=Mus musculus OX=10090 GN=Syt1 PE=1 SV=1	8.82	47760.2	6100.37	14	40.14
P46097	SYT2_MOUSE	Synaptotagmin-2 OS=Mus musculus OX=10090 GN=Syt2 PE=1 SV=1	8	47776	3303.97	9	20.38
Q80U23	SNPH_MOUSE	Syntaphilin OS=Mus musculus OX=10090 GN=Snph PE=1 SV=3	5.53	54608.5	1173.78	10	29.49
O35526	STX1A_MOUSE	Syntaxin-1A OS=Mus musculus OX=10090 GN=Stx1a PE=1 SV=3	4.96	33225.6	829.745	4	13.54
P61264	STX1B_MOUSE	Syntaxin-1B OS=Mus musculus OX=10090 GN=Stx1b PE=1 SV=1	5.09	33472.9	6661.35	14	50.69
P70452	STX4_MOUSE	Syntaxin-4 OS=Mus musculus OX=10090 GN=Stx4 PE=1 SV=1	5.79	34279.1	1481.74	8	32.21
O08599	STXB1_MOUSE	Syntaxin-binding protein 1 OS=Mus musculus OX=10090 GN=Stxbp1 PE=1 SV=2	6.54	67968	25996.6	34	72.05
Q60770	STXB3_MOUSE	Syntaxin-binding protein 3 OS=Mus musculus OX=10090 GN=Stxbp3 PE=1 SV=1	7.97	68855.1	2762.06	20	38.01
Q99KW9	TIP_MOUSE	T-cell immunomodulatory protein OS=Mus musculus OX=10090 GN=Itfg1 PE=1 SV=2	5.33	67864.4	234.335	3	6.07
P11983	TCPA_MOUSE	T-complex protein 1 subunit alpha OS=Mus musculus OX=10090 GN=Tcp1 PE=1 SV=3	5.77	60905	1770.64	20	46.58
P80315	TCPD_MOUSE	T-complex protein 1 subunit delta OS=Mus musculus OX=10090 GN=Cct4 PE=1 SV=3	8.01	58579.7	344.959	4	9.65
P80316	TCPE_MOUSE	T-complex protein 1 subunit epsilon OS=Mus musculus OX=10090 GN=Cct5 PE=1 SV=1	5.65	60080.5	624.986	12	25.32
P80313	TCPH_MOUSE	T-complex protein 1 subunit eta OS=Mus musculus OX=10090 GN=Cct7 PE=1 SV=1	7.79	60165.5	565.28	6	13.97
P80318	TCPG_MOUSE	T-complex protein 1 subunit gamma OS=Mus musculus OX=10090 GN=Cct3 PE=1 SV=1	6.29	61200.4	1753.27	20	45.32
P42932	TCPQ_MOUSE	T-complex protein 1 subunit theta OS=Mus musculus OX=10090 GN=Cct8 PE=1 SV=3	5.3	60125.9	1669.13	16	33.76
P80317	TCPZ_MOUSE	T-complex protein 1 subunit zeta OS=Mus musculus OX=10090 GN=Cct6a PE=1 SV=3	6.69	58460.6	1032.25	12	28.44
Q8BYI9	TENR_MOUSE	Tenascin-R OS=Mus musculus OX=10090 GN=Tnr PE=1 SV=2	4.65	151928	1048.79	24	24.37
F7BWT7	TSN15_MOUSE	Tetraspanin-15 OS=Mus musculus OX=10090 GN=Tspan15 PE=1 SV=2	5.58	33869.3	853.841	5	25.51
Q922J6	TSN2_MOUSE	Tetraspanin-2 OS=Mus musculus OX=10090 GN=Tspan2 PE=1 SV=1	7.89	24808.9	2505.76	3	15.84
P01831	THY1_MOUSE	Thy-1 membrane glycoprotein OS=Mus musculus OX=10090 GN=Thy1 PE=1 SV=1	9.29	18308.1	685.979	3	24.07
P39447	ZO1_MOUSE	Tight junction protein ZO-1 OS=Mus musculus OX=10090 GN=Tjp1 PE=1 SV=2	6.2	195141	249.426	7	4.99
Q9Z0U1	ZO2_MOUSE	Tight junction protein ZO-2 OS=Mus musculus OX=10090 GN=Tjp2 PE=1 SV=2	6.37	131508	3423.32	37	41.9
Q5SRX1	TM1L2_MOUSE	TOM1-like protein 2 OS=Mus musculus OX=10090 GN=Tom1l2 PE=1 SV=1	4.51	56004.8	355.837	6	18.74
Q9QUI0	RHOA_MOUSE	Transforming protein RhoA OS=Mus musculus OX=10090 GN=Rhoa PE=1 SV=1	5.75	22124.4	893.658	5	32.64
Q01853	TERA_MOUSE	Transitional endoplasmic reticulum ATPase OS=Mus musculus OX=10090 GN=Vcp PE=1 SV=4	4.96	90006.3	655.212	15	27.54
P40142	TKT_MOUSE	Transketolase OS=Mus musculus OX=10090 GN=Tkt PE=1 SV=1	7.25	68314.9	15689.3	32	72.23
Q8JZU2	TXTP_MOUSE	Tricarboxylate transport protein_ mitochondrial OS=Mus musculus OX=10090 GN=Slc25a1 PE=1 SV=1	10.42	34273.7	392.185	5	15.11
Q8BMS1	ECHA_MOUSE	Trifunctional enzyme subunit alpha_ mitochondrial OS=Mus musculus OX=10090 GN=Hadha PE=1 SV=1	9.62	83354.3	1172.27	18	31.59
Q9ESN6	TRIM2_MOUSE	Tripartite motif-containing protein 2 OS=Mus musculus OX=10090 GN=Trim2 PE=1 SV=1	6.54	82471.7	416.867	6	9.95
Q9R1R2	TRIM3_MOUSE	Tripartite motif-containing protein 3 OS=Mus musculus OX=10090 GN=Trim3 PE=1 SV=1	7.65	81915.1	246.186	2	3.36
P21107	TPM3_MOUSE	Tropomyosin alpha-3 chain OS=Mus musculus OX=10090 GN=Tpm3 PE=1 SV=3	4.48	33051.1	225.8	2	8.07
P68373	TBA1C_MOUSE	Tubulin alpha-1C chain OS=Mus musculus OX=10090 GN=Tuba1c PE=1 SV=1	4.79	50593.8	23303.7	20	58.8
P68368	TBA4A_MOUSE	Tubulin alpha-4A chain OS=Mus musculus OX=10090 GN=Tuba4a PE=1 SV=1	4.75	50665.8	18136	20	58.93
A2AQ07	TBB1_MOUSE	Tubulin beta-1 chain OS=Mus musculus OX=10090 GN=Tubb1 PE=1 SV=1	4.78	51125.4	686.96	5	12.2
Q7TMM9	TBB2A_MOUSE	Tubulin beta-2A chain OS=Mus musculus OX=10090 GN=Tubb2a PE=1 SV=1	4.59	50306.3	18502.8	20	68.54
Q9CWF2	TBB2B_MOUSE	Tubulin beta-2B chain OS=Mus musculus OX=10090 GN=Tubb2b PE=1 SV=1	4.59	50409.4	18003.3	20	68.54
Q9ERD7	TBB3_MOUSE	Tubulin beta-3 chain OS=Mus musculus OX=10090 GN=Tubb3 PE=1 SV=1	4.63	50875	10050.8	15	48.22
Q9D6F9	TBB4A_MOUSE	Tubulin beta-4A chain OS=Mus musculus OX=10090 GN=Tubb4a PE=1 SV=3	4.59	50042.1	25456.2	22	69.82
P68372	TBB4B_MOUSE	Tubulin beta-4B chain OS=Mus musculus OX=10090 GN=Tubb4b PE=1 SV=1	4.6	50287.4	22182.2	21	68.76
P99024	TBB5_MOUSE	Tubulin beta-5 chain OS=Mus musculus OX=10090 GN=Tubb5 PE=1 SV=1	4.59	50127.2	18228.7	21	68.69
Q922F4	TBB6_MOUSE	Tubulin beta-6 chain OS=Mus musculus OX=10090 GN=Tubb6 PE=1 SV=1	4.59	50546.7	7472.49	11	30.43
Q80VL1	TDRKH_MOUSE	Tudor and KH domain-containing protein OS=Mus musculus OX=10090 GN=Tdrkh PE=1 SV=1	4.67	62533.3	470.958	5	11.07
P39688	FYN_MOUSE	Tyrosine-protein kinase Fyn OS=Mus musculus OX=10090 GN=Fyn PE=1 SV=4	6.25	61188.2	1410.4	14	32.77
Q04736	YES_MOUSE	Tyrosine-protein kinase Yes OS=Mus musculus OX=10090 GN=Yes1 PE=1 SV=3	6.23	61086.3	992.653	8	14.05
P97797	SHPS1_MOUSE	Tyrosine-protein phosphatase non-receptor type substrate 1 OS=Mus musculus OX=10090 GN=Sirpa PE=1 SV=2	8.27	56984.3	2393.17	10	26.9
Q76LS9	MINY1_MOUSE	Ubiquitin carboxyl-terminal hydrolase MINDY-1 OS=Mus musculus OX=10090 GN=Mindy1 PE=1 SV=1	4.44	51910.4	185.491	2	4.49
Q9Z2M6	UBL3_MOUSE	Ubiquitin-like protein 3 OS=Mus musculus OX=10090 GN=Ubl3 PE=1 SV=1	6.53	13294.2	1622.78	5	42.74
Q5SYD0	MYO1D_MOUSE	Unconventional myosin-Id OS=Mus musculus OX=10090 GN=Myo1d PE=1 SV=1	9.87	116880	5525	47	52.19
Q99104	MYO5A_MOUSE	Unconventional myosin-Va OS=Mus musculus OX=10090 GN=Myo5a PE=1 SV=2	8.79	217192	1057.45	35	22.34
Q64331	MYO6_MOUSE	Unconventional myosin-VI OS=Mus musculus OX=10090 GN=Myo6 PE=1 SV=1	9.13	147778	2170.92	33	31.7
Q9JMH9	MY18A_MOUSE	Unconventional myosin-XVIIIa OS=Mus musculus OX=10090 GN=Myo18a PE=1 SV=2	5.89	233782	1146.1	42	28.44
Q9EQH3	VPS35_MOUSE	Vacuolar protein sorting-associated protein 35 OS=Mus musculus OX=10090 GN=Vps35 PE=1 SV=1	5.14	92511.5	1413.32	16	23.99
O70503	DHB12_MOUSE	Very-long-chain 3-oxoacyl-CoA reductase OS=Mus musculus OX=10090 GN=Hsd17b12 PE=1 SV=1	10	34970	475.242	3	12.5
Q9CY27	TECR_MOUSE	Very-long-chain enoyl-CoA reductase OS=Mus musculus OX=10090 GN=Tecr PE=1 SV=1	9.9	36489.7	426.091	3	9.09
P63044	VAMP2_MOUSE	Vesicle-associated membrane protein 2 OS=Mus musculus OX=10090 GN=Vamp2 PE=1 SV=2	8.64	12747.8	2900.07	3	34.48
Q9WV55	VAPA_MOUSE	Vesicle-associated membrane protein-associated protein A OS=Mus musculus OX=10090 GN=Vapa PE=1 SV=2	8.6	28083.4	488.56	2	11.24
Q9QY76	VAPB_MOUSE	Vesicle-associated membrane protein-associated protein B OS=Mus musculus OX=10090 GN=Vapb PE=1 SV=3	7.84	27174.4	1899.65	4	23.46
P46460	NSF_MOUSE	Vesicle-fusing ATPase OS=Mus musculus OX=10090 GN=Nsf PE=1 SV=2	6.55	83183.9	12732.4	35	55.78
Q60932	VDAC1_MOUSE	Voltage-dependent anion-selective channel protein 1 OS=Mus musculus OX=10090 GN=Vdac1 PE=1 SV=3	8.7	32522.6	26940.3	14	68.92
Q60930	VDAC2_MOUSE	Voltage-dependent anion-selective channel protein 2 OS=Mus musculus OX=10090 GN=Vdac2 PE=1 SV=2	7.38	32360.2	9735.05	12	52.88
Q60931	VDAC3_MOUSE	Voltage-dependent anion-selective channel protein 3 OS=Mus musculus OX=10090 GN=Vdac3 PE=1 SV=1	9.06	31094.9	11619.7	9	42.76
O08532	CA2D1_MOUSE	Voltage-dependent calcium channel subunit alpha-2/delta-1 OS=Mus musculus OX=10090 GN=Cacna2d1 PE=1 SV=1	4.97	125771	313.057	9	9.16
Q99KC8	VMA5A_MOUSE	von Willebrand factor A domain-containing protein 5A OS=Mus musculus OX=10090 GN=Vwa5a PE=1 SV=2	6.17	87884.3	159.865	2	2.77
P50516	VATA_MOUSE	V-type proton ATPase catalytic subunit A OS=Mus musculus OX=10090 GN=Atp6v1a PE=1 SV=2	5.27	68668.4	8621.38	28	61.59
P62814	VATB2_MOUSE	V-type proton ATPase subunit B_ brain isoform OS=Mus musculus OX=10090 GN=Atp6v1b2 PE=1 SV=1	5.46	56893.1	593.86	6	16.83
P50518	VATE1_MOUSE	V-type proton ATPase subunit E 1 OS=Mus musculus OX=10090 GN=Atp6v1e1 PE=1 SV=2	8.95	26214.5	1881.36	6	23.89
O88342	WDR1_MOUSE	WD repeat-containing protein 1 OS=Mus musculus OX=10090 GN=Wdr1 PE=1 SV=3	6.15	67091.1	877.944	15	32.34
Q8CBE3	WDR37_MOUSE	WD repeat-containing protein 37 OS=Mus musculus OX=10090 GN=Wdr37 PE=1 SV=1	6.85	55730.3	211.857	2	5.04
Q920I9	WDR7_MOUSE	WD repeat-containing protein 7 OS=Mus musculus OX=10090 GN=Wdr7 PE=1 SV=3	6.47	165902	138.065	3	2.89

## Sheet: 3a_2Dgel_spot#
spot number mastergel	accession	entry	description	IEP	mw	PMF score	PMF sequence coverage	MSMS above identity threshold	cumulative MSMS score
1	P08553	NFM_MOUSE	Neurofilament medium polypeptide OS=Mus musculus GN=Nefm PE=1 SV=4	4.76	95973	68	20	1	28
2	P12960	CNTN1_MOUSE	Contactin-1 OS=Mus musculus GN=Cntn1 PE=1 SV=1	5.8	114172	79	17	1	22
3	P20917	MAG_MOUSE	Myelin-associated glycoprotein OS=Mus musculus GN=Mag PE=1 SV=2	5.03	70071	70	21	1	30
4	P17710	HXK1_MOUSE	Hexokinase-1 OS=Mus musculus GN=Hk1 PE=1 SV=3	6.37	109545	165	29	1	31
5	P17710	HXK1_MOUSE	Hexokinase-1 OS=Mus musculus GN=Hk1 PE=1 SV=3	6.37	109545	108	22	2	62
6	P58252	EF2_MOUSE	Elongation factor 2 OS=Mus musculus GN=Eef2 PE=1 SV=2	6.41	96222	109	28	1	39
7	P39053	DYN1_MOUSE	Dynamin-1 OS=Mus musculus GN=Dnm1 PE=1 SV=2	7.61	98140	127	28	1	38
8	P39053	DYN1_MOUSE	Dynamin-1 OS=Mus musculus GN=Dnm1 PE=1 SV=2	7.61	98140	196	42	2	76
9	P39053	DYN1_MOUSE	Dynamin-1 OS=Mus musculus GN=Dnm1 PE=1 SV=2	7.61	98140	276	45	2	94
10	P39053	DYN1_MOUSE	Dynamin-1 OS=Mus musculus GN=Dnm1 PE=1 SV=2	7.61	98140	152	35	2	76
11	P39053	DYN1_MOUSE	Dynamin-1 OS=Mus musculus GN=Dnm1 PE=1 SV=2	7.61	98140	150	35	2	88
12	P39053	DYN1_MOUSE	Dynamin-1 OS=Mus musculus GN=Dnm1 PE=1 SV=2	7.61	98140	151	35	1	47
13	P39053	DYN1_MOUSE	Dynamin-1 OS=Mus musculus GN=Dnm1 PE=1 SV=2	7.61	98140	126	31	1	47
14	P20917	MAG_MOUSE	Myelin-associated glycoprotein OS=Mus musculus GN=Mag PE=1 SV=2	5.03	70071	67	19	1	38
15	P13020	GELS_MOUSE	Gelsolin OS=Mus musculus GN=Gsn PE=1 SV=3	5.83	86287	163	38	2	92
16	Q99KI0	ACON_MOUSE	Aconitate hydratase, mitochondrial OS=Mus musculus GN=Aco2 PE=1 SV=1	8.08	86151	175	40	4	124
17	Q99KI0	ACON_MOUSE	Aconitate hydratase, mitochondrial OS=Mus musculus GN=Aco2 PE=1 SV=1	8.08	86151	184	39	3	125
18	Q99KI0	ACON_MOUSE	Aconitate hydratase, mitochondrial OS=Mus musculus GN=Aco2 PE=1 SV=1	8.08	86151	274	48	4	214
19	Q99KI0	ACON_MOUSE	Aconitate hydratase, mitochondrial OS=Mus musculus GN=Aco2 PE=1 SV=1	8.08	86151	255	47	4	196
20	Q99KI0	ACON_MOUSE	Aconitate hydratase, mitochondrial OS=Mus musculus GN=Aco2 PE=1 SV=1	8.08	86151	297	50	3	160
21	Q99KI0	ACON_MOUSE	Aconitate hydratase, mitochondrial OS=Mus musculus GN=Aco2 PE=1 SV=1	8.08	86151	188	41	4	157
22	O88935	SYN1_MOUSE	Synapsin-1 OS=Mus musculus GN=Syn1 PE=1 SV=2	9.81	74223	141	47	1	20
23	Q8BH59	CMC1_MOUSE	Calcium-binding mitochondrial carrier protein Aralar1 OS=Mus musculus GN=Slc25a12 PE=1 SV=1	8.43	74922	211	50	1	34
24	Q8BH59	CMC1_MOUSE	Calcium-binding mitochondrial carrier protein Aralar1 OS=Mus musculus GN=Slc25a12 PE=1 SV=1	8.43	74922	125	40	1	34
25	P08551	NFL_MOUSE	Neurofilament light polypeptide OS=Mus musculus GN=Nefl PE=1 SV=5	4.62	61528	74	30	1	60
26	Q8R366	IGSF8_MOUSE	Immunoglobulin superfamily member 8 OS=Mus musculus GN=Igsf8 PE=1 SV=2	8.22	65598	95	28	1	35
27	Q8R366	IGSF8_MOUSE	Immunoglobulin superfamily member 8 OS=Mus musculus GN=Igsf8 PE=1 SV=2	8.22	65598	120	36	3	124
28	P40142	TKT_MOUSE	Transketolase OS=Mus musculus GN=Tkt PE=1 SV=1	7.23	68272	88	30	2	62
29	P40142	TKT_MOUSE	Transketolase OS=Mus musculus GN=Tkt PE=1 SV=1	7.23	68272	101	48	2	120
30	P40142	TKT_MOUSE	Transketolase OS=Mus musculus GN=Tkt PE=1 SV=1	7.23	68272	124	33	1	62
31	P40142	TKT_MOUSE	Transketolase OS=Mus musculus GN=Tkt PE=1 SV=1	7.23	68272	237	64	1	76
32	P40142	TKT_MOUSE	Transketolase OS=Mus musculus GN=Tkt PE=1 SV=1	7.23	68272	160	45	1	68
33	O08599	STXB1_MOUSE	Syntaxin-binding protein 1 OS=Mus musculus GN=Stxbp1 PE=1 SV=2	6.49	67925	210	49	2	104
34	O08599	STXB1_MOUSE	Syntaxin-binding protein 1 OS=Mus musculus GN=Stxbp1 PE=1 SV=2	6.49	67925	130	42	3	160
35	P46460	NSF_MOUSE	Vesicle-fusing ATPase OS=Mus musculus GN=Nsf PE=1 SV=2	6.52	83131	321	52	2	73
36	P46460	NSF_MOUSE	Vesicle-fusing ATPase OS=Mus musculus GN=Nsf PE=1 SV=2	6.52	83131	200	41	2	51
37	P46460	NSF_MOUSE	Vesicle-fusing ATPase OS=Mus musculus GN=Nsf PE=1 SV=2	6.52	83131	108	25	2	43
38	Q8K2B3	SDHA_MOUSE	Succinate dehydrogenase [ubiquinone] flavoprotein subunit, mitochondrial OS=Mus musculus GN=Sdha PE=1 SV=1	7.06	73623	245	45	2	107
39	Q8K2B3	SDHA_MOUSE	Succinate dehydrogenase [ubiquinone] flavoprotein subunit, mitochondrial OS=Mus musculus GN=Sdha PE=1 SV=1	7.06	73623	287	52	3	157
40	P38647	GRP75_MOUSE	Stress-70 protein, mitochondrial OS=Mus musculus GN=Hspa9 PE=1 SV=3	5.81	73701	159	41	3	137
41	P50516	VATA_MOUSE	V-type proton ATPase catalytic subunit A OS=Mus musculus GN=Atp6v1a PE=1 SV=2	5.42	68625	239	57	1	45
42	P63017	HSP7C_MOUSE	Heat shock cognate 71 kDa protein OS=Mus musculus GN=Hspa8 PE=1 SV=1	5.37	71055	190	46	2	108
43	P63017	HSP7C_MOUSE	Heat shock cognate 71 kDa protein OS=Mus musculus GN=Hspa8 PE=1 SV=1	5.37	71055	222	48	3	100
44	O08553	DPYL2_MOUSE	Dihydropyrimidinase-related protein 2 OS=Mus musculus GN=Dpysl2 PE=1 SV=2	5.95	62638	224	58	1	42
45	O08553	DPYL2_MOUSE	Dihydropyrimidinase-related protein 2 OS=Mus musculus GN=Dpysl2 PE=1 SV=2	5.95	62638	250	61	2	119
46	O08553	DPYL2_MOUSE	Dihydropyrimidinase-related protein 2 OS=Mus musculus GN=Dpysl2 PE=1 SV=2	5.95	62638	224	62	3	151
47	O08553	DPYL2_MOUSE	Dihydropyrimidinase-related protein 2 OS=Mus musculus GN=Dpysl2 PE=1 SV=2	5.95	62638	272	63	2	65
48	O08553	DPYL2_MOUSE	Dihydropyrimidinase-related protein 2 OS=Mus musculus GN=Dpysl2 PE=1 SV=2	5.95	62638	257	62	2	92
49	O08553	DPYL2_MOUSE	Dihydropyrimidinase-related protein 2 OS=Mus musculus GN=Dpysl2 PE=1 SV=2	5.95	62638	258	62	1	53
50	O08553	DPYL2_MOUSE	Dihydropyrimidinase-related protein 2 OS=Mus musculus GN=Dpysl2 PE=1 SV=2	5.95	62638	246	62	3	99
51	P50396	GDIA_MOUSE	Rab GDP dissociation inhibitor alpha OS=Mus musculus GN=Gdi1 PE=1 SV=3	4.96	51059	202	53	1	47
52	O08553	DPYL2_MOUSE	Dihydropyrimidinase-related protein 2 OS=Mus musculus GN=Dpysl2 PE=1 SV=2	5.95	62638	204	66	3	147
53	P97427	DPYL1_MOUSE	Dihydropyrimidinase-related protein 1 OS=Mus musculus GN=Crmp1 PE=1 SV=1	6.63	62471	242	61	1	47
54	Q00612	G6PD1_MOUSE	Glucose-6-phosphate 1-dehydrogenase X OS=Mus musculus GN=G6pdx PE=1 SV=3	6.06	59681	169	40	1	27
55	P46660	AINX_MOUSE	Alpha-internexin OS=Mus musculus GN=Ina PE=1 SV=3	5.35	55520	155	40	1	27
56	P00920	CAH2_MOUSE	Carbonic anhydrase 2 OS=Mus musculus GN=Ca2 PE=1 SV=4	6.49	29129	71	50	1	36
57	P52480	KPYM_MOUSE	Pyruvate kinase PKM OS=Mus musculus GN=Pkm PE=1 SV=4	7.18	58378	205	55	2	82
58	P52480	KPYM_MOUSE	Pyruvate kinase PKM OS=Mus musculus GN=Pkm PE=1 SV=4	7.18	58378	73	25	1	27
59	P52480	KPYM_MOUSE	Pyruvate kinase PKM OS=Mus musculus GN=Pkm PE=1 SV=4	7.18	58378	177	51	1	41
60	O55131	SEPT7_MOUSE	Septin-7 OS=Mus musculus GN=Sept7 PE=1 SV=1	8.73	50860	107	37	1	42
61	O55131	SEPT7_MOUSE	Septin-7 OS=Mus musculus GN=Sept7 PE=1 SV=1	8.73	50860	71	24	1	38
62	O55131	SEPT7_MOUSE	Septin-7 OS=Mus musculus GN=Sept7 PE=1 SV=1	8.73	50860	164	43	2	244
63	O55131	SEPT7_MOUSE	Septin-7 OS=Mus musculus GN=Sept7 PE=1 SV=1	8.73	50860	155	43	3	172
64	O55131	SEPT7_MOUSE	Septin-7 OS=Mus musculus GN=Sept7 PE=1 SV=1	8.73	50860	79	36	1	31
65	O55131	SEPT7_MOUSE	Septin-7 OS=Mus musculus GN=Sept7 PE=1 SV=1	8.73	50860	164	47	3	175
66	Q03265	ATPA_MOUSE	ATP synthase subunit alpha, mitochondrial OS=Mus musculus GN=Atp5a1 PE=1 SV=1	9.22	59830	126	35	2	69
67	Q91YT0	NDUV1_MOUSE	NADH dehydrogenase [ubiquinone] flavoprotein 1, mitochondrial OS=Mus musculus GN=Ndufv1 PE=1 SV=1	8.51	51486	230	62	4	166
68	Q91YT0	NDUV1_MOUSE	NADH dehydrogenase [ubiquinone] flavoprotein 1, mitochondrial OS=Mus musculus GN=Ndufv1 PE=1 SV=1	8.51	51486	220	54	3	101
69	O55131	SEPT7_MOUSE	Septin-7 OS=Mus musculus GN=Sept7 PE=1 SV=1	8.73	50860	115	43	2	86
70	Q03265	ATPA_MOUSE	ATP synthase subunit alpha, mitochondrial OS=Mus musculus GN=Atp5a1 PE=1 SV=1	9.22	59830	217	53	5	449
71	Q03265	ATPA_MOUSE	ATP synthase subunit alpha, mitochondrial OS=Mus musculus GN=Atp5a1 PE=1 SV=1	9.22	59830	200	51	2	157
72	Q03265	ATPA_MOUSE	ATP synthase subunit alpha, mitochondrial OS=Mus musculus GN=Atp5a1 PE=1 SV=1	9.22	59830	185	46	3	204
73	Q03265	ATPA_MOUSE	ATP synthase subunit alpha, mitochondrial OS=Mus musculus GN=Atp5a1 PE=1 SV=1	9.22	59830	205	47	4	250
74	Q03265	ATPA_MOUSE	ATP synthase subunit alpha, mitochondrial OS=Mus musculus GN=Atp5a1 PE=1 SV=1	9.22	59830	105	32	2	78
75	Q03265	ATPA_MOUSE	ATP synthase subunit alpha, mitochondrial OS=Mus musculus GN=Atp5a1 PE=1 SV=1	9.22	59830	126	35	2	105
76	Q03265	ATPA_MOUSE	ATP synthase subunit alpha, mitochondrial OS=Mus musculus GN=Atp5a1 PE=1 SV=1	9.22	59830	89	31	1	52
77	Q03265	ATPA_MOUSE	ATP synthase subunit alpha, mitochondrial OS=Mus musculus GN=Atp5a1 PE=1 SV=1	9.22	59830	161	45	2	127
78	Q8BGN3	ENPP6_MOUSE	Ectonucleotide pyrophosphatase/phosphodiesterase family member 6 OS=Mus musculus GN=Enpp6 PE=2 SV=1	6.86	50928	72	32	2	66
79	P61922	GABT_MOUSE	4-aminobutyrate aminotransferase, mitochondrial OS=Mus musculus GN=Abat PE=1 SV=1	8.35	57100	79	28	1	20
80	Q9D0K2	SCOT1_MOUSE	Succinyl-CoA:3-ketoacid coenzyme A transferase 1, mitochondrial OS=Mus musculus GN=Oxct1 PE=1 SV=1	8.73	56352	138	42	3	134
81	P26443	DHE3_MOUSE	Glutamate dehydrogenase 1, mitochondrial OS=Mus musculus GN=Glud1 PE=1 SV=1	8.05	61640	175	44	3	155
82	Q9D0K2	SCOT1_MOUSE	Succinyl-CoA:3-ketoacid coenzyme A transferase 1, mitochondrial OS=Mus musculus GN=Oxct1 PE=1 SV=1	8.73	56352	96	39	1	33
83	Q03265	ATPA_MOUSE	ATP synthase subunit alpha, mitochondrial OS=Mus musculus GN=Atp5a1 PE=1 SV=1	9.22	59830	76	19	1	46
84	P26443	DHE3_MOUSE	Glutamate dehydrogenase 1, mitochondrial OS=Mus musculus GN=Glud1 PE=1 SV=1	8.05	61640	127	37	2	84
85	O08749	DLDH_MOUSE	Dihydrolipoyl dehydrogenase, mitochondrial OS=Mus musculus GN=Dld PE=1 SV=2	7.99	54751	128	43	4	213
86	P68369	TBA1A_MOUSE	Tubulin alpha-1A chain OS=Mus musculus GN=Tuba1a PE=1 SV=1	4.94	50788	71	30	1	35
87	P68369	TBA1A_MOUSE	Tubulin alpha-1A chain OS=Mus musculus GN=Tuba1a PE=1 SV=1	4.94	50788	120	37	2	70
88	P68369	TBA1A_MOUSE	Tubulin alpha-1A chain OS=Mus musculus GN=Tuba1a PE=1 SV=1	4.94	50788	132	45	2	125
89	Q7TMM9	TBB2A_MOUSE	Tubulin beta-2A chain OS=Mus musculus GN=Tubb2a PE=1 SV=1	4.8	50274	130	56	1	28
90	Q9D6F9	TBB4A_MOUSE	Tubulin beta-4A chain OS=Mus musculus GN=Tubb4a PE=1 SV=3	4.8	50010	159	60	3	143
91	P68369	TBA1A_MOUSE	Tubulin alpha-1A chain OS=Mus musculus GN=Tuba1a PE=1 SV=1	4.9	50788	87	40	1	39
92	P68369	TBA1A_MOUSE	Tubulin alpha-1A chain OS=Mus musculus GN=Tuba1a PE=1 SV=1	4.94	50788	156	49	4	233
93	Q61553	FSCN1_MOUSE	Fascin OS=Mus musculus GN=Fscn1 PE=1 SV=4	6.44	55215	133	50	2	84
94	P46660	AINX_MOUSE	Alpha-internexin OS=Mus musculus GN=Ina PE=1 SV=3	5.35	55520	187	42	5	462
95	P46660	AINX_MOUSE	Alpha-internexin OS=Mus musculus GN=Ina PE=1 SV=3	5.35	55520	152	40	5	291
96	P63038	CH60_MOUSE	60 kDa heat shock protein, mitochondrial OS=Mus musculus GN=Hspd1 PE=1 SV=1	5.91	61088	83	34	1	32
97	P50396	GDIA_MOUSE	Rab GDP dissociation inhibitor alpha OS=Mus musculus GN=Gdi1 PE=1 SV=3	4.96	51059	129	31	1	30
98	Q9D6F9	TBB4A_MOUSE	Tubulin beta-4A chain OS=Mus musculus GN=Tubb4a PE=1 SV=3	4.78	50010	206	64	3	201
99	Q9D6F9	TBB4A_MOUSE	Tubulin beta-4A chain OS=Mus musculus GN=Tubb4a PE=1 SV=3	4.78	50010	165	55	3	98
100	P05213	TBA1B_MOUSE	Tubulin alpha-1B chain OS=Mus musculus GN=Tuba1b PE=1 SV=2	4.9	50804	88	42	1	48
101	Q7TMM9	TBB2A_MOUSE	Tubulin beta-2A chain OS=Mus musculus GN=Tubb2a PE=1 SV=1	4.8	50274	137	56	2	139
102	Q9D6F9	TBB4A_MOUSE	Tubulin beta-4A chain OS=Mus musculus GN=Tubb4a PE=1 SV=3	4.78	50010	135	42	1	54
103	P68369	TBA1A_MOUSE	Tubulin alpha-1A chain OS=Mus musculus GN=Tuba1a PE=1 SV=1	4.94	50788	138	45	2	82
104	P62814	VATB2_MOUSE	V-type proton ATPase subunit B, brain isoform OS=Mus musculus GN=Atp6v1b2 PE=1 SV=1	5.57	56857	149	50	3	115
105	P62814	VATB2_MOUSE	V-type proton ATPase subunit B, brain isoform OS=Mus musculus GN=Atp6v1b2 PE=1 SV=1	5.57	56857	200	62	3	112
106	Q8CHH9	SEPT8_MOUSE	Septin-8 OS=Mus musculus GN=Sept8 PE=1 SV=4	5.68	50123	164	49	3	176
107	Q8CHH9	SEPT8_MOUSE	Septin-8 OS=Mus musculus GN=Sept8 PE=1 SV=4	5.68	50123	187	55	3	134
108	P56480	ATPB_MOUSE	ATP synthase subunit beta, mitochondrial OS=Mus musculus GN=Atp5b PE=1 SV=2	5.19	56265	249	59	3	129
109	P56480	ATPB_MOUSE	ATP synthase subunit beta, mitochondrial OS=Mus musculus GN=Atp5b PE=1 SV=2	5.19	56265	333	71	4	324
110	P56480	ATPB_MOUSE	ATP synthase subunit beta, mitochondrial OS=Mus musculus GN=Atp5b PE=1 SV=2	5.19	56265	327	72	4	350
111	P03995	GFAP_MOUSE	Glial fibrillary acidic protein OS=Mus musculus GN=Gfap PE=1 SV=4	5.27	49927	85	30	2	79
112	P03995	GFAP_MOUSE	Glial fibrillary acidic protein OS=Mus musculus GN=Gfap PE=1 SV=4	5.27	49927	161	43	4	276
113	Q9CZ13	QCR1_MOUSE	Cytochrome b-c1 complex subunit 1, mitochondrial OS=Mus musculus GN=Uqcrc1 PE=1 SV=2	5.81	53446	145	34	4	183
114	Q9CZ13	QCR1_MOUSE	Cytochrome b-c1 complex subunit 1, mitochondrial OS=Mus musculus GN=Uqcrc1 PE=1 SV=2	5.81	53446	151	40	5	351
115	P68369	TBA1A_MOUSE	Tubulin alpha-1A chain OS=Mus musculus GN=Tuba1a PE=1 SV=1	4.94	50788	72	23	1	36
116	Q91WD5	NDUS2_MOUSE	NADH dehydrogenase [ubiquinone] iron-sulfur protein 2, mitochondrial OS=Mus musculus GN=Ndufs2 PE=1 SV=1	6.52	52991	192	51	2	90
117	Q91WD5	NDUS2_MOUSE	NADH dehydrogenase [ubiquinone] iron-sulfur protein 2, mitochondrial OS=Mus musculus GN=Ndufs2 PE=1 SV=1	6.52	52991	101	35	1	36
118	P17182	ENOA_MOUSE	Alpha-enolase OS=Mus musculus GN=Eno1 PE=1 SV=3	6.37	47453	202	62	5	498
119	P17182	ENOA_MOUSE	Alpha-enolase OS=Mus musculus GN=Eno1 PE=1 SV=3	6.37	47453	202	62	3	195
120	P17182	ENOA_MOUSE	Alpha-enolase OS=Mus musculus GN=Eno1 PE=1 SV=3	6.37	47453	206	62	5	384
121	P17182	ENOA_MOUSE	Alpha-enolase OS=Mus musculus GN=Eno1 PE=1 SV=3	6.37	47453	198	60	4	244
122	P17182	ENOA_MOUSE	Alpha-enolase OS=Mus musculus GN=Eno1 PE=1 SV=3	6.37	47453	167	44	3	169
123	P17182	ENOA_MOUSE	Alpha-enolase OS=Mus musculus GN=Eno1 PE=1 SV=3	6.37	47453	201	59	4	258
124	P17182	ENOA_MOUSE	Alpha-enolase OS=Mus musculus GN=Eno1 PE=1 SV=3	6.37	47453	165	54	4	237
125	P17182	ENOA_MOUSE	Alpha-enolase OS=Mus musculus GN=Eno1 PE=1 SV=3	6.37	47453	134	42	2	153
126	P17182	ENOA_MOUSE	Alpha-enolase OS=Mus musculus GN=Eno1 PE=1 SV=3	6.37	47453	136	39	2	62
127	P17182	ENOA_MOUSE	Alpha-enolase OS=Mus musculus GN=Eno1 PE=1 SV=3	6.37	47453	226	59	2	131
128	P17182	ENOA_MOUSE	Alpha-enolase OS=Mus musculus GN=Eno1 PE=1 SV=3	6.37	47453	169	49	2	124
129	P17182	ENOA_MOUSE	Alpha-enolase OS=Mus musculus GN=Eno1 PE=1 SV=3	6.37	47453	163	49	2	145
130	P17182	ENOA_MOUSE	Alpha-enolase OS=Mus musculus GN=Eno1 PE=1 SV=3	6.37	47453	120	39	1	31
131	P17182	ENOA_MOUSE	Alpha-enolase OS=Mus musculus GN=Eno1 PE=1 SV=3	6.37	47453	221	62	3	211
132	P17182	ENOA_MOUSE	Alpha-enolase OS=Mus musculus GN=Eno1 PE=1 SV=3	6.37	47453	164	52	3	144
133	P17182	ENOA_MOUSE	Alpha-enolase OS=Mus musculus GN=Eno1 PE=1 SV=3	6.37	47453	145	55	3	151
134	P17182	ENOA_MOUSE	Alpha-enolase OS=Mus musculus GN=Eno1 PE=1 SV=3	6.37	47453	180	53	1	56
135	P17182	ENOA_MOUSE	Alpha-enolase OS=Mus musculus GN=Eno1 PE=1 SV=3	6.37	47453	135	44	2	105
136	P17182	ENOA_MOUSE	Alpha-enolase OS=Mus musculus GN=Eno1 PE=1 SV=3	6.37	47453	139	44	2	121
137	Q9CZU6	CISY_MOUSE	Citrate synthase, mitochondrial OS=Mus musculus GN=Cs PE=1 SV=1	8.72	51988	99	22	3	136
138	Q9CZU6	CISY_MOUSE	Citrate synthase, mitochondrial OS=Mus musculus GN=Cs PE=1 SV=1	8.72	51988	74	22	1	31
139	Q9CZU6	CISY_MOUSE	Citrate synthase, mitochondrial OS=Mus musculus GN=Cs PE=1 SV=1	8.72	51988	72	22	2	68
140	P16460	ASSY_MOUSE	Argininosuccinate synthase OS=Mus musculus GN=Ass1 PE=1 SV=1	8.36	46840	117	52	1	58
141	Q9CZU6	CISY_MOUSE	Citrate synthase, mitochondrial OS=Mus musculus GN=Cs PE=1 SV=1	8.72	51988	80	23	3	134
142	Q9CZU6	CISY_MOUSE	Citrate synthase, mitochondrial OS=Mus musculus GN=Cs PE=1 SV=1	8.72	51988	118	23	5	238
143	P09411	PGK1_MOUSE	Phosphoglycerate kinase 1 OS=Mus musculus GN=Pgk1 PE=1 SV=4	8.02	44921	66	31	1	48
144	P09411	PGK1_MOUSE	Phosphoglycerate kinase 1 OS=Mus musculus GN=Pgk1 PE=1 SV=4	8.02	44921	71	36	1	48
145	P16330	CN37_MOUSE	2',3'-cyclic-nucleotide 3'-phosphodiesterase OS=Mus musculus GN=Cnp PE=1 SV=3	9.08	47493	257	56	2	120
146	P16330	CN37_MOUSE	2',3'-cyclic-nucleotide 3'-phosphodiesterase OS=Mus musculus GN=Cnp PE=1 SV=3	9.08	47493	302	58	2	142
147	P16330	CN37_MOUSE	2',3'-cyclic-nucleotide 3'-phosphodiesterase OS=Mus musculus GN=Cnp PE=1 SV=3	9.08	47493	170	48	4	185
148	P16330	CN37_MOUSE	2',3'-cyclic-nucleotide 3'-phosphodiesterase OS=Mus musculus GN=Cnp PE=1 SV=3	9.08	47493	300	65	4	336
149	P16330	CN37_MOUSE	2',3'-cyclic-nucleotide 3'-phosphodiesterase OS=Mus musculus GN=Cnp PE=1 SV=3	9.08	47493	314	62	4	269
150	P16330	CN37_MOUSE	2',3'-cyclic-nucleotide 3'-phosphodiesterase OS=Mus musculus GN=Cnp PE=1 SV=3	9.08	47493	306	62	5	397
151	P16330	CN37_MOUSE	2',3'-cyclic-nucleotide 3'-phosphodiesterase OS=Mus musculus GN=Cnp PE=1 SV=3	9.08	47493	306	65	4	376
152	P16330	CN37_MOUSE	2',3'-cyclic-nucleotide 3'-phosphodiesterase OS=Mus musculus GN=Cnp PE=1 SV=3	9.08	47493	307	63	4	255
153	P16330	CN37_MOUSE	2',3'-cyclic-nucleotide 3'-phosphodiesterase OS=Mus musculus GN=Cnp PE=1 SV=3	9.08	47493	301	62	5	348
154	P16330	CN37_MOUSE	2',3'-cyclic-nucleotide 3'-phosphodiesterase OS=Mus musculus GN=Cnp PE=1 SV=3	9.08	47493	296	65	3	324
155	P62631	EF1A2_MOUSE	Elongation factor 1-alpha 2 OS=Mus musculus GN=Eef1a2 PE=1 SV=1	9.11	50764	146	44	3	182
156	P16330	CN37_MOUSE	2',3'-cyclic-nucleotide 3'-phosphodiesterase OS=Mus musculus GN=Cnp PE=1 SV=3	9.08	47493	259	65	4	394
157	P16330	CN37_MOUSE	2',3'-cyclic-nucleotide 3'-phosphodiesterase OS=Mus musculus GN=Cnp PE=1 SV=3	9.08	47493	203	59	4	346
158	P16330	CN37_MOUSE	2',3'-cyclic-nucleotide 3'-phosphodiesterase OS=Mus musculus GN=Cnp PE=1 SV=3	9.08	47493	150	42	4	172
159	P16330	CN37_MOUSE	2',3'-cyclic-nucleotide 3'-phosphodiesterase OS=Mus musculus GN=Cnp PE=1 SV=3	9.08	47493	182	49	2	97
160	P60202	MYPR_MOUSE	Myelin proteolipid protein OS=Mus musculus GN=Plp1 PE=1 SV=2	8.71	30855	91	25	3	150
161	P16330	CN37_MOUSE	2',3'-cyclic-nucleotide 3'-phosphodiesterase OS=Mus musculus GN=Cnp PE=1 SV=3	9.08	47493	281	61	3	192
162	P05202	AATM_MOUSE	Aspartate aminotransferase, mitochondrial OS=Mus musculus GN=Got2 PE=1 SV=1	9.13	47780	192	61	5	474
163	P05202	AATM_MOUSE	Aspartate aminotransferase, mitochondrial OS=Mus musculus GN=Got2 PE=1 SV=1	9.13	47780	189	57	4	415
164	P05202	AATM_MOUSE	Aspartate aminotransferase, mitochondrial OS=Mus musculus GN=Got2 PE=1 SV=1	9.13	47780	217	61	6	381
165	P05202	AATM_MOUSE	Aspartate aminotransferase, mitochondrial OS=Mus musculus GN=Got2 PE=1 SV=1	9.13	47780	236	61	6	370
166	P16330	CN37_MOUSE	2',3'-cyclic-nucleotide 3'-phosphodiesterase OS=Mus musculus GN=Cnp PE=1 SV=3	9.08	47493	279	60	4	229
167	P16330	CN37_MOUSE	2',3'-cyclic-nucleotide 3'-phosphodiesterase OS=Mus musculus GN=Cnp PE=1 SV=3	9.08	47493	291	60	5	274
168	P70404	IDHG1_MOUSE	Isocitrate dehydrogenase [NAD] subunit gamma 1, mitochondrial OS=Mus musculus GN=Idh3g PE=1 SV=1	9.17	43157	103	37	2	87
169	P05064	ALDOA_MOUSE	Fructose-bisphosphate aldolase A OS=Mus musculus GN=Aldoa PE=1 SV=2	8.31	39787	207	66	2	59
170	P05202	AATM_MOUSE	Aspartate aminotransferase, mitochondrial OS=Mus musculus GN=Got2 PE=1 SV=1	9.13	47780	138	48	3	127
171	P05064	ALDOA_MOUSE	Fructose-bisphosphate aldolase A OS=Mus musculus GN=Aldoa PE=1 SV=2	8.31	39787	229	71	6	372
172	P70404	IDHG1_MOUSE	Isocitrate dehydrogenase [NAD] subunit gamma 1, mitochondrial OS=Mus musculus GN=Idh3g PE=1 SV=1	9.17	43157	135	44	4	236
173	P16330	CN37_MOUSE	2',3'-cyclic-nucleotide 3'-phosphodiesterase OS=Mus musculus GN=Cnp PE=1 SV=3	9.08	47493	133	44	1	50
174	P62482	KCAB2_MOUSE	Voltage-gated potassium channel subunit beta-2 OS=Mus musculus GN=Kcnab2 PE=2 SV=1	9.11	41280	93	32	1	28
175	P62482	KCAB2_MOUSE	Voltage-gated potassium channel subunit beta-2 OS=Mus musculus GN=Kcnab2 PE=2 SV=1	9.11	41280	127	44	2	62
176	Q8QZT1	THIL_MOUSE	Acetyl-CoA acetyltransferase, mitochondrial OS=Mus musculus GN=Acat1 PE=1 SV=1	8.71	45129	98	41	3	118
177	P05064	ALDOA_MOUSE	Fructose-bisphosphate aldolase A OS=Mus musculus GN=Aldoa PE=1 SV=2	8.31	39787	216	66	4	210
178	P27601	GNA13_MOUSE	Guanine nucleotide-binding protein subunit alpha-13 OS=Mus musculus GN=Gna13 PE=1 SV=1	8.41	44369	28	17	2	47
179	P30275	KCRU_MOUSE	Creatine kinase U-type, mitochondrial OS=Mus musculus GN=Ckmt1 PE=1 SV=1	8.39	47373	97	29	3	96
180	P30275	KCRU_MOUSE	Creatine kinase U-type, mitochondrial OS=Mus musculus GN=Ckmt1 PE=1 SV=1	8.39	47373	205	52	6	436
181	P30275	KCRU_MOUSE	Creatine kinase U-type, mitochondrial OS=Mus musculus GN=Ckmt1 PE=1 SV=1	8.39	47373	168	45	5	234
182	Q9Z1G3	VATC1_MOUSE	V-type proton ATPase subunit C 1 OS=Mus musculus GN=Atp6v1c1 PE=1 SV=4	7.02	44031	238	55	3	244
183	P15105	GLNA_MOUSE	Glutamine synthetase OS=Mus musculus GN=Glul PE=1 SV=6	6.64	42834	209	57	4	388
184	P15105	GLNA_MOUSE	Glutamine synthetase OS=Mus musculus GN=Glul PE=1 SV=6	6.64	42834	198	54	4	294
185	P15105	GLNA_MOUSE	Glutamine synthetase OS=Mus musculus GN=Glul PE=1 SV=6	6.64	42834	234	61	5	352
186	P15105	GLNA_MOUSE	Glutamine synthetase OS=Mus musculus GN=Glul PE=1 SV=6	6.64	42834	246	61	3	237
187	P15105	GLNA_MOUSE	Glutamine synthetase OS=Mus musculus GN=Glul PE=1 SV=6	6.64	42834	80	25	1	27
188	P17182	ENOA_MOUSE	Alpha-enolase OS=Mus musculus GN=Eno1 PE=1 SV=3	6.37	47453	98	35	3	129
189	P61164	ACTZ_MOUSE	Alpha-centractin OS=Mus musculus GN=Actr1a PE=2 SV=1	6.19	42701	102	44	2	118
190	Q99LC3	NDUAA_MOUSE	NADH dehydrogenase [ubiquinone] 1 alpha subcomplex subunit 10, mitochondrial OS=Mus musculus GN=Ndufa10 PE=1 SV=1	7.63	40863	117	45	1	25
191	Q8VDQ8	SIR2_MOUSE	NAD-dependent protein deacetylase sirtuin-2 OS=Mus musculus GN=Sirt2 PE=1 SV=2	5.23	43856	252	56	4	227
192	Q8VDQ8	SIR2_MOUSE	NAD-dependent protein deacetylase sirtuin-2 OS=Mus musculus GN=Sirt2 PE=1 SV=2	5.23	43856	173	48	4	247
193	Q8VDQ8	SIR2_MOUSE	NAD-dependent protein deacetylase sirtuin-2 OS=Mus musculus GN=Sirt2 PE=1 SV=2	5.23	43856	289	64	5	385
194	Q8VDQ8	SIR2_MOUSE	NAD-dependent protein deacetylase sirtuin-2 OS=Mus musculus GN=Sirt2 PE=1 SV=2	5.23	43856	229	51	2	113
195	Q8VDQ8	SIR2_MOUSE	NAD-dependent protein deacetylase sirtuin-2 OS=Mus musculus GN=Sirt2 PE=1 SV=2	5.23	43856	284	66	5	428
196	Q8VDQ8	SIR2_MOUSE	NAD-dependent protein deacetylase sirtuin-2 OS=Mus musculus GN=Sirt2 PE=1 SV=2	5.23	43856	243	62	4	345
197	Q8VDQ8	SIR2_MOUSE	NAD-dependent protein deacetylase sirtuin-2 OS=Mus musculus GN=Sirt2 PE=1 SV=2	5.23	43856	256	56	5	322
198	P16858	G3P_MOUSE	Glyceraldehyde-3-phosphate dehydrogenase OS=Mus musculus GN=Gapdh PE=1 SV=2	8.44	36072	92	32	1	37
199	P07356	ANXA2_MOUSE	Annexin A2 OS=Mus musculus GN=Anxa2 PE=1 SV=2	7.55	38937	112	42	1	101
200	P16858	G3P_MOUSE	Glyceraldehyde-3-phosphate dehydrogenase OS=Mus musculus GN=Gapdh PE=1 SV=2	8.44	36072	96	35	3	146
201	P16858	G3P_MOUSE	Glyceraldehyde-3-phosphate dehydrogenase OS=Mus musculus GN=Gapdh PE=1 SV=2	8.44	36072	84	35	2	110
202	Q9D0K2	SCOT1_MOUSE	Succinyl-CoA:3-ketoacid coenzyme A transferase 1, mitochondrial OS=Mus musculus GN=Oxct1 PE=1 SV=1	8.73	56352	101	32	2	77
203	P16858	G3P_MOUSE	Glyceraldehyde-3-phosphate dehydrogenase OS=Mus musculus GN=Gapdh PE=1 SV=2	8.44	36072	155	42	4	315
204	P16858	G3P_MOUSE	Glyceraldehyde-3-phosphate dehydrogenase OS=Mus musculus GN=Gapdh PE=1 SV=2	8.44	36072	108	35	3	211
205	P08249	MDHM_MOUSE	Malate dehydrogenase, mitochondrial OS=Mus musculus GN=Mdh2 PE=1 SV=3	8.93	36045	111	35	4	251
206	P08249	MDHM_MOUSE	Malate dehydrogenase, mitochondrial OS=Mus musculus GN=Mdh2 PE=1 SV=3	8.93	36045	126	40	5	228
207	P10126	EF1A1_MOUSE	Elongation factor 1-alpha 1 OS=Mus musculus GN=Eef1a1 PE=1 SV=3	9.1	50424	97	29	3	155
208	P16858	G3P_MOUSE	Glyceraldehyde-3-phosphate dehydrogenase OS=Mus musculus GN=Gapdh PE=1 SV=2	8.44	36072	131	51	4	322
209	P16858	G3P_MOUSE	Glyceraldehyde-3-phosphate dehydrogenase OS=Mus musculus GN=Gapdh PE=1 SV=2	8.44	36072	103	35	2	84
210	P08249	MDHM_MOUSE	Malate dehydrogenase, mitochondrial OS=Mus musculus GN=Mdh2 PE=1 SV=3	8.93	36045	135	39	6	484
211	P08249	MDHM_MOUSE	Malate dehydrogenase, mitochondrial OS=Mus musculus GN=Mdh2 PE=1 SV=3	8.93	36045	195	52	4	384
212	P08249	MDHM_MOUSE	Malate dehydrogenase, mitochondrial OS=Mus musculus GN=Mdh2 PE=1 SV=3	8.93	36045	104	34	4	202
213	Q9DC69	NDUA9_MOUSE	NADH dehydrogenase [ubiquinone] 1 alpha subcomplex subunit 9, mitochondrial OS=Mus musculus GN=Ndufa9 PE=1 SV=2	9.75	42612	211	55	5	360
214	Q9D6M3	GHC1_MOUSE	Mitochondrial glutamate carrier 1 OS=Mus musculus GN=Slc25a22 PE=1 SV=1	9.26	35104	105	36	2	108
215	O35129	PHB2_MOUSE	Prohibitin-2 OS=Mus musculus GN=Phb2 PE=1 SV=1	9.83	33276	116	40	6	380
216	P97447	FHL1_MOUSE	Four and a half LIM domains protein 1 OS=Mus musculus GN=Fhl1 PE=1 SV=3	8.76	33806	82	33	1	69
217	Q9WUM5	SUCA_MOUSE	Succinyl-CoA ligase [ADP/GDP-forming] subunit alpha, mitochondrial OS=Mus musculus GN=Suclg1 PE=1 SV=4	9.46	36474	71	24	4	208
218	P51881	ADT2_MOUSE	ADP/ATP translocase 2 OS=Mus musculus GN=Slc25a5 PE=1 SV=3	9.74	33138	48	22	1	33
219	P16330	CN37_MOUSE	2',3'-cyclic-nucleotide 3'-phosphodiesterase OS=Mus musculus GN=Cnp PE=1 SV=3	9.08	47493	51	21	2	103
220	Q60931	VDAC3_MOUSE	Voltage-dependent anion-selective channel protein 3 OS=Mus musculus GN=Vdac3 PE=1 SV=1	8.96	31076	55	27	2	54
221	Q60931	VDAC3_MOUSE	Voltage-dependent anion-selective channel protein 3 OS=Mus musculus GN=Vdac3 PE=1 SV=1	8.96	31076	45	27	1	26
222	Q60931	VDAC3_MOUSE	Voltage-dependent anion-selective channel protein 3 OS=Mus musculus GN=Vdac3 PE=1 SV=1	8.96	31076	57	27	2	95
223	Q80XN0	BDH_MOUSE	D-beta-hydroxybutyrate dehydrogenase, mitochondrial OS=Mus musculus GN=Bdh1 PE=1 SV=2	9.14	38617	128	35	4	150
224	Q91VR2	ATPG_MOUSE	ATP synthase subunit gamma, mitochondrial OS=Mus musculus GN=Atp5c1 PE=1 SV=1	9.06	32979	44	13	3	232
225	Q60932	VDAC1_MOUSE	Voltage-dependent anion-selective channel protein 1 OS=Mus musculus GN=Vdac1 PE=1 SV=3	8.55	32502	201	62	4	530
226	Q60931	VDAC3_MOUSE	Voltage-dependent anion-selective channel protein 3 OS=Mus musculus GN=Vdac3 PE=1 SV=1	8.96	31076	55	27	1	35
227	P50518	VATE1_MOUSE	V-type proton ATPase subunit E 1 OS=Mus musculus GN=Atp6v1e1 PE=1 SV=2	8.44	26198	120	48	2	170
228	Q60932	VDAC1_MOUSE	Voltage-dependent anion-selective channel protein 1 OS=Mus musculus GN=Vdac1 PE=1 SV=3	8.55	32502	70	42	3	94
229	Q60932	VDAC1_MOUSE	Voltage-dependent anion-selective channel protein 1 OS=Mus musculus GN=Vdac1 PE=1 SV=3	8.55	32502	208	69	4	524
230	Q60931	VDAC3_MOUSE	Voltage-dependent anion-selective channel protein 3 OS=Mus musculus GN=Vdac3 PE=1 SV=1	8.96	31076	69	29	2	77
231	Q60932	VDAC1_MOUSE	Voltage-dependent anion-selective channel protein 1 OS=Mus musculus GN=Vdac1 PE=1 SV=3	8.55	32502	143	60	2	106
232	Q60930	VDAC2_MOUSE	Voltage-dependent anion-selective channel protein 2 OS=Mus musculus GN=Vdac2 PE=1 SV=2	7.44	32340	56	29	1	38
233	Q60932	VDAC1_MOUSE	Voltage-dependent anion-selective channel protein 1 OS=Mus musculus GN=Vdac1 PE=1 SV=3	8.55	32502	91	42	2	99
234	P13707	GPDA_MOUSE	Glycerol-3-phosphate dehydrogenase [NAD(+)], cytoplasmic OS=Mus musculus GN=Gpd1 PE=1 SV=3	6.75	38176	72	31	3	181
235	Q9CVB6	ARPC2_MOUSE	Actin-related protein 2/3 complex subunit 2 OS=Mus musculus GN=Arpc2 PE=1 SV=3	6.84	34450	101	42	2	77
236	Q60932	VDAC1_MOUSE	Voltage-dependent anion-selective channel protein 1 OS=Mus musculus GN=Vdac1 PE=1 SV=3	8.55	32502	165	68	3	161
237	Q60930	VDAC2_MOUSE	Voltage-dependent anion-selective channel protein 2 OS=Mus musculus GN=Vdac2 PE=1 SV=2	7.44	32340	56	29	1	20
238	P14152	MDHC_MOUSE	Malate dehydrogenase, cytoplasmic OS=Mus musculus GN=Mdh1 PE=1 SV=3	6.16	36659	37	17	2	77
239	Q62433	NDRG1_MOUSE	Protein NDRG1 OS=Mus musculus GN=Ndrg1 PE=1 SV=1	5.69	43437	122	41	4	231
240	Q62433	NDRG1_MOUSE	Protein NDRG1 OS=Mus musculus GN=Ndrg1 PE=1 SV=1	5.69	43437	91	31	2	105
241	Q9Z2I9	SUCB1_MOUSE	Succinyl-CoA ligase [ADP-forming] subunit beta, mitochondrial OS=Mus musculus GN=Sucla2 PE=1 SV=2	6.57	50424	113	30	3	70
242	P60710	ACTB_MOUSE	Actin, cytoplasmic 1 OS=Mus musculus GN=Actb PE=1 SV=1	5.29	42052	147	51	5	304
243	P60710	ACTB_MOUSE	Actin, cytoplasmic 1 OS=Mus musculus GN=Actb PE=1 SV=1	5.29	42052	214	65	5	377
244	P60710	ACTB_MOUSE	Actin, cytoplasmic 1 OS=Mus musculus GN=Actb PE=1 SV=1	5.29	42052	169	54	3	158
245	Q04447	KCRB_MOUSE	Creatine kinase B-type OS=Mus musculus GN=Ckb PE=1 SV=1	5.4	42971	216	56	3	141
246	Q04447	KCRB_MOUSE	Creatine kinase B-type OS=Mus musculus GN=Ckb PE=1 SV=1	5.4	42971	256	61	6	376
247	Q04447	KCRB_MOUSE	Creatine kinase B-type OS=Mus musculus GN=Ckb PE=1 SV=1	5.4	42971	291	67	6	474
248	P21279	GNAQ_MOUSE	Guanine nucleotide-binding protein G(q) subunit alpha OS=Mus musculus GN=Gnaq PE=1 SV=4	5.48	42416	98	36	1	48
249	P21279	GNAQ_MOUSE	Guanine nucleotide-binding protein G(q) subunit alpha OS=Mus musculus GN=Gnaq PE=1 SV=4	5.48	42416	105	35	2	101
250	P18872	GNAO_MOUSE	Guanine nucleotide-binding protein G(o) subunit alpha OS=Mus musculus GN=Gnao1 PE=1 SV=3	5.34	40629	91	26	3	166
251	P08752	GNAI2_MOUSE	Guanine nucleotide-binding protein G(i) subunit alpha-2 OS=Mus musculus GN=Gnai2 PE=1 SV=5	5.28	41033	79	32	3	111
252	P18872	GNAO_MOUSE	Guanine nucleotide-binding protein G(o) subunit alpha OS=Mus musculus GN=Gnao1 PE=1 SV=3	5.34	40629	140	55	4	267
253	P18872	GNAO_MOUSE	Guanine nucleotide-binding protein G(o) subunit alpha OS=Mus musculus GN=Gnao1 PE=1 SV=3	5.34	40629	94	34	3	199
254	Q9D6R2	IDH3A_MOUSE	Isocitrate dehydrogenase [NAD] subunit alpha, mitochondrial OS=Mus musculus GN=Idh3a PE=1 SV=1	6.27	40069	119	34	3	130
255	P29387	GBB4_MOUSE	Guanine nucleotide-binding protein subunit beta-4 OS=Mus musculus GN=Gnb4 PE=2 SV=4	5.74	38096	158	58	3	140
256	P16125	LDHB_MOUSE	L-lactate dehydrogenase B chain OS=Mus musculus GN=Ldhb PE=1 SV=2	5.7	36834	55	29	1	61
257	P62874	GBB1_MOUSE	Guanine nucleotide-binding protein G(I)/G(S)/G(T) subunit beta-1 OS=Mus musculus GN=Gnb1 PE=1 SV=3	5.6	38151	183	66	3	113
258	P62880	GBB2_MOUSE	Guanine nucleotide-binding protein G(I)/G(S)/G(T) subunit beta-2 OS=Mus musculus GN=Gnb2 PE=1 SV=3	5.6	38048	190	62	4	348
259	Q9D051	ODPB_MOUSE	Pyruvate dehydrogenase E1 component subunit beta, mitochondrial OS=Mus musculus GN=Pdhb PE=1 SV=1	6.41	39254	131	43	4	172
260	P62874	GBB1_MOUSE	Guanine nucleotide-binding protein G(I)/G(S)/G(T) subunit beta-1 OS=Mus musculus GN=Gnb1 PE=1 SV=3	5.6	38151	152	54	5	262
261	Q9D051	ODPB_MOUSE	Pyruvate dehydrogenase E1 component subunit beta, mitochondrial OS=Mus musculus GN=Pdhb PE=1 SV=1	6.41	39254	102	40	2	78
262	P62880	GBB2_MOUSE	Guanine nucleotide-binding protein G(I)/G(S)/G(T) subunit beta-2 OS=Mus musculus GN=Gnb2 PE=1 SV=3	5.6	38048	69	34	1	26
263	P48036	ANXA5_MOUSE	Annexin A5 OS=Mus musculus GN=Anxa5 PE=1 SV=1	4.83	35787	106	39	1	37
264	Q9DB05	SNAA_MOUSE	Alpha-soluble NSF attachment protein OS=Mus musculus GN=Napa PE=1 SV=1	5.3	33624	91	34	2	75
265	Q8K2T1	NMRL1_MOUSE	NmrA-like family domain-containing protein 1 OS=Mus musculus GN=Nmral1 PE=1 SV=1	6.37	34526	111	39	2	60
266	P00920	CAH2_MOUSE	Carbonic anhydrase 2 OS=Mus musculus GN=Ca2 PE=1 SV=4	6.49	29129	100	43	2	99
267	P00920	CAH2_MOUSE	Carbonic anhydrase 2 OS=Mus musculus GN=Ca2 PE=1 SV=4	6.49	29129	174	55	4	297
268	Q99KB8	GLO2_MOUSE	Hydroxyacylglutathione hydrolase, mitochondrial OS=Mus musculus GN=Hagh PE=1 SV=2	7.66	34519	40	18	2	87
269	Q9DBJ1	PGAM1_MOUSE	Phosphoglycerate mutase 1 OS=Mus musculus GN=Pgam1 PE=1 SV=3	6.67	28928	201	62	4	248
270	Q8BH95	ECHM_MOUSE	Enoyl-CoA hydratase, mitochondrial OS=Mus musculus GN=Echs1 PE=1 SV=1	8.76	31853	67	33	2	120
271	P10649	GSTM1_MOUSE	Glutathione S-transferase Mu 1 OS=Mus musculus GN=Gstm1 PE=1 SV=2	7.71	26067	152	53	4	355
272	P10649	GSTM1_MOUSE	Glutathione S-transferase Mu 1 OS=Mus musculus GN=Gstm1 PE=1 SV=2	7.71	26067	23	15	2	62
273	Q61885	MOG_MOUSE	Myelin-oligodendrocyte glycoprotein OS=Mus musculus GN=Mog PE=1 SV=1	8.16	28652	35	12	2	71
274	P10649	GSTM1_MOUSE	Glutathione S-transferase Mu 1 OS=Mus musculus GN=Gstm1 PE=1 SV=2	7.71	26067	85	39	4	275
275	Q61885	MOG_MOUSE	Myelin-oligodendrocyte glycoprotein OS=Mus musculus GN=Mog PE=1 SV=1	8.16	28652	37	10	2	62
276	Q922B1	MACD1_MOUSE	O-acetyl-ADP-ribose deacetylase MACROD1 OS=Mus musculus GN=Macrod1 PE=1 SV=2	9.07	35843	71	33	1	38
277	P01831	THY1_MOUSE	Thy-1 membrane glycoprotein OS=Mus musculus GN=Thy1 PE=1 SV=1	9.16	18297	87	30	3	173
278	O55125	NIPS1_MOUSE	Protein NipSnap homolog 1 OS=Mus musculus GN=Nipsnap1 PE=1 SV=1	9.48	33570	91	38	1	37
279	Q9CQA3	SDHB_MOUSE	Succinate dehydrogenase [ubiquinone] iron-sulfur subunit, mitochondrial OS=Mus musculus GN=Sdhb PE=1 SV=1	8.96	32591	62	22	2	111
280	O55126	NIPS2_MOUSE	Protein NipSnap homolog 2 OS=Mus musculus GN=Gbas PE=2 SV=1	9.31	33083	86	32	2	138
281	O08756	HCD2_MOUSE	3-hydroxyacyl-CoA dehydrogenase type-2 OS=Mus musculus GN=Hsd17b10 PE=1 SV=4	8.53	27516	76	37	2	93
282	P01831	THY1_MOUSE	Thy-1 membrane glycoprotein OS=Mus musculus GN=Thy1 PE=1 SV=1	9.16	18297	60	26	3	156
283	Q7TQD2	TPPP_MOUSE	Tubulin polymerization-promoting protein OS=Mus musculus GN=Tppp PE=1 SV=1	9.46	23731	41	25	2	136
284	Q7TQD2	TPPP_MOUSE	Tubulin polymerization-promoting protein OS=Mus musculus GN=Tppp PE=1 SV=1	9.46	23731	42	23	1	79
285	Q7TQD2	TPPP_MOUSE	Tubulin polymerization-promoting protein OS=Mus musculus GN=Tppp PE=1 SV=1	9.46	23731	100	36	2	231
286	Q7TQD2	TPPP_MOUSE	Tubulin polymerization-promoting protein OS=Mus musculus GN=Tppp PE=1 SV=1	9.46	23731	91	36	2	192
287	P97315	CSRP1_MOUSE	Cysteine and glycine-rich protein 1 OS=Mus musculus GN=Csrp1 PE=1 SV=3	8.9	21425	61	37	1	103
288	P60202	MYPR_MOUSE	Myelin proteolipid protein OS=Mus musculus GN=Plp1 PE=1 SV=2	8.7	30855	24	8	3	94
289	P35278	RAB5C_MOUSE	Ras-related protein Rab-5C OS=Mus musculus GN=Rab5c PE=1 SV=2	8.64	23626	77	38	1	38
290	Q9DCS9	NDUBA_MOUSE	NADH dehydrogenase [ubiquinone] 1 beta subcomplex subunit 10 OS=Mus musculus GN=Ndufb10 PE=1 SV=3	8.19	21296	77	40	3	161
291	P19157	GSTP1_MOUSE	Glutathione S-transferase P 1 OS=Mus musculus GN=Gstp1 PE=1 SV=2	7.68	23765	115	57	3	269
292	Q9CQQ7	AT5F1_MOUSE	ATP synthase F(0) complex subunit B1, mitochondrial OS=Mus musculus GN=Atp5f1 PE=1 SV=1	9.11	29044	103	39	2	92
293	Q9DCS9	NDUBA_MOUSE	NADH dehydrogenase [ubiquinone] 1 beta subcomplex subunit 10 OS=Mus musculus GN=Ndufb10 PE=1 SV=3	8.19	21296	42	27	1	32
294	Q9CQQ7	AT5F1_MOUSE	ATP synthase F(0) complex subunit B1, mitochondrial OS=Mus musculus GN=Atp5f1 PE=1 SV=1	9.11	29044	27	11	2	100
295	Q9D172	ES1_MOUSE	ES1 protein homolog, mitochondrial OS=Mus musculus GN=D10Jhu81e PE=1 SV=1	9	28415	143	53	2	92
296	P10649	GSTM1_MOUSE	Glutathione S-transferase Mu 1 OS=Mus musculus GN=Gstm1 PE=1 SV=2	7.71	26067	71	28	2	167
297	Q8BVI4	DHPR_MOUSE	Dihydropteridine reductase OS=Mus musculus GN=Qdpr PE=1 SV=2	7.67	25782	133	59	2	152
298	P17751	TPIS_MOUSE	Triosephosphate isomerase OS=Mus musculus GN=Tpi1 PE=1 SV=4	5.56	32684	55	25	2	82
299	P23506	PIMT_MOUSE	Protein-L-isoaspartate(D-aspartate) O-methyltransferase OS=Mus musculus GN=Pcmt1 PE=1 SV=3	7.1	24676	65	37	1	26
300	Q9CR68	UCRI_MOUSE	Cytochrome b-c1 complex subunit Rieske, mitochondrial OS=Mus musculus GN=Uqcrfs1 PE=1 SV=1	8.91	29634	98	35	1	64
301	P10649	GSTM1_MOUSE	Glutathione S-transferase Mu 1 OS=Mus musculus GN=Gstm1 PE=1 SV=2	7.71	26067	29	15	1	26
302	P17751	TPIS_MOUSE	Triosephosphate isomerase OS=Mus musculus GN=Tpi1 PE=1 SV=4	5.56	32684	75	34	2	88
303	Q8BVI4	DHPR_MOUSE	Dihydropteridine reductase OS=Mus musculus GN=Qdpr PE=1 SV=2	7.67	25782	62	30	1	115
304	P48774	GSTM5_MOUSE	Glutathione S-transferase Mu 5 OS=Mus musculus GN=Gstm5 PE=1 SV=1	6.82	27016	88	38	1	61
305	Q60932	VDAC1_MOUSE	Voltage-dependent anion-selective channel protein 1 OS=Mus musculus GN=Vdac1 PE=1 SV=3	8.55	32502	107	44	3	138
306	P63321	RALA_MOUSE	Ras-related protein Ral-A OS=Mus musculus GN=Rala PE=1 SV=1	6.7	23709	62	25	2	101
307	O08709	PRDX6_MOUSE	Peroxiredoxin-6 OS=Mus musculus GN=Prdx6 PE=1 SV=3	5.71	24969	44	25	2	73
308	P53994	RAB2A_MOUSE	Ras-related protein Rab-2A OS=Mus musculus GN=Rab2a PE=1 SV=1	6.08	23704	97	39	2	88
309	P20108	PRDX3_MOUSE	Thioredoxin-dependent peroxide reductase, mitochondrial OS=Mus musculus GN=Prdx3 PE=1 SV=1	7.15	28337	78	38	2	120
310	P67778	PHB_MOUSE	Prohibitin OS=Mus musculus GN=Phb PE=1 SV=1	5.57	29859	177	68	3	146
311	P62821	RAB1A_MOUSE	Ras-related protein Rab-1A OS=Mus musculus GN=Rab1A PE=1 SV=3	5.93	22891	111	52	2	70
312	Q9DCX2	ATP5H_MOUSE	ATP synthase subunit d, mitochondrial OS=Mus musculus GN=Atp5h PE=1 SV=3	5.52	18795	161	73	1	81
313	Q9DCX2	ATP5H_MOUSE	ATP synthase subunit d, mitochondrial OS=Mus musculus GN=Atp5h PE=1 SV=3	5.52	18795	125	73	1	58
314	Q99PT1	GDIR1_MOUSE	Rho GDP-dissociation inhibitor 1 OS=Mus musculus GN=Arhgdia PE=1 SV=3	5.12	23450	135	55	1	70
315	Q91X97	NCALD_MOUSE	Neurocalcin-delta OS=Mus musculus GN=Ncald PE=1 SV=4	5.23	22345	97	58	3	77
316	P68254	1433T_MOUSE	14-3-3 protein theta OS=Mus musculus GN=Ywhaq PE=1 SV=1	4.69	28046	117	50	2	77
317	Q80ZJ1	RAP2A_MOUSE	Ras-related protein Rap-2a OS=Mus musculus GN=Rap2a PE=1 SV=2	4.73	20857	86	57	1	29
318	P62761	VISL1_MOUSE	Visinin-like protein 1 OS=Mus musculus GN=Vsnl1 PE=1 SV=2	5.01	22299	132	64	1	29
319	P60766	CDC42_MOUSE	Cell division control protein 42 homolog OS=Mus musculus GN=Cdc42 PE=1 SV=2	6.15	21587	58	36	1	45
320	P62835	RAP1A_MOUSE	Ras-related protein Rap-1A OS=Mus musculus GN=Rap1a PE=2 SV=1	6.38	21316	104	63	2	128
321	Q99JI6	RAP1B_MOUSE	Ras-related protein Rap-1b OS=Mus musculus GN=Rap1b PE=2 SV=2	5.65	21040	91	63	1	87
322	P23927	CRYAB_MOUSE	Alpha-crystallin B chain OS=Mus musculus GN=Cryab PE=1 SV=2	6.76	20056	104	50	1	29
323	P62835	RAP1A_MOUSE	Ras-related protein Rap-1A OS=Mus musculus GN=Rap1a PE=2 SV=1	6.38	21316	136	63	1	83
324	P09671	SODM_MOUSE	Superoxide dismutase [Mn], mitochondrial OS=Mus musculus GN=Sod2 PE=1 SV=3	8.8	24816	150	64	2	167
325	P61027	RAB10_MOUSE	Ras-related protein Rab-10 OS=Mus musculus GN=Rab10 PE=1 SV=1	8.59	22755	99	51	1	48
326	Q9DCJ5	NDUA8_MOUSE	NADH dehydrogenase [ubiquinone] 1 alpha subcomplex subunit 8 OS=Mus musculus GN=Ndufa8 PE=1 SV=3	8.76	20435	114	56	3	127
327	P62331	ARF6_MOUSE	ADP-ribosylation factor 6 OS=Mus musculus GN=Arf6 PE=1 SV=2	9.04	20183	74	38	3	170
328	Q9CQW2	ARL8B_MOUSE	ADP-ribosylation factor-like protein 8B OS=Mus musculus GN=Arl8b PE=2 SV=1	8.67	21753	104	48	1	22
329	Q9CRB6	TPPP3_MOUSE	Tubulin polymerization-promoting protein family member 3 OS=Mus musculus GN=Tppp3 PE=1 SV=1	9.18	19125	33	24	2	84
330	P68037	UB2L3_MOUSE	Ubiquitin-conjugating enzyme E2 L3 OS=Mus musculus GN=Ube2l3 PE=2 SV=1	8.68	18021	88	55	1	83
331	P18760	COF1_MOUSE	Cofilin-1 OS=Mus musculus GN=Cfl1 PE=1 SV=3	8.22	18776	131	57	4	395
332	Q9R0P5	DEST_MOUSE	Destrin OS=Mus musculus GN=Dstn PE=1 SV=3	8.14	18852	88	55	4	346
333	Q9CR61	NDUB7_MOUSE	NADH dehydrogenase [ubiquinone] 1 beta subcomplex subunit 7 OS=Mus musculus GN=Ndufb7 PE=1 SV=3	8.35	16548	134	59	1	104
334	P99029	PRDX5_MOUSE	Peroxiredoxin-5, mitochondrial OS=Mus musculus GN=Prdx5 PE=1 SV=2	9.1	22226	179	52	3	274
335	P99029	PRDX5_MOUSE	Peroxiredoxin-5, mitochondrial OS=Mus musculus GN=Prdx5 PE=1 SV=2	9.1	22226	163	58	3	290
336	P17742	PPIA_MOUSE	Peptidyl-prolyl cis-trans isomerase A OS=Mus musculus GN=Ppia PE=1 SV=2	7.74	18131	109	59	4	306
337	P84078	ARF1_MOUSE	ADP-ribosylation factor 1 OS=Mus musculus GN=Arf1 PE=1 SV=2	6.3	20741	57	34	2	165
338	P15532	NDKA_MOUSE	Nucleoside diphosphate kinase A OS=Mus musculus GN=Nme1 PE=1 SV=1	6.84	17311	154	71	5	312
339	Q01768	NDKB_MOUSE	Nucleoside diphosphate kinase B OS=Mus musculus GN=Nme2 PE=1 SV=1	6.97	17466	111	66	4	242
340	P17742	PPIA_MOUSE	Peptidyl-prolyl cis-trans isomerase A OS=Mus musculus GN=Ppia PE=1 SV=2	7.74	18131	65	47	3	108
341	Q01768	NDKB_MOUSE	Nucleoside diphosphate kinase B OS=Mus musculus GN=Nme2 PE=1 SV=1	6.97	17466	39	24	1	28
342	P17742	PPIA_MOUSE	Peptidyl-prolyl cis-trans isomerase A OS=Mus musculus GN=Ppia PE=1 SV=2	7.74	18131	108	48	4	248
343	P17742	PPIA_MOUSE	Peptidyl-prolyl cis-trans isomerase A OS=Mus musculus GN=Ppia PE=1 SV=2	7.74	18131	43	20	4	157
344	Q9CQ92	FIS1_MOUSE	Mitochondrial fission 1 protein OS=Mus musculus GN=Fis1 PE=1 SV=1	8.56	17055	42	23	3	158
345	Q7TMF3	NDUAC_MOUSE	NADH dehydrogenase [ubiquinone] 1 alpha subcomplex subunit 12 OS=Mus musculus GN=Ndufa12 PE=2 SV=2	9.38	17133	100	68	1	52
346	Q3UIU2	NDUB6_MOUSE	NADH dehydrogenase [ubiquinone] 1 beta subcomplex subunit 6 OS=Mus musculus GN=Ndufb6 PE=1 SV=3	9.79	15505	42	32	1	33
347	Q9CQC7	NDUB4_MOUSE	NADH dehydrogenase [ubiquinone] 1 beta subcomplex subunit 4 OS=Mus musculus GN=Ndufb4 PE=1 SV=3	9.89	15072	66	47	3	127
348	P04370	MBP_MOUSE	Myelin basic protein OS=Mus musculus GN=Mbp PE=1 SV=2	9.58	27151	87	23	1	100
349	P04370	MBP_MOUSE	Myelin basic protein OS=Mus musculus GN=Mbp PE=1 SV=2	9.58	27151	74	21	1	100
350	P04370	MBP_MOUSE	Myelin basic protein OS=Mus musculus GN=Mbp PE=1 SV=2	9.58	27151	84	23	1	96
351	P17183	ENOG_MOUSE	Gamma-enolase OS=Mus musculus GN=Eno2 PE=1 SV=2	4.99	47609	281	68	2	90
352	P17183	ENOG_MOUSE	Gamma-enolase OS=Mus musculus GN=Eno2 PE=1 SV=2	4.99	47609	137	41	2	54

## Sheet: 3b_2Dgel_nr-list (181)
accession	entry	description	IEP	mw	PMF score	PMF sequence coverage	MSMS above identity threshold	cumulative MSMS score	spot number mastergel
P68254	1433T_MOUSE	14-3-3 protein theta OS=Mus musculus GN=Ywhaq PE=1 SV=1	4.69	28046	117	50	2	77	316
P16330	CN37_MOUSE	2',3'-cyclic-nucleotide 3'-phosphodiesterase OS=Mus musculus GN=Cnp PE=1 SV=3	9.08	47493	257	56	2	120	145-154, 156-159, 161, 166, 167, 173, 219
O08756	HCD2_MOUSE	3-hydroxyacyl-CoA dehydrogenase type-2 OS=Mus musculus GN=Hsd17b10 PE=1 SV=4	8.53	27516	76	37	2	93	281
P61922	GABT_MOUSE	4-aminobutyrate aminotransferase, mitochondrial OS=Mus musculus GN=Abat PE=1 SV=1	8.35	57100	79	28	1	20	79
P63038	CH60_MOUSE	60 kDa heat shock protein, mitochondrial OS=Mus musculus GN=Hspd1 PE=1 SV=1	5.91	61088	83	34	1	32	96
Q8QZT1	THIL_MOUSE	Acetyl-CoA acetyltransferase, mitochondrial OS=Mus musculus GN=Acat1 PE=1 SV=1	8.71	45129	98	41	3	118	176
Q99KI0	ACON_MOUSE	Aconitate hydratase, mitochondrial OS=Mus musculus GN=Aco2 PE=1 SV=1	8.08	86151	175	40	4	124	16-21
P60710	ACTB_MOUSE	Actin, cytoplasmic 1 OS=Mus musculus GN=Actb PE=1 SV=1	5.29	42052	147	51	5	304	242-244
Q9CVB6	ARPC2_MOUSE	Actin-related protein 2/3 complex subunit 2 OS=Mus musculus GN=Arpc2 PE=1 SV=3	6.84	34450	101	42	2	77	235
P51881	ADT2_MOUSE	ADP/ATP translocase 2 OS=Mus musculus GN=Slc25a5 PE=1 SV=3	9.74	33138	48	22	1	33	218
P84078	ARF1_MOUSE	ADP-ribosylation factor 1 OS=Mus musculus GN=Arf1 PE=1 SV=2	6.3	20741	57	34	2	165	337
Q8BSL7	ARF2_MOUSE	ADP-ribosylation factor 2 OS=Mus musculus GN=Arf2 PE=1 SV=2	6.16	20790	40	29	1	37	X
P61205	ARF3_MOUSE	ADP-ribosylation factor 3 OS=Mus musculus GN=Arf3 PE=2 SV=2	6.84	20645	65	38	4	218	X
P61750	ARF4_MOUSE	ADP-ribosylation factor 4 OS=Mus musculus GN=Arf4 PE=1 SV=2	6.59	20498	62	39	1	80	X
P62331	ARF6_MOUSE	ADP-ribosylation factor 6 OS=Mus musculus GN=Arf6 PE=1 SV=2	9.04	20183	74	38	3	170	327
Q9CQW2	ARL8B_MOUSE	ADP-ribosylation factor-like protein 8B OS=Mus musculus GN=Arl8b PE=2 SV=1	8.67	21753	104	48	1	22	328
P61164	ACTZ_MOUSE	Alpha-centractin OS=Mus musculus GN=Actr1a PE=2 SV=1	6.19	42701	102	44	2	118	189
P23927	CRYAB_MOUSE	Alpha-crystallin B chain OS=Mus musculus GN=Cryab PE=1 SV=2	6.76	20056	104	50	1	29	322
P17182	ENOA_MOUSE	Alpha-enolase OS=Mus musculus GN=Eno1 PE=1 SV=3	6.37	47453	202	62	5	498	118-136, 188
P46660	AINX_MOUSE	Alpha-internexin OS=Mus musculus GN=Ina PE=1 SV=3	5.35	55520	155	40	1	27	55, 94, 95
Q9DB05	SNAA_MOUSE	Alpha-soluble NSF attachment protein OS=Mus musculus GN=Napa PE=1 SV=1	5.3	33624	91	34	2	75	264
P07356	ANXA2_MOUSE	Annexin A2 OS=Mus musculus GN=Anxa2 PE=1 SV=2	7.55	38937	112	42	1	101	199
P48036	ANXA5_MOUSE	Annexin A5 OS=Mus musculus GN=Anxa5 PE=1 SV=1	4.83	35787	106	39	1	37	263
P16460	ASSY_MOUSE	Argininosuccinate synthase OS=Mus musculus GN=Ass1 PE=1 SV=1	8.36	46840	117	52	1	58	140
P05202	AATM_MOUSE	Aspartate aminotransferase, mitochondrial OS=Mus musculus GN=Got2 PE=1 SV=1	9.13	47780	192	61	5	474	162-165, 170
Q9CQQ7	AT5F1_MOUSE	ATP synthase F(0) complex subunit B1, mitochondrial OS=Mus musculus GN=Atp5f1 PE=1 SV=1	9.11	29044	103	39	2	92	292, 294
Q03265	ATPA_MOUSE	ATP synthase subunit alpha, mitochondrial OS=Mus musculus GN=Atp5a1 PE=1 SV=1	9.22	59830	126	35	2	69	66, 70-77, 83
P56480	ATPB_MOUSE	ATP synthase subunit beta, mitochondrial OS=Mus musculus GN=Atp5b PE=1 SV=2	5.19	56265	249	59	3	129	108-110
Q9DCX2	ATP5H_MOUSE	ATP synthase subunit d, mitochondrial OS=Mus musculus GN=Atp5h PE=1 SV=3	5.52	18795	161	73	1	81	312, 313
Q91VR2	ATPG_MOUSE	ATP synthase subunit gamma, mitochondrial OS=Mus musculus GN=Atp5c1 PE=1 SV=1	9.06	32979	44	13	3	232	224
Q8BH59	CMC1_MOUSE	Calcium-binding mitochondrial carrier protein Aralar1 OS=Mus musculus GN=Slc25a12 PE=1 SV=1	8.43	74922	211	50	1	34	23, 24
P00920	CAH2_MOUSE	Carbonic anhydrase 2 OS=Mus musculus GN=Ca2 PE=1 SV=4	6.49	29129	71	50	1	36	56, 266, 267
Q5M8N0	CNRP1_MOUSE	CB1 cannabinoid receptor-interacting protein 1 OS=Mus musculus GN=Cnrip1 PE=1 SV=1	7.74	18715	72	57	2	97	X
P60766	CDC42_MOUSE	Cell division control protein 42 homolog OS=Mus musculus GN=Cdc42 PE=1 SV=2	6.15	21587	58	36	1	45	319
Q9CZU6	CISY_MOUSE	Citrate synthase, mitochondrial OS=Mus musculus GN=Cs PE=1 SV=1	8.72	51988	99	22	3	136	137-139, 141, 142
P18760	COF1_MOUSE	Cofilin-1 OS=Mus musculus GN=Cfl1 PE=1 SV=3	8.22	18776	131	57	4	395	331
P12960	CNTN1_MOUSE	Contactin-1 OS=Mus musculus GN=Cntn1 PE=1 SV=1	5.8	114172	79	17	1	22	2
Q9WUM4	COR1C_MOUSE	Coronin-1C OS=Mus musculus GN=Coro1c PE=1 SV=2	6.65	53771	84	37	2	74	X
Q04447	KCRB_MOUSE	Creatine kinase B-type OS=Mus musculus GN=Ckb PE=1 SV=1	5.4	42971	216	56	3	141	245-247
P30275	KCRU_MOUSE	Creatine kinase U-type, mitochondrial OS=Mus musculus GN=Ckmt1 PE=1 SV=1	8.39	47373	97	29	3	96	179-181
P97315	CSRP1_MOUSE	Cysteine and glycine-rich protein 1 OS=Mus musculus GN=Csrp1 PE=1 SV=3	8.9	21425	61	37	1	103	287
Q9CZ13	QCR1_MOUSE	Cytochrome b-c1 complex subunit 1, mitochondrial OS=Mus musculus GN=Uqcrc1 PE=1 SV=2	5.81	53446	145	34	4	183	113, 114
Q9CR68	UCRI_MOUSE	Cytochrome b-c1 complex subunit Rieske, mitochondrial OS=Mus musculus GN=Uqcrfs1 PE=1 SV=1	8.91	29634	98	35	1	64	300
P43024	CX6A1_MOUSE	Cytochrome c oxidase subunit 6A1, mitochondrial OS=Mus musculus GN=Cox6a1 PE=1 SV=2	9.97	12344	51	42	1	30	X
Q80XN0	BDH_MOUSE	D-beta-hydroxybutyrate dehydrogenase, mitochondrial OS=Mus musculus GN=Bdh1 PE=1 SV=2	9.14	38617	128	35	4	150	223
Q9R0P5	DEST_MOUSE	Destrin OS=Mus musculus GN=Dstn PE=1 SV=3	8.14	18852	88	55	4	346	332
O08749	DLDH_MOUSE	Dihydrolipoyl dehydrogenase, mitochondrial OS=Mus musculus GN=Dld PE=1 SV=2	7.99	54751	128	43	4	213	85
Q8BVI4	DHPR_MOUSE	Dihydropteridine reductase OS=Mus musculus GN=Qdpr PE=1 SV=2	7.67	25782	133	59	2	152	297, 303
P97427	DPYL1_MOUSE	Dihydropyrimidinase-related protein 1 OS=Mus musculus GN=Crmp1 PE=1 SV=1	6.63	62471	242	61	1	47	53
O08553	DPYL2_MOUSE	Dihydropyrimidinase-related protein 2 OS=Mus musculus GN=Dpysl2 PE=1 SV=2	5.95	62638	224	58	1	42	44-50, 52
P39053	DYN1_MOUSE	Dynamin-1 OS=Mus musculus GN=Dnm1 PE=1 SV=2	7.61	98140	127	28	1	38	7-13
Q8BGN3	ENPP6_MOUSE	Ectonucleotide pyrophosphatase/phosphodiesterase family member 6 OS=Mus musculus GN=Enpp6 PE=2 SV=1	6.86	50928	72	32	2	66	78
Q9QXY6	EHD3_MOUSE	EH domain-containing protein 3 OS=Mus musculus GN=Ehd3 PE=1 SV=2	6.03	60840	197	43	1	30	X
P10126	EF1A1_MOUSE	Elongation factor 1-alpha 1 OS=Mus musculus GN=Eef1a1 PE=1 SV=3	9.1	50424	97	29	3	155	207
P62631	EF1A2_MOUSE	Elongation factor 1-alpha 2 OS=Mus musculus GN=Eef1a2 PE=1 SV=1	9.11	50764	146	44	3	182	155
P58252	EF2_MOUSE	Elongation factor 2 OS=Mus musculus GN=Eef2 PE=1 SV=2	6.41	96222	109	28	1	39	6
Q8BFR5	EFTU_MOUSE	Elongation factor Tu, mitochondrial OS=Mus musculus GN=Tufm PE=1 SV=1	7.23	49876	181	48	2	106	X
Q8BH95	ECHM_MOUSE	Enoyl-CoA hydratase, mitochondrial OS=Mus musculus GN=Echs1 PE=1 SV=1	8.76	31853	67	33	2	120	270
Q9D172	GAL3A_MOUSE	ES1 protein homolog, mitochondrial OS=Mus musculus GN=D10Jhu81e PE=1 SV=1	9	28415	143	53	2	92	295
Q61553	FSCN1_MOUSE	Fascin OS=Mus musculus GN=Fscn1 PE=1 SV=4	6.44	55215	133	50	2	84	93
P97447	FHL1_MOUSE	Four and a half LIM domains protein 1 OS=Mus musculus GN=Fhl1 PE=1 SV=3	8.76	33806	82	33	1	69	216
P05064	ALDOA_MOUSE	Fructose-bisphosphate aldolase A OS=Mus musculus GN=Aldoa PE=1 SV=2	8.31	39787	207	66	2	59	169, 171, 177
P17183	ENOG_MOUSE	Gamma-enolase OS=Mus musculus GN=Eno2 PE=1 SV=2	4.99	47609	281	68	2	90	351, 352
P13020	GELS_MOUSE	Gelsolin OS=Mus musculus GN=Gsn PE=1 SV=3	5.83	86287	163	38	2	92	15
P03995	GFAP_MOUSE	Glial fibrillary acidic protein OS=Mus musculus GN=Gfap PE=1 SV=4	5.27	49927	85	30	2	79	111, 112
Q00612	G6PD1_MOUSE	Glucose-6-phosphate 1-dehydrogenase X OS=Mus musculus GN=G6pdx PE=1 SV=3	6.06	59681	169	40	1	27	54
P26443	DHE3_MOUSE	Glutamate dehydrogenase 1, mitochondrial OS=Mus musculus GN=Glud1 PE=1 SV=1	8.05	61640	175	44	3	155	81, 84
P15105	GLNA_MOUSE	Glutamine synthetase OS=Mus musculus GN=Glul PE=1 SV=6	6.64	42834	209	57	4	388	183-187
P10649	GSTM1_MOUSE	Glutathione S-transferase Mu 1 OS=Mus musculus GN=Gstm1 PE=1 SV=2	7.71	26067	152	53	4	355	271, 272, 274, 296, 301
P48774	GSTM5_MOUSE	Glutathione S-transferase Mu 5 OS=Mus musculus GN=Gstm5 PE=1 SV=1	6.82	27016	88	38	1	61	304
P19157	GSTP1_MOUSE	Glutathione S-transferase P 1 OS=Mus musculus GN=Gstp1 PE=1 SV=2	7.68	23765	115	57	3	269	291
P16858	G3P_MOUSE	Glyceraldehyde-3-phosphate dehydrogenase OS=Mus musculus GN=Gapdh PE=1 SV=2	8.44	36072	92	32	1	37	198, 200, 201, 203, 204, 208, 209
P13707	GPDA_MOUSE	Glycerol-3-phosphate dehydrogenase [NAD(+)], cytoplasmic OS=Mus musculus GN=Gpd1 PE=1 SV=3	6.75	38176	72	31	3	181	234
Q64521	GPDM_MOUSE	Glycerol-3-phosphate dehydrogenase, mitochondrial OS=Mus musculus GN=Gpd2 PE=1 SV=2	6.17	81416	103	23	1	27	X
P08752	GNAI2_MOUSE	Guanine nucleotide-binding protein G(i) subunit alpha-2 OS=Mus musculus GN=Gnai2 PE=1 SV=5	5.28	41033	79	32	3	111	251
P62874	GBB1_MOUSE	Guanine nucleotide-binding protein G(I)/G(S)/G(T) subunit beta-1 OS=Mus musculus GN=Gnb1 PE=1 SV=3	5.6	38151	183	66	3	113	257, 260
P62880	GBB2_MOUSE	Guanine nucleotide-binding protein G(I)/G(S)/G(T) subunit beta-2 OS=Mus musculus GN=Gnb2 PE=1 SV=3	5.6	38048	190	62	4	348	258, 262
P18872	GNAO_MOUSE	Guanine nucleotide-binding protein G(o) subunit alpha OS=Mus musculus GN=Gnao1 PE=1 SV=3	5.34	40629	91	26	3	166	250, 252, 253
P21279	GNAQ_MOUSE	Guanine nucleotide-binding protein G(q) subunit alpha OS=Mus musculus GN=Gnaq PE=1 SV=4	5.48	42416	98	36	1	48	248, 249
P27601	GNA13_MOUSE	Guanine nucleotide-binding protein subunit alpha-13 OS=Mus musculus GN=Gna13 PE=1 SV=1	8.41	44369	28	17	2	47	178
P29387	GBB4_MOUSE	Guanine nucleotide-binding protein subunit beta-4 OS=Mus musculus GN=Gnb4 PE=2 SV=4	5.74	38096	158	58	3	140	255
P63017	HSP7C_MOUSE	Heat shock cognate 71 kDa protein OS=Mus musculus GN=Hspa8 PE=1 SV=1	5.37	71055	190	46	2	108	42, 43
P17710	HXK1_MOUSE	Hexokinase-1 OS=Mus musculus GN=Hk1 PE=1 SV=3	6.37	109545	165	29	1	31	4, 5
Q99KB8	GLO2_MOUSE	Hydroxyacylglutathione hydrolase, mitochondrial OS=Mus musculus GN=Hagh PE=1 SV=2	7.66	34519	40	18	2	87	268
Q8R366	IGSF8_MOUSE	Immunoglobulin superfamily member 8 OS=Mus musculus GN=Igsf8 PE=1 SV=2	8.22	65598	95	28	1	35	26, 27
Q9D6R2	IDH3A_MOUSE	Isocitrate dehydrogenase [NAD] subunit alpha, mitochondrial OS=Mus musculus GN=Idh3a PE=1 SV=1	6.27	40069	119	34	3	130	254
P70404	IDHG1_MOUSE	Isocitrate dehydrogenase [NAD] subunit gamma 1, mitochondrial OS=Mus musculus GN=Idh3g PE=1 SV=1	9.17	43157	103	37	2	87	168, 172
P16125	LDHB_MOUSE	L-lactate dehydrogenase B chain OS=Mus musculus GN=Ldhb PE=1 SV=2	5.7	36834	55	29	1	61	256
P34884	MIF_MOUSE	Macrophage migration inhibitory factor OS=Mus musculus GN=Mif PE=1 SV=2	6.79	12667	68	42	3	181	X
P14152	MDHC_MOUSE	Malate dehydrogenase, cytoplasmic OS=Mus musculus GN=Mdh1 PE=1 SV=3	6.16	36659	37	17	2	77	238
P08249	MDHM_MOUSE	Malate dehydrogenase, mitochondrial OS=Mus musculus GN=Mdh2 PE=1 SV=3	8.93	36045	111	35	4	251	205, 206, 210-212
Q9CQ92	FIS1_MOUSE	Mitochondrial fission 1 protein OS=Mus musculus GN=Fis1 PE=1 SV=1	8.56	17055	42	23	3	158	344
Q9D6M3	GHC1_MOUSE	Mitochondrial glutamate carrier 1 OS=Mus musculus GN=Slc25a22 PE=1 SV=1	9.26	35104	105	36	2	108	214
P04370	MBP_MOUSE	Myelin basic protein OS=Mus musculus GN=Mbp PE=1 SV=2	9.58	27151	87	23	1	100	348-350
P60202	MYPR_MOUSE	Myelin proteolipid protein OS=Mus musculus GN=Plp1 PE=1 SV=2	8.71	30855	91	25	3	150	160, 288
P20917	MAG_MOUSE	Myelin-associated glycoprotein OS=Mus musculus GN=Mag PE=1 SV=2	5.03	70071	70	21	1	30	3, 14
Q61885	MOG_MOUSE	Myelin-oligodendrocyte glycoprotein OS=Mus musculus GN=Mog PE=1 SV=1	8.16	28652	35	12	2	71	273, 275
Q8VDQ8	SIR2_MOUSE	NAD-dependent protein deacetylase sirtuin-2 OS=Mus musculus GN=Sirt2 PE=1 SV=2	5.23	43856	252	56	4	227	191-197
Q99LC3	NDUAA_MOUSE	NADH dehydrogenase [ubiquinone] 1 alpha subcomplex subunit 10, mitochondrial OS=Mus musculus GN=Ndufa10 PE=1 SV=1	7.63	40863	117	45	1	25	190
Q7TMF3	NDUAC_MOUSE	NADH dehydrogenase [ubiquinone] 1 alpha subcomplex subunit 12 OS=Mus musculus GN=Ndufa12 PE=2 SV=2	9.38	17133	100	68	1	52	345
Q9DCJ5	NDUA8_MOUSE	NADH dehydrogenase [ubiquinone] 1 alpha subcomplex subunit 8 OS=Mus musculus GN=Ndufa8 PE=1 SV=3	8.76	20435	114	56	3	127	326
Q9DC69	NDUA9_MOUSE	NADH dehydrogenase [ubiquinone] 1 alpha subcomplex subunit 9, mitochondrial OS=Mus musculus GN=Ndufa9 PE=1 SV=2	9.75	42612	211	55	5	360	213
Q9DCS9	NDUBA_MOUSE	NADH dehydrogenase [ubiquinone] 1 beta subcomplex subunit 10 OS=Mus musculus GN=Ndufb10 PE=1 SV=3	8.19	21296	77	40	3	161	290, 293
Q9CQC7	NDUB4_MOUSE	NADH dehydrogenase [ubiquinone] 1 beta subcomplex subunit 4 OS=Mus musculus GN=Ndufb4 PE=1 SV=3	9.89	15072	66	47	3	127	347
Q3UIU2	NDUB6_MOUSE	NADH dehydrogenase [ubiquinone] 1 beta subcomplex subunit 6 OS=Mus musculus GN=Ndufb6 PE=1 SV=3	9.79	15505	42	32	1	33	346
Q9CR61	NDUB7_MOUSE	NADH dehydrogenase [ubiquinone] 1 beta subcomplex subunit 7 OS=Mus musculus GN=Ndufb7 PE=1 SV=3	8.35	16548	134	59	1	104	333
Q91YT0	NDUV1_MOUSE	NADH dehydrogenase [ubiquinone] flavoprotein 1, mitochondrial OS=Mus musculus GN=Ndufv1 PE=1 SV=1	8.51	51486	230	62	4	166	67, 68
Q91WD5	NDUS2_MOUSE	NADH dehydrogenase [ubiquinone] iron-sulfur protein 2, mitochondrial OS=Mus musculus GN=Ndufs2 PE=1 SV=1	6.52	52991	192	51	2	90	116, 117
Q9DCT2	NDUS3_MOUSE	NADH dehydrogenase [ubiquinone] iron-sulfur protein 3, mitochondrial OS=Mus musculus GN=Ndufs3 PE=1 SV=2	6.67	30302	161	48	3	156	X
Q91VD9	NDUS1_MOUSE	NADH-ubiquinone oxidoreductase 75 kDa subunit, mitochondrial OS=Mus musculus GN=Ndufs1 PE=1 SV=2	5.51	80752	58	16	1	25	X
Q91X97	NCALD_MOUSE	Neurocalcin-delta OS=Mus musculus GN=Ncald PE=1 SV=4	5.23	22345	97	58	3	77	315
P08551	NFL_MOUSE	Neurofilament light polypeptide OS=Mus musculus GN=Nefl PE=1 SV=5	4.62	61528	74	30	1	60	25
P08553	NFM_MOUSE	Neurofilament medium polypeptide OS=Mus musculus GN=Nefm PE=1 SV=4	4.76	95973	68	20	1	28	1
Q8K2T1	NMRL1_MOUSE	NmrA-like family domain-containing protein 1 OS=Mus musculus GN=Nmral1 PE=1 SV=1	6.37	34526	111	39	2	60	265
P15532	NDKA_MOUSE	Nucleoside diphosphate kinase A OS=Mus musculus GN=Nme1 PE=1 SV=1	6.84	17311	154	71	5	312	338
Q01768	NDKB_MOUSE	Nucleoside diphosphate kinase B OS=Mus musculus GN=Nme2 PE=1 SV=1	6.97	17466	111	66	4	242	339, 341
Q922B1	MACD1_MOUSE	O-acetyl-ADP-ribose deacetylase MACROD1 OS=Mus musculus GN=Macrod1 PE=1 SV=2	9.07	35843	71	33	1	38	276
P17742	PPIA_MOUSE	Peptidyl-prolyl cis-trans isomerase A OS=Mus musculus GN=Ppia PE=1 SV=2	7.74	18131	109	59	4	306	336, 340, 342, 343
P35700	PRDX1_MOUSE	Peroxiredoxin-1 OS=Mus musculus GN=Prdx1 PE=1 SV=1	8.26	22390	77	34	1	59	X
P99029	PRDX5_MOUSE	Peroxiredoxin-5, mitochondrial OS=Mus musculus GN=Prdx5 PE=1 SV=2	9.1	22226	179	52	3	274	334, 335
O08709	PRDX6_MOUSE	Peroxiredoxin-6 OS=Mus musculus GN=Prdx6 PE=1 SV=3	5.71	24969	44	25	2	73	307
P09411	PGK1_MOUSE	Phosphoglycerate kinase 1 OS=Mus musculus GN=Pgk1 PE=1 SV=4	8.02	44921	66	31	1	48	143, 144
Q9DBJ1	PGAM1_MOUSE	Phosphoglycerate mutase 1 OS=Mus musculus GN=Pgam1 PE=1 SV=3	6.67	28928	201	62	4	248	269
Q9JJV2	PROF2_MOUSE	Profilin-2 OS=Mus musculus GN=Pfn2 PE=1 SV=3	6.55	15364	56	39	2	122	X
P67778	PHB_MOUSE	Prohibitin OS=Mus musculus GN=Phb PE=1 SV=1	5.57	29859	177	68	3	146	310
O35129	PHB2_MOUSE	Prohibitin-2 OS=Mus musculus GN=Phb2 PE=1 SV=1	9.83	33276	116	40	6	380	215
Q62433	NDRG1_MOUSE	Protein NDRG1 OS=Mus musculus GN=Ndrg1 PE=1 SV=1	5.69	43437	122	41	4	231	239, 240
O55125	NIPS1_MOUSE	Protein NipSnap homolog 1 OS=Mus musculus GN=Nipsnap1 PE=1 SV=1	9.48	33570	91	38	1	37	278
O55126	NIPS2_MOUSE	Protein NipSnap homolog 2 OS=Mus musculus GN=Gbas PE=2 SV=1	9.31	33083	86	32	2	138	280
P23506	PIMT_MOUSE	Protein-L-isoaspartate(D-aspartate) O-methyltransferase OS=Mus musculus GN=Pcmt1 PE=1 SV=3	7.1	24676	65	37	1	26	299
Q9D051	ODPB_MOUSE	Pyruvate dehydrogenase E1 component subunit beta, mitochondrial OS=Mus musculus GN=Pdhb PE=1 SV=1	6.41	39254	131	43	4	172	259, 261
P52480	KPYM_MOUSE	Pyruvate kinase PKM OS=Mus musculus GN=Pkm PE=1 SV=4	7.18	58378	205	55	2	82	57-59
P50396	GDIA_MOUSE	Rab GDP dissociation inhibitor alpha OS=Mus musculus GN=Gdi1 PE=1 SV=3	4.96	51059	202	53	1	47	51, 97
P61027	RAB10_MOUSE	Ras-related protein Rab-10 OS=Mus musculus GN=Rab10 PE=1 SV=1	8.59	22755	99	51	1	48	325
Q91V41	RAB14_MOUSE	Ras-related protein Rab-14 OS=Mus musculus GN=Rab14 PE=1 SV=3	5.85	24110	62	29	1	52	X
P62821	RAB1A_MOUSE	Ras-related protein Rab-1A OS=Mus musculus GN=Rab1A PE=1 SV=3	5.93	22891	111	52	2	70	311
P53994	RAB2A_MOUSE	Ras-related protein Rab-2A OS=Mus musculus GN=Rab2a PE=1 SV=1	6.08	23704	97	39	2	88	308
P35278	RAB5C_MOUSE	Ras-related protein Rab-5C OS=Mus musculus GN=Rab5c PE=1 SV=2	8.64	23626	77	38	1	38	289
P63321	RALA_MOUSE	Ras-related protein Ral-A OS=Mus musculus GN=Rala PE=1 SV=1	6.7	23709	62	25	2	101	306
P62835	RAP1A_MOUSE	Ras-related protein Rap-1A OS=Mus musculus GN=Rap1a PE=2 SV=1	6.38	21316	104	63	2	128	320, 323
Q99JI6	RAP1B_MOUSE	Ras-related protein Rap-1b OS=Mus musculus GN=Rap1b PE=2 SV=2	5.65	21040	91	63	1	87	321
Q80ZJ1	RAP2A_MOUSE	Ras-related protein Rap-2a OS=Mus musculus GN=Rap2a PE=1 SV=2	4.73	20857	86	57	1	29	317
P24549	AL1A1_MOUSE	Retinal dehydrogenase 1 OS=Mus musculus GN=Aldh1a1 PE=1 SV=5	7.92	55060	147	56	1	30	X
Q99PT1	GDIR1_MOUSE	Rho GDP-dissociation inhibitor 1 OS=Mus musculus GN=Arhgdia PE=1 SV=3	5.12	23450	135	55	1	70	314
O55131	SEPT7_MOUSE	Septin-7 OS=Mus musculus GN=Sept7 PE=1 SV=1	8.73	50860	107	37	1	42	60-65, 69
Q8CHH9	SEPT8_MOUSE	Septin-8 OS=Mus musculus GN=Sept8 PE=1 SV=4	5.68	50123	164	49	3	176	106, 107
Q8BGH2	SAM50_MOUSE	Sorting and assembly machinery component 50 homolog OS=Mus musculus GN=Samm50 PE=1 SV=1	6.34	52230	218	61	1	77	X
P38647	GRP75_MOUSE	Stress-70 protein, mitochondrial OS=Mus musculus GN=Hspa9 PE=1 SV=3	5.81	73701	159	41	3	137	40
Q8K2B3	SDHA_MOUSE	Succinate dehydrogenase [ubiquinone] flavoprotein subunit, mitochondrial OS=Mus musculus GN=Sdha PE=1 SV=1	7.06	73623	245	45	2	107	38, 39
Q9CQA3	SDHB_MOUSE	Succinate dehydrogenase [ubiquinone] iron-sulfur subunit, mitochondrial OS=Mus musculus GN=Sdhb PE=1 SV=1	8.96	32591	62	22	2	111	279
Q8BWF0	SSDH_MOUSE	Succinate-semialdehyde dehydrogenase, mitochondrial OS=Mus musculus GN=Aldh5a1 PE=1 SV=1	8.53	56503	117	35	1	36	X
Q9WUM5	SUCA_MOUSE	Succinyl-CoA ligase [ADP/GDP-forming] subunit alpha, mitochondrial OS=Mus musculus GN=Suclg1 PE=1 SV=4	9.46	36474	71	24	4	208	217
Q9Z2I9	SUCB1_MOUSE	Succinyl-CoA ligase [ADP-forming] subunit beta, mitochondrial OS=Mus musculus GN=Sucla2 PE=1 SV=2	6.57	50424	113	30	3	70	241
Q9D0K2	SCOT1_MOUSE	Succinyl-CoA:3-ketoacid coenzyme A transferase 1, mitochondrial OS=Mus musculus GN=Oxct1 PE=1 SV=1	8.73	56352	138	42	3	134	80, 82, 202
P09671	SODM_MOUSE	Superoxide dismutase [Mn], mitochondrial OS=Mus musculus GN=Sod2 PE=1 SV=3	8.8	24816	150	64	2	167	324
O88935	SYN1_MOUSE	Synapsin-1 OS=Mus musculus GN=Syn1 PE=1 SV=2	9.81	74223	141	47	1	20	22
O08599	STXB1_MOUSE	Syntaxin-binding protein 1 OS=Mus musculus GN=Stxbp1 PE=1 SV=2	6.49	67925	210	49	2	104	33, 34
P80314	TCPB_MOUSE	T-complex protein 1 subunit beta OS=Mus musculus GN=Cct2 PE=1 SV=4	5.97	57783	69	21	1	25	X
P20108	PRDX3_MOUSE	Thioredoxin-dependent peroxide reductase, mitochondrial OS=Mus musculus GN=Prdx3 PE=1 SV=1	7.15	28337	78	38	2	120	309
P01831	THY1_MOUSE	Thy-1 membrane glycoprotein OS=Mus musculus GN=Thy1 PE=1 SV=1	9.16	18297	87	30	3	173	277, 282
Q9QUI0	RHOA_MOUSE	Transforming protein RhoA OS=Mus musculus GN=Rhoa PE=1 SV=1	5.83	22110	76	33	2	185	X
P40142	TKT_MOUSE	Transketolase OS=Mus musculus GN=Tkt PE=1 SV=1	7.23	68272	88	30	2	62	28-32
P17751	TPIS_MOUSE	Triosephosphate isomerase OS=Mus musculus GN=Tpi1 PE=1 SV=4	5.56	32684	55	25	2	82	298-302
P68369	TBA1A_MOUSE	Tubulin alpha-1A chain OS=Mus musculus GN=Tuba1a PE=1 SV=1	4.94	50788	71	30	1	35	86-88, 91, 92, 103, 115
P05213	TBA1B_MOUSE	Tubulin alpha-1B chain OS=Mus musculus GN=Tuba1b PE=1 SV=2	4.9	50804	88	42	1	48	100
Q7TMM9	TBB2A_MOUSE	Tubulin beta-2A chain OS=Mus musculus GN=Tubb2a PE=1 SV=1	4.8	50274	130	56	1	28	89, 101
Q9D6F9	TBB4A_MOUSE	Tubulin beta-4A chain OS=Mus musculus GN=Tubb4a PE=1 SV=3	4.8	50010	159	60	3	143	90, 98, 99, 102
Q9CRB6	TPPP3_MOUSE	Tubulin polymerization-promoting protein family member 3 OS=Mus musculus GN=Tppp3 PE=1 SV=1	9.18	19125	33	24	2	84	329
Q7TQD2	TPPP_MOUSE	Tubulin polymerization-promoting protein OS=Mus musculus GN=Tppp PE=1 SV=1	9.46	23731	41	25	2	136	283-286
P62838	UB2D2_MOUSE	Ubiquitin-conjugating enzyme E2 D2 OS=Mus musculus GN=Ube2d2 PE=1 SV=1	7.68	16953	41	36	1	41	X
P68037	UB2L3_MOUSE	Ubiquitin-conjugating enzyme E2 L3 OS=Mus musculus GN=Ube2l3 PE=2 SV=1	8.68	18021	88	55	1	83	330
P46460	NSF_MOUSE	Vesicle-fusing ATPase OS=Mus musculus GN=Nsf PE=1 SV=2	6.52	83131	321	52	2	73	35-37
P62761	VISL1_MOUSE	Visinin-like protein 1 OS=Mus musculus GN=Vsnl1 PE=1 SV=2	5.01	22299	132	64	1	29	318
Q60932	VDAC1_MOUSE	Voltage-dependent anion-selective channel protein 1 OS=Mus musculus GN=Vdac1 PE=1 SV=3	8.55	32502	201	62	4	530	225, 228, 229, 231, 233, 236, 305
Q60930	VDAC2_MOUSE	Voltage-dependent anion-selective channel protein 2 OS=Mus musculus GN=Vdac2 PE=1 SV=2	7.44	32340	56	29	1	38	232, 237
Q60931	VDAC3_MOUSE	Voltage-dependent anion-selective channel protein 3 OS=Mus musculus GN=Vdac3 PE=1 SV=1	8.96	31076	55	27	2	54	220-222, 226, 230
P62482	KCAB2_MOUSE	Voltage-gated potassium channel subunit beta-2 OS=Mus musculus GN=Kcnab2 PE=2 SV=1	9.11	41280	93	32	1	28	174, 175
P50516	VATA_MOUSE	V-type proton ATPase catalytic subunit A OS=Mus musculus GN=Atp6v1a PE=1 SV=2	5.42	68625	239	57	1	45	41
P62814	VATB2_MOUSE	V-type proton ATPase subunit B, brain isoform OS=Mus musculus GN=Atp6v1b2 PE=1 SV=1	5.57	56857	149	50	3	115	104, 105
Q9Z1G3	VATC1_MOUSE	V-type proton ATPase subunit C 1 OS=Mus musculus GN=Atp6v1c1 PE=1 SV=4	7.02	44031	238	55	3	244	182
P50518	VATE1_MOUSE	V-type proton ATPase subunit E 1 OS=Mus musculus GN=Atp6v1e1 PE=1 SV=2	8.44	26198	120	48	2	170	227

## Sheet: 4_FASP_MS-E (393)
accession	entry	description	IEP	mw	max score	reported peptides	sequence coverage	Exp1_BR1	Exp1_BR2	Exp1_BR3	Exp2_BR1	Exp2_BR2	Exp2_BR3	Exp3_BR1	Exp3_BR2	Exp3_BR3	average ppm
P60202	MYPR_MOUSE	Myelin proteolipid protein OS=Mus musculus GN=Plp1 PE=1 SV=2	8.29	30875.6	37486.5	10	32.13	370922	383511	393204	378222	380684	397735	379131	371477	375652	379116
P04370	MBP_MOUSE	Myelin basic protein OS=Mus musculus GN=Mbp PE=1 SV=2	10.05	27167.7	27092.1	11	34.8	291810	288665	288763	304641	312226	310615	289070	293420	300022	296048
P16330	CN37_MOUSE	2',3'-cyclic-nucleotide 3'-phosphodiesterase OS=Mus musculus GN=Cnp PE=1 SV=3	9.26	47522.6	103394	32	75.24	51028	48240.1	49295.1	52242.4	50278.7	49956	54427.1	53196	53642.6	51104.7
Q6PIC6	AT1A3_MOUSE	Sodium/potassium-transporting ATPase subunit alpha-3 OS=Mus musculus GN=Atp1a3 PE=1 SV=1	5.09	113117	29192.6	52	56.17	18138.8	20010.2	17662.2	16527.7	19211.1	16626.9	16119.7	19191.3	16310.9	17637.2
Q61885	MOG_MOUSE	Myelin-oligodendrocyte glycoprotein OS=Mus musculus GN=Mog PE=1 SV=1	7.92	28670.2	31910.5	12	42.28	12233.2	12016.9	12586.9	12784.3	12060.9	12650.2	12293.6	11770.8	12350.7	12237.3
Q60771	CLD11_MOUSE	Claudin-11 OS=Mus musculus GN=Cldn11 PE=1 SV=1	7.81	22855.7	17917.2	2	22.22	12120.1	13034.5	10261.4	11535.6	10528.9	14421.7	12341.7	11864.4	12389.9	12008.5
Q9D2P8	MOBP_MOUSE	Myelin-associated oligodendrocyte basic protein OS=Mus musculus GN=Mobp PE=1 SV=1	11.57	19596.5	35925.2	6	34.12	8113.96	7083.41	8081.5	6117.72	4507.25	5614.28	6894	8025.32	8471.01	6962.91
P20917	MAG_MOUSE	Myelin-associated glycoprotein OS=Mus musculus GN=Mag PE=1 SV=2	4.85	70115.2	9008.25	15	30.19	7296.87	7153.34	7080.9	6339.02	5919.41	5979.8	7010.29	7131.32	7001.35	6730.58
O08553	DPYL2_MOUSE	Dihydropyrimidinase-related protein 2 OS=Mus musculus GN=Dpysl2 PE=1 SV=2	5.92	62676.9	26710.8	30	81.29	8201.86	4933.7	6461.05	6847.56	3862.65	4848.8	6274.29	5021.74	6331.89	5821.45
P17182	ENOA_MOUSE	Alpha-enolase OS=Mus musculus GN=Eno1 PE=1 SV=3	6.38	47483.1	39591.1	30	79.26	6059.85	5092.62	4204.87	5552.87	5289.49	4647.83	7214.62	6449.27	5348.15	5506.84
P68368	TBA4A_MOUSE	Tubulin alpha-4A chain OS=Mus musculus GN=Tuba4a PE=1 SV=1	4.75	50665.8	18959.8	21	55.58	5499.08	4693.4	4720.8	7259.04	6494.42	5932.32	4806.57	4635	4350.05	5330.81
P14094	AT1B1_MOUSE	Sodium/potassium-transporting ATPase subunit beta-1 OS=Mus musculus GN=Atp1b1 PE=1 SV=1	8.78	35593.8	16086.2	15	42.43	5109.97	5393.85	4739.64	4891.75	5297.19	4579.19	4794.21	5380.85	4725.78	4957.76
Q8VDN2	AT1A1_MOUSE	Sodium/potassium-transporting ATPase subunit alpha-1 OS=Mus musculus GN=Atp1a1 PE=1 SV=1	5.14	114294	16593.3	45	48.78	4160.06	4054.99	3766.76	5877.51	5534.13	5580.33	5242.67	5036.59	5065.41	4902.1
Q8VDQ8	SIR2_MOUSE	NAD-dependent protein deacetylase sirtuin-2 OS=Mus musculus GN=Sirt2 PE=1 SV=2	5.06	43883.7	42044.5	23	70.44	5293.23	4531.04	4656.82	5431.25	4693.4	4648.87	5187.6	4669.52	4991.75	4869.69
Q9JJZ2	TBA8_MOUSE	Tubulin alpha-8 chain OS=Mus musculus GN=Tuba8 PE=1 SV=1	4.8	50735.9	15215.9	12	37.64	4050.21	3504.44	3396.97				4297.28	3751.9	3721.1	3777.83
P56480	ATPB_MOUSE	ATP synthase subunit beta, mitochondrial OS=Mus musculus GN=Atp5b PE=1 SV=2	5.03	56300.6	15792.1	25	70.7	3674.68	3868.87	3475.59	3437.57	3362.53	3021.17	3807.03	4413.81	4090.64	3666.8
P15105	GLNA_MOUSE	Glutamine synthetase OS=Mus musculus GN=Glul PE=1 SV=6	6.66	42861.1	17406	17	73.19	3653.74	3432.73	3545.6	3936.23	3522.24	3752.74	3837.44	3533.31	3607.88	3626.65
P05202	AATM_MOUSE	Aspartate aminotransferase, mitochondrial OS=Mus musculus GN=Got2 PE=1 SV=1	9.26	47810.7	14313.7	29	76.74	3063.98	3565.86	3432.87	3017.85	3649.51	4148.02	3286.56	3877.78	3764.25	3523.03
Q9D6F9	TBB4A_MOUSE	Tubulin beta-4A chain OS=Mus musculus GN=Tubb4a PE=1 SV=3	4.59	50042.1	36934	27	79.95	3144.47	2722.87	2784.56	3094.64	2581.31	2647.19	4858.05	4233.55	4134.37	3348.6
P35762	CD81_MOUSE	CD81 antigen OS=Mus musculus GN=Cd81 PE=1 SV=2	5.44	26498.9	22370.8	4	30.93	4440.22	3953.78	4087.38	3540.8	2458.47	2468.69	2611.48	3372.51	3404.43	3344.01
P16858	G3P_MOUSE	Glyceraldehyde-3-phosphate dehydrogenase OS=Mus musculus GN=Gapdh PE=1 SV=2	8.35	36095.2	22145.7	14	63.96	3007.11	3799.26	2824.63	2789.52	3654.36	2779.11	3146.32	4032.62	3121.33	3221
P08553	NFM_MOUSE	Neurofilament medium polypeptide OS=Mus musculus GN=Nefm PE=1 SV=4	4.56	96030.3	5935.8	40	56.37	2000.66	4575.1	3515.15	1657.86	3903.83	2419.27	1569.53	4159.93	3154.08	2982.36
Q03265	ATPA_MOUSE	ATP synthase subunit alpha, mitochondrial OS=Mus musculus GN=Atp5a1 PE=1 SV=1	9.52	59866.8	11349.8	24	56.6	2927.81	3411.15	3000.83	2805.92	3082.52	2518.95	2841.95	3094.37	3063.32	2953.71
Q62261	SPTB2_MOUSE	Spectrin beta chain, non-erythrocytic 1 OS=Mus musculus GN=Sptbn1 PE=1 SV=2	5.26	275079	286.91	28	17.73	1263.25	1363.75	1258.51	1243.71	1233.36	1081.05	5680.4	5689.21	4394.47	2599.5
P61922	GABT_MOUSE	4-aminobutyrate aminotransferase, mitochondrial OS=Mus musculus GN=Abat PE=1 SV=1	8.01	57136.3	1023.66	19	56.6	4496.62	3379.27	4628.74	1913.33	4231.91	704.247	1032.89	938.731	316.166	2343.14
Q99KI0	ACON_MOUSE	Aconitate hydratase, mitochondrial OS=Mus musculus GN=Aco2 PE=1 SV=1	7.83	86205	5099.76	34	57.44	2263.04	2389.43	2092.38	2196.81	2309.46	2173.49	2254.49	2590.7	2316.64	2275.43
P13595	NCAM1_MOUSE	Neural cell adhesion molecule 1 OS=Mus musculus GN=Ncam1 PE=1 SV=3	4.54	120226	2077.59	26	33.18	2061.49	1994.55	2021.02	2483.84	2525.37	2236.57	2523.22	2379.9	2337.11	2272.73
Q8BFZ3	ACTBL_MOUSE	Beta-actin-like protein 2 OS=Mus musculus GN=Actbl2 PE=1 SV=1	5.15	42346.5	7421.78	10	26.06	2825.79	2339.34	2281.33	2094.42	1637.05	1651.05	2802.85	2266.07	2211.5	2219.01
P15532	NDKA_MOUSE	Nucleoside diphosphate kinase A OS=Mus musculus GN=Nme1 PE=1 SV=1	7.26	17321.9	37332	16	86.18	1758.82	2384.34	2053.03	2248.87	2704.22	2270.96	1884.43	2457.63	2136.49	2199.21
P08551	NFL_MOUSE	Neurofilament light polypeptide OS=Mus musculus GN=Nefl PE=1 SV=5	4.41	61565.6	12865.7	28	54.51	1316.88	3051.32	2292.05	1200.97	2849.31	1826.65	1387.27	3358.58	2518.14	2194.87
P40142	TKT_MOUSE	Transketolase OS=Mus musculus GN=Tkt PE=1 SV=1	7.23	68314.9	4790.72	26	63.24	2154.66	2023.3	1993.16	1907.81	1960.53	1846.06	2950.21	2353.3	2131.87	2136.11
O08599	STXB1_MOUSE	Syntaxin-binding protein 1 OS=Mus musculus GN=Stxbp1 PE=1 SV=2	6.51	67968.1	8422.08	34	69.7	2316.58	2370.61	2229.77	1989.91	1930.29	1561.65	1827.95	2280.36	1992.66	2040.69
Q80YN3	BCAS1_MOUSE	Breast carcinoma-amplified sequence 1 homolog OS=Mus musculus GN=Bcas1 PE=2 SV=3	5.82	67833.8	2799.33	20	45.66	1867.68	1717.27	1783.81	2100.56	1801.61	1936.99	2306.92	2066.43	2088.07	1954.82
Q6X893	CTL1_MOUSE	Choline transporter-like protein 1 OS=Mus musculus GN=Slc44a1 PE=1 SV=3	8.72	74606.9	3536.73	23	36.75	1696.63	1550.25	1573.03	2653.93	2200.95	1619.15	1902.8	1857.55	1487.79	1822.29
Q810U3	NFASC_MOUSE	Neurofascin OS=Mus musculus GN=Nfasc PE=1 SV=1	5.77	138774	1546.47	29	35.65	1861.42	1760.59	1730.36	1815.44	1727.29	1765.22	1866.27	1855.12	1765.41	1783.96
Q64436	ATP4A_MOUSE	Potassium-transporting ATPase alpha chain 1 OS=Mus musculus GN=Atp4a PE=1 SV=3	5.51	115727	1950.21	8	8.62	2965.62	2807.5	2850.92	1220.98	1134.16	1126.95	1257.67	1248.08	1525.18	1772.09
Q5SYD0	MYO1D_MOUSE	Unconventional myosin-Id OS=Mus musculus GN=Myo1d PE=1 SV=1	9.7	116880	1208.49	47	52.09	2366.68	2363.18	2276.92	1320.18	1216.52	1212.76	1711.09	1636.96	1844.15	1758.81
P10126	EF1A1_MOUSE	Elongation factor 1-alpha 1 OS=Mus musculus GN=Eef1a1 PE=1 SV=3	9.34	50456.1	6382.87	22	67.1	1564.14	1677.79	1603.67	1568.74	1446.1	1535.18	1877.92	2109.95	2012.68	1706.06
P06745	G6PI_MOUSE	Glucose-6-phosphate isomerase OS=Mus musculus GN=Gpi PE=1 SV=4	8.2	62995.2	4587.9	26	54.12	1672.87	1902.97	1641.45	1424.16	1440.1	1349.5	1741.36	2050.84	1774.94	1658.98
P19246	NFH_MOUSE	Neurofilament heavy polypeptide OS=Mus musculus GN=Nefh PE=1 SV=3	5.56	117280	2617.57	27	28.99	2224.97	2599.82	2343.84	710.792	1671.66	1129.01	728.096	1866.42	1409.25	1616
P12960	CNTN1_MOUSE	Contactin-1 OS=Mus musculus GN=Cntn1 PE=1 SV=1	5.73	114244	1952.57	34	48.53	1526.83	1434.45	1344.87	1672.36	1761.85	1625.5	1898.36	1539.54	1563.06	1587.11
P00920	CAH2_MOUSE	Carbonic anhydrase 2 OS=Mus musculus GN=Ca2 PE=1 SV=4	6.53	29146.6	14624.6	13	73.46	1757.03	1292.18	1494.05	1860.57	1139.57	1571.51	2083.57	1412.23	1659.83	1577.68
Q6R0H7	GNAS1_MOUSE	Guanine nucleotide-binding protein G(s) subunit alpha isoforms XLas OS=Mus musculus GN=Gnas PE=2 SV=1	4.52	122589	2646.34	6	7.86				1382.09	941.324	1165.73	2835.33	1333.24	1396.67	1519.17
P55012	S12A2_MOUSE	Solute carrier family 12 member 2 OS=Mus musculus GN=Slc12a2 PE=1 SV=2	6.95	131832	742.45	28	31.62	1572.39	1573.68	1600.45	1423.64	1309.64	1237.33	1502.75	1426.9	1493.14	1450.86
Q01768	NDKB_MOUSE	Nucleoside diphosphate kinase B OS=Mus musculus GN=Nme2 PE=1 SV=1	7.37	17477.2	23472.1	12	79.61	1264.71	1716.21	1458.94	1387.66	1618.29	1376.42	1238.45	1628.03	1432.07	1449.88
Q99LX0	PARK7_MOUSE	Protein deglycase DJ-1 OS=Mus musculus GN=Park7 PE=1 SV=1	6.36	20249.5	1412.21	3	23.81	2703.41	3250.38	2666.43				53.2827	34.1056	40.6129	1419.37
P18872	GNAO_MOUSE	Guanine nucleotide-binding protein G(o) subunit alpha OS=Mus musculus GN=Gnao1 PE=1 SV=3	5.19	40654.9	10988.7	17	57.91	1597.99	1459.16	1281.49	1512.08	1342.19	1206.36	1564.45	1471.52	1362.94	1412.1
P52480	KPYM_MOUSE	Pyruvate kinase PKM OS=Mus musculus GN=Pkm PE=1 SV=4	7.21	58415.3	5864.65	26	61.96	1206	1565.4	1323.05	1273.62	1412.19	1492.7	1386.79	1604.15	1484.74	1411.46
P48962	ADT1_MOUSE	ADP/ATP translocase 1 OS=Mus musculus GN=Slc25a4 PE=1 SV=4	10.02	33132.4	10800.2	16	55.7	1149.71	1235.05	1102.99	1308.09	1406.38	1292.4	1750.86	1682.49	1689.88	1398.55
P63017	HSP7C_MOUSE	Heat shock cognate 71 kDa protein OS=Mus musculus GN=Hspa8 PE=1 SV=1	5.2	71099.3	4078.14	27	55.73	1511.62	1339.38	1323.27	1398.32	1240.42	1211.27	1292.24	1226.57	1271.96	1303.35
P39053	DYN1_MOUSE	Dynamin-1 OS=Mus musculus GN=Dnm1 PE=1 SV=2	7.64	98202.2	2049.69	43	61.13	1479.84	1641.46	1494.35	1097.35	1179.22	1106.32	1193.19	1280.64	1176.64	1284.86
Q8R366	IGSF8_MOUSE	Immunoglobulin superfamily member 8 OS=Mus musculus GN=Igsf8 PE=1 SV=2	7.9	65638.3	3104.41	15	40.92	1784.72	1230.93	1258.79	1304.84	1076.26	1043.78	1314.3	1226.61	1225.76	1263.24
Q04447	KCRB_MOUSE	Creatine kinase B-type OS=Mus musculus GN=Ckb PE=1 SV=1	5.29	42998.5	10661.7	16	62.99	1609.33	1392.61	1412.17	1282.57	955.731	988.927	1146.16	1304.57	1142.87	1238.51
P62880	GBB2_MOUSE	Guanine nucleotide-binding protein G(I)/G(S)/G(T) subunit beta-2 OS=Mus musculus GN=Gnb2 PE=1 SV=3	5.54	38072.5	10612.4	14	78.24	1336.05	1199.96	1187.92	1400.23	1191.52	1219.88	1171.89	1073.14	1049.75	1194.16
P16546	SPTN1_MOUSE	Spectrin alpha chain, non-erythrocytic 1 OS=Mus musculus GN=Sptan1 PE=1 SV=4	5.04	285396	274.04	23	15.01	1206.62	1372.18	1221.5	1057.41	1172.33	838.439	1150.76	1364.59	1155.56	1163.28
P68372	TBB4B_MOUSE	Tubulin beta-4B chain OS=Mus musculus GN=Tubb4b PE=1 SV=1	4.6	50287.3	31974.2	25	74.83	1431.67	1260.35	1265.75	1173.08	960.491	995.516				1154.81
P08249	MDHM_MOUSE	Malate dehydrogenase, mitochondrial OS=Mus musculus GN=Mdh2 PE=1 SV=3	8.82	36067.7	15142.6	18	63.61	1309.76	1355.87	1232.54	1124.88	972.756	994.708	922.971	1292.38	1157.08	1144.3
Q99P72	RTN4_MOUSE	Reticulon-4 OS=Mus musculus GN=Rtn4 PE=1 SV=2	4.27	127127	951.35	27	47.93	1157.24	1178.85	1082.22	1152.95	1106.11	941.3	1053.28	1080.43	1583.26	1143.53
Q8CHH9	SEPT8_MOUSE	Septin-8 OS=Mus musculus GN=Sept8 PE=1 SV=4	5.6	50154.6	5681.96	18	54.31	1398.11	1220.09	1245.85	1250.66	929.837	913.728	1051.32	1191.38	1156.95	1142.63
P14873	MAP1B_MOUSE	Microtubule-associated protein 1B OS=Mus musculus GN=Map1b PE=1 SV=2	4.57	271510	233.86	5	3.86	904.362	1029.55	897.368	1106.12	1232.65	904.317	1368.34	1507.04	1319.54	1137.25
P46660	AINX_MOUSE	Alpha-internexin OS=Mus musculus GN=Ina PE=1 SV=3	5.18	55553.7	7367.19	29	64.47	699.79	1380.78	1094.31	670.609	1391.66	976.639	706.866	1542.27	1251.16	1076.56
Q9Z1W8	AT12A_MOUSE	Potassium-transporting ATPase alpha chain 2 OS=Mus musculus GN=Atp12a PE=1 SV=3	5.9	115468	2252.52	10	9.47	621.717	682.471	598.73	1803.47	1757.38	1589.14	751.692	945.496	809.957	1054.82
Q922J6	TSN2_MOUSE	Tetraspanin-2 OS=Mus musculus GN=Tspan2 PE=1 SV=1	7.89	24808.9	9906.19	5	24.43	1250.32	1140.51	1184.77	759.592	775.189	671.682	1353.18	1116.1	1166.24	1040.56
Q6PIE5	AT1A2_MOUSE	Sodium/potassium-transporting ATPase subunit alpha-2 OS=Mus musculus GN=Atp1a2 PE=1 SV=1	5.23	113529	15537	36	42.65	1148.12	1207.04	1065.81	1050.65	1139.11	1044.16	794.707	900.658	790.288	1006.51
O54991	CNTP1_MOUSE	Contactin-associated protein 1 OS=Mus musculus GN=Cntnap1 PE=2 SV=2	6.62	158308	581.67	31	29.96	1238.08	1072.12	1076.21	1080.52	925.498	944.697	921.972	909.936	881.409	997.288
Q8R3P0	ACY2_MOUSE	Aspartoacylase OS=Mus musculus GN=Aspa PE=1 SV=2	6.11	35800.9	689.21	9	46.79	1618.39	1221.74	917.033	2142.38	1512.81	1145.62	145.32	96.7645	107.851	967.005
O55131	SEPT7_MOUSE	Septin-7 OS=Mus musculus GN=Sept7 PE=1 SV=1	8.77	50892.1	3806.81	18	54.36	1104.43	1038.91	1045.24	979.084	798.406	800.455	983.939	968.111	973.52	959.499
P62631	EF1A2_MOUSE	Elongation factor 1-alpha 2 OS=Mus musculus GN=Eef1a2 PE=1 SV=1	9.35	50796.4	3988.5	20	65.44	921.218	1012.73	1004.04	826.473	885.859	918.362	872.495	1150.59	1068.36	958.687
P46460	NSF_MOUSE	Vesicle-fusing ATPase OS=Mus musculus GN=Nsf PE=1 SV=2	6.52	83183.9	1575.32	29	45.56	913.98	954.318	876.934	854.635	890.137	720.316	1037.02	1094.36	993.931	921.478
Q8VEM8	MPCP_MOUSE	Phosphate carrier protein, mitochondrial OS=Mus musculus GN=Slc25a3 PE=1 SV=1	9.49	40088.6	2562.71	14	42.3	920.204	969.137	916.114	951.956	929.837	827.946	925.6	892.096	878.431	906.337
P62874	GBB1_MOUSE	Guanine nucleotide-binding protein G(I)/G(S)/G(T) subunit beta-1 OS=Mus musculus GN=Gnb1 PE=1 SV=3	5.54	38175.4	11301.4	14	77.94	1133.54	1002.72	985.841	889.285	676.777	738.278	971.034	939.281	848.941	903.076
Q7TMM9	TBB2A_MOUSE	Tubulin beta-2A chain OS=Mus musculus GN=Tubb2a PE=1 SV=1	4.59	50306.3	22699.2	23	64.27	828.721	781.693	708.641	1106.91	1004.54	882.608	943.206	903.739	813.212	880.052
P30275	KCRU_MOUSE	Creatine kinase U-type, mitochondrial OS=Mus musculus GN=Ckmt1 PE=1 SV=1	8.16	47403	4186.19	16	51.91	917.17	1009.33	975.943	760.662	735.971	749.952	903.146	982.695	910.19	878.333
P17742	PPIA_MOUSE	Peptidyl-prolyl cis-trans isomerase A OS=Mus musculus GN=Ppia PE=1 SV=2	8	18142.5	19274.8	8	59.15	923.66	768.04	904.968	959.654	722.62	895.519	956.154	819.174	981.052	877.213
P99024	TBB5_MOUSE	Tubulin beta-5 chain OS=Mus musculus GN=Tubb5 PE=1 SV=1	4.59	50127.2	27547.1	26	77.03	646.126	603.391	557.788	1171.83	1065.34	952.59	880.82	855.732	765.393	828.395
Q68FD5	CLH1_MOUSE	Clathrin heavy chain 1 OS=Mus musculus GN=Cltc PE=1 SV=3	5.35	193325	383.57	24	20.66	934.032	785.737	1071.43	906.832	749.985	719.982	862.718	721.364	695.844	820.774
Q9CZ13	QCR1_MOUSE	Cytochrome b-c1 complex subunit 1, mitochondrial OS=Mus musculus GN=Uqcrc1 PE=1 SV=2	5.76	53479.2	2258.48	20	54.58	937.233	914.549	990.239	794.495	786.8	729.407	662.055	798.747	762.992	813.425
P51881	ADT2_MOUSE	ADP/ATP translocase 2 OS=Mus musculus GN=Slc25a5 PE=1 SV=3	10.03	33159.5	11455.2	16	54.36	839.77	877.822	802.806	772.319	823.387	727.976	842.576	839.272	836.062	813.107
Q60932	VDAC1_MOUSE	Voltage-dependent anion-selective channel protein 1 OS=Mus musculus GN=Vdac1 PE=1 SV=3	8.67	32522.6	6250.56	15	66.89	835.657	864.87	815.772	841.809	838.094	759.122	771.502	848.247	789.11	812.98
P35700	PRDX1_MOUSE	Peroxiredoxin-1 OS=Mus musculus GN=Prdx1 PE=1 SV=1	8.23	22404.6	6408.13	13	72.86	738.088	794.892	806.666	861.502	838.503	909.658	744.723	804.204	793.23	806.123
Q61553	FSCN1_MOUSE	Fascin OS=Mus musculus GN=Fscn1 PE=1 SV=4	6.45	55249.4	2310.1	23	61.46	1170.71	706.934	908.702	1027.43	585.708	736.643	879.918	580.386	695.454	802.392
Q7TSJ2	MAP6_MOUSE	Microtubule-associated protein 6 OS=Mus musculus GN=Map6 PE=1 SV=2	9.92	96735	525.31	28	45.14	472.37	647.937	649.267	702.882	705.064	825.517	1074.33	1108.65	1024.28	802.179
Q7TQD2	TPPP_MOUSE	Tubulin polymerization-promoting protein OS=Mus musculus GN=Tppp PE=1 SV=1	9.87	23745.7	14520.3	9	49.08	804.353	848.418	847.505	746.383	659.489	759.332	808.638	858.828	870.704	797.054
Q9DCU2	PLLP_MOUSE	Plasmolipin OS=Mus musculus GN=Pllp PE=2 SV=1	9.57	19915.6	4588.33	2	21.43	924.494	844.38	879.549	904.298	726.319	745.72	822.395	660.596	660.179	789.728
Q62433	NDRG1_MOUSE	Protein NDRG1 OS=Mus musculus GN=Ndrg1 PE=1 SV=1	5.65	43465	4271.5	13	49.75	941.022	753.162	831.962	831.296	688.038	703.021	821.59	720.992	751.448	776.788
Q80V42	CBPM_MOUSE	Carboxypeptidase M OS=Mus musculus GN=Cpm PE=2 SV=2	7.65	50955.1	490.13	9	26.86	264.918	241.19	236.009	2008.23	1557.09	1874.68	286.68	236.094	217.529	761.76
P10637	TAU_MOUSE	Microtubule-associated protein tau OS=Mus musculus GN=Mapt PE=1 SV=3	6.32	76585.7	536.99	10	21.69	640.254	765.294	773.627	777.644	767.654	764.462	734.439	845.412	755.276	754.862
P17710	HXK1_MOUSE	Hexokinase-1 OS=Mus musculus GN=Hk1 PE=1 SV=3	6.35	109615	538.06	29	36.34	848.285	821.314	782.252	685.762	702.482	617.067	720.894	819.159	783.032	748.632
O08539	BIN1_MOUSE	Myc box-dependent-interacting protein 1 OS=Mus musculus GN=Bin1 PE=1 SV=1	4.77	64698.3	1766.77	16	38.27	794.345	651.722	708.403	808.729	665.577	666.327	772.16	675.104	719.65	713.304
Q8K298	ANLN_MOUSE	Actin-binding protein anillin OS=Mus musculus GN=Anln PE=1 SV=2	7	124277	318.88	14	16.41	842.672	714.606	733.182	713.832	602.654	574.626	794.184	727.943	722.473	709.274
Q9R1V7	ADA23_MOUSE	Disintegrin and metalloproteinase domain-containing protein 23 OS=Mus musculus GN=Adam23 PE=1 SV=1	7.49	94171	410.31	14	24.37	645.397	699.796	1220.08	619.933	599.127	571.535	675.166	688.752	697.318	709.107
P43006	EAA2_MOUSE	Excitatory amino acid transporter 2 OS=Mus musculus GN=Slc1a2 PE=1 SV=1	6.24	62543.7	899.96	8	18.88	912.809	846.76	646.631	793.491	609.005	476.971	658.764	780.301	641.355	701.021
P01831	THY1_MOUSE	Thy-1 membrane glycoprotein OS=Mus musculus GN=Thy1 PE=1 SV=1	9.27	18308.1	7204.22	4	31.48	758.545	679.651	638.559	742.364	710.27	590.878	724.538	711.158	643.114	683.686
P63001	RAC1_MOUSE	Ras-related C3 botulinum toxin substrate 1 OS=Mus musculus GN=Rac1 PE=1 SV=1	8.57	21849.3	9237.82	8	43.75	707.668	664.428	626.488	717.636	663.765	625.796	679.712	655.673	617.868	657.57
P00405	COX2_MOUSE	Cytochrome c oxidase subunit 2 OS=Mus musculus GN=Mtco2 PE=1 SV=1	4.41	26147.6	4492.29	7	48.02	716.804	779.977	725.69	529.862	530.634	532.258	636.624	733.931	646.087	644.328
Q9WV27	AT1A4_MOUSE	Sodium/potassium-transporting ATPase subunit alpha-4 OS=Mus musculus GN=Atp1a4 PE=1 SV=3	5.37	116085	8190.67	15	17.05	789.75	781.968	780.948	707.744	785.241	738.124	382.764	468.011	404.44	641.505
Q91W92	BORG5_MOUSE	Cdc42 effector protein 1 OS=Mus musculus GN=Cdc42ep1 PE=1 SV=1	6.75	43153.1	320.02	4	19.07				959.053	2239.24	470.119	104.219	84.1971	81.2425	638.041
Q9DB77	QCR2_MOUSE	Cytochrome b-c1 complex subunit 2, mitochondrial OS=Mus musculus GN=Uqcrc2 PE=1 SV=1	9.57	48292	2243.35	16	45.25	576.011	571.4	539.608	622.739	654.744	593.621	669.153	710.866	676.563	621.094
P28661	SEPT4_MOUSE	Septin-4 OS=Mus musculus GN=Sept4 PE=1 SV=1	5.48	55392.2	2209.38	16	47.49	657.503	578.703	609.277	612.581	490.84	523.372	800.325	656.912	671.549	619.415
Q9R0K7	AT2B2_MOUSE	Plasma membrane calcium-transporting ATPase 2 OS=Mus musculus GN=Atp2b2 PE=1 SV=2	5.59	133785	414.53	15	16.36	761.549	690.473	610.703	613.547	546.247	487.484	672.638	625.543	590.736	617.333
P05064	ALDOA_MOUSE	Fructose-bisphosphate aldolase A OS=Mus musculus GN=Aldoa PE=1 SV=2	8.07	39812.2	3794.48	19	77.2	675.907	651.981	570.487	628.222	549.402	538.886	685.299	687.133	590.209	615.928
P40240	CD9_MOUSE	CD9 antigen OS=Mus musculus GN=Cd9 PE=1 SV=2	6.96	25828.3	4383.22	5	26.55	1086.3	798.585	903.644	702.727	502.238	492.67	360.221	393.088	361.876	613.078
Q9R1V6	ADA22_MOUSE	Disintegrin and metalloproteinase domain-containing protein 22 OS=Mus musculus GN=Adam22 PE=1 SV=2	7.66	102395	492.52	17	29.98	586.714	531.779	494.953	832.829	672.908	767.133	569.375	524.564	515.438	606.52
Q8C522	ENDD1_MOUSE	Endonuclease domain-containing 1 protein OS=Mus musculus GN=Endod1 PE=1 SV=2	5.74	55946.6	832.6	14	39.72	679.421	542.648	510.579	737.117	567.172	498.591	680.312	611.873	558.508	593.942
P97427	DPYL1_MOUSE	Dihydropyrimidinase-related protein 1 OS=Mus musculus GN=Crmp1 PE=1 SV=1	6.78	62510	4750.52	23	67.66	694.963	670.434	740.817	502.773	447.106	478.009	559.358	593.215	623.68	586.512
Q9CZU6	CISY_MOUSE	Citrate synthase, mitochondrial OS=Mus musculus GN=Cs PE=1 SV=1	8.72	52021.9	1362.77	13	33.19	629.444	582.113	537.404	566.624	541.169	571.779	604.281	578.927	582.915	573.889
Q8BH59	CMC1_MOUSE	Calcium-binding mitochondrial carrier protein Aralar1 OS=Mus musculus GN=Slc25a12 PE=1 SV=1	8.29	74968.9	1714.05	23	53.32	646.859	628.432	587.307	519.952	497.929	451.522	601.242	594.564	647.098	571.725
P20152	VIME_MOUSE	Vimentin OS=Mus musculus GN=Vim PE=1 SV=3	4.86	53744.8	803.72	6	13.3	1304.67	1202.88	949.244	28.0125	60.6313	37.4398	506.416	560.076	557.248	571.123
Q64332	SYN2_MOUSE	Synapsin-2 OS=Mus musculus GN=Syn2 PE=1 SV=2	8.56	63657.8	942.97	16	45.39	536.004	771.485	588.555	430.685	598.144	390.726	501.433	764.539	571.047	569.247
P35486	ODPA_MOUSE	Pyruvate dehydrogenase E1 component subunit alpha, somatic form, mitochondrial OS=Mus musculus GN=Pdha1 PE=1 SV=1	8.14	43916.1	863.17	10	35.38	291.082	279.643	245.758	248.981	244.622	228.196	1274.56	1059.19	1185.4	567.4
O70318	E41L2_MOUSE	Band 4.1-like protein 2 OS=Mus musculus GN=Epb41l2 PE=1 SV=2	5.15	110453	528.47	16	27.13	707.69	642.917	659.512	517.529	437.648	397.225	573.053	569.46	552.148	557.663
P16627	HS71L_MOUSE	Heat shock 70 kDa protein 1-like OS=Mus musculus GN=Hspa1l PE=2 SV=4	5.83	71036.6	1049.11	6	10.45	344.172	298.96	307.195				830.267	720.905	812.935	557.239
P40237	CD82_MOUSE	CD82 antigen OS=Mus musculus GN=Cd82 PE=1 SV=1	4.76	30312.9	1711.38	6	23.31	557.706	514.424	535.472	588.657	476.445	541.063	644.759	556.005	608.377	555.629
Q8BVI4	DHPR_MOUSE	Dihydropteridine reductase OS=Mus musculus GN=Qdpr PE=1 SV=2	7.88	25798.4	7577.19	14	69.29	573.443	439.965	483.931	627.135	461.934	530.732	768.052	527.918	582.851	552.428
Q91VD9	NDUS1_MOUSE	NADH-ubiquinone oxidoreductase 75 kDa subunit, mitochondrial OS=Mus musculus GN=Ndufs1 PE=1 SV=2	5.37	80803.5	976.01	26	50.62	563.473	583.124	530.036	551.234	531.144	460.018	528.177	590.187	572.479	542.303
P11798	KCC2A_MOUSE	Calcium/calmodulin-dependent protein kinase type II subunit alpha OS=Mus musculus GN=Camk2a PE=1 SV=2	6.63	54685.1	2356.43	16	42.89	616.408	612.295	511.342	506.941	493.531	376.822	597.703	586.674	499.284	529.426
P10649	GSTM1_MOUSE	Glutathione S-transferase Mu 1 OS=Mus musculus GN=Gstm1 PE=1 SV=2	8.12	26084.1	6248.63	15	66.97	519.167	561.339	505.266	561.637	572.638	587.563	458.275	480.783	474.703	521.162
Q9Z1B3	PLCB1_MOUSE	1-phosphatidylinositol 4,5-bisphosphate phosphodiesterase beta-1 OS=Mus musculus GN=Plcb1 PE=2 SV=2	5.73	139252	291.63	14	16.78	487.177	582.148	501.012				446.625	587.939	505.7	517.769
P19783	COX41_MOUSE	Cytochrome c oxidase subunit 4 isoform 1, mitochondrial OS=Mus musculus GN=Cox4i1 PE=1 SV=2	9.59	19587.5	4679.32	9	48.52	554.489	549.865	520.616	512.129	499.952	465.207	541.032	526.251	516.001	517.339
Q9ERD7	TBB3_MOUSE	Tubulin beta-3 chain OS=Mus musculus GN=Tubb3 PE=1 SV=1	4.63	50875	12550.9	26	72.67	463.284	473.947	410.252	682.245	665.989	563.878	519.608	446.757	453.605	515.982
P13020	GELS_MOUSE	Gelsolin OS=Mus musculus GN=Gsn PE=1 SV=3	5.76	86340.9	370.68	10	21.92	581.182	510.291	548.3	529.536	414.089	476.455	583.179	504.008	521.58	515.741
Q8BWF0	SSDH_MOUSE	Succinate-semialdehyde dehydrogenase, mitochondrial OS=Mus musculus GN=Aldh5a1 PE=1 SV=1	8.25	56538.6	1923.23	22	61.57	528.507	574.801	490.477	459.337	518.613	430.381	514.431	587.629	511.87	509.832
Q61330	CNTN2_MOUSE	Contactin-2 OS=Mus musculus GN=Cntn2 PE=1 SV=2	7.43	114016	570.32	21	33.85	507.12	494.794	501.323	532.665	487.413	518.761	540.54	479.403	502.689	504.366
Q8R464	CADM4_MOUSE	Cell adhesion molecule 4 OS=Mus musculus GN=Cadm4 PE=1 SV=1	5.88	43179.6	1544.21	10	42.27	573.047	478.15	497.446	514.998	442.839	449.432	574.382	495.833	518.402	501.86
O88935	SYN1_MOUSE	Synapsin-1 OS=Mus musculus GN=Syn1 PE=1 SV=2	10.15	74268.5	669.22	13	34.28	483.107	557.947	444.7	434.236	441.802	413.729	525.904	605.691	518.1	489.503
P99029	PRDX5_MOUSE	Peroxiredoxin-5, mitochondrial OS=Mus musculus GN=Prdx5 PE=1 SV=2	9.13	22239.7	11378.9	9	51.43	533.214	466.163	490.653	510.444	457.137	496.103	486.065	466.12	513.144	488.222
Q8BGN3	ENPP6_MOUSE	Ectonucleotide pyrophosphatase/phosphodiesterase family member 6 OS=Mus musculus GN=Enpp6 PE=2 SV=1	6.95	50960.7	2533.99	15	46.14	648.54	588.717	572.354	472.869	372.192	354.355	406.94	475.257	521.76	486.552
P97370	AT1B3_MOUSE	Sodium/potassium-transporting ATPase subunit beta-3 OS=Mus musculus GN=Atp1b3 PE=1 SV=1	8.63	32117.9	3304.08	9	45.68	499.588	425.058	456.164	451.914	410.839	433.848	637.886	512.831	561.498	485.848
Q9DB20	ATPO_MOUSE	ATP synthase subunit O, mitochondrial OS=Mus musculus GN=Atp5o PE=1 SV=1	10.41	23420.6	6170.74	11	66.2	731.703	423.165	450.947	388.248	414.19	360.595	773.925	433.663	417.449	483.704
P61264	STX1B_MOUSE	Syntaxin-1B OS=Mus musculus GN=Stx1b PE=1 SV=1	5.09	33472.9	3523.09	15	59.03	431.538	444.519	393.532	503.947	506.028	458.879	555.37	524.541	511.92	478.931
P50516	VATA_MOUSE	V-type proton ATPase catalytic subunit A OS=Mus musculus GN=Atp6v1a PE=1 SV=2	5.26	68668.4	801.91	24	53.81	590.815	452.524	374.87	533.678	419.433	329.074	648.651	508.438	440.601	473.732
P62814	VATB2_MOUSE	V-type proton ATPase subunit B, brain isoform OS=Mus musculus GN=Atp6v1b2 PE=1 SV=1	5.45	56893.1	1414.03	24	70.84	581.003	460.503	394.386	556.535	417.175	342.268	558.131	479.832	410.986	462.709
P24549	AL1A1_MOUSE	Retinal dehydrogenase 1 OS=Mus musculus GN=Aldh1a1 PE=1 SV=5	7.7	55095.2	1237.14	17	48.1	444.138	500.171	465.123	447.148	465.016	458.658	415.587	490.28	472.382	459.667
P62835	RAP1A_MOUSE	Ras-related protein Rap-1A OS=Mus musculus GN=Rap1a PE=2 SV=1	6.53	21329.4	11735.6	10	69.02	486.75	450.006	469.57	507.357	440.307	448.375	445.711	402.29	416.77	448.694
Q9WV92	E41L3_MOUSE	Band 4.1-like protein 3 OS=Mus musculus GN=Epb41l3 PE=1 SV=1	5.03	103794	309.79	13	23.04	517.946	478.115	452.755	474.207	415.298	362.472	499.578	452.673	399.312	446.742
P08752	GNAI2_MOUSE	Guanine nucleotide-binding protein G(i) subunit alpha-2 OS=Mus musculus GN=Gnai2 PE=1 SV=5	5.12	41059.3	3541.08	20	67.32	501.943	451.25	449.57	440.427	386.377	382.824	518.965	464.263	444.823	446.188
Q8K406	LGI3_MOUSE	Leucine-rich repeat LGI family member 3 OS=Mus musculus GN=Lgi3 PE=1 SV=1	8.09	62559.1	1121.87	20	41.97	506.255	454.589	478.529	449.261	391.754	393.158	444.174	413.182	436.348	437.795
B2RSH2	GNAI1_MOUSE	Guanine nucleotide-binding protein G(i) subunit alpha-1 OS=Mus musculus GN=Gnai1 PE=2 SV=1	5.59	40931.4	3393.37	17	61.58	454.392	406.771	395.977	450.349	394.284	377.473	510.211	459.142	466.315	432.696
P62897	CYC_MOUSE	Cytochrome c, somatic OS=Mus musculus GN=Cycs PE=1 SV=2	10	11719.5	14053.9	6	55.24	398.859	438.815	436.924	381.471	398.361	428.003	384.297	465.581	433.528	416.62
P18760	COF1_MOUSE	Cofilin-1 OS=Mus musculus GN=Cfl1 PE=1 SV=3	8.22	18787.7	14723.3	9	62.05	598.316	353.435	504.033	545.243	240.597	354.327	415.443	286.386	402.611	407.517
Q9EQF6	DPYL5_MOUSE	Dihydropyrimidinase-related protein 5 OS=Mus musculus GN=Dpysl5 PE=1 SV=1	6.65	62086.8	873.67	21	60.11	453.496	471.57	459.713	397.082	324.931	322.426	352.845	466.654	434.916	406.969
P63318	KPCG_MOUSE	Protein kinase C gamma type OS=Mus musculus GN=Prkcg PE=1 SV=1	7.17	79612.4	610.98	16	36.3	391.29	326.228	347.068	441.333	733.075	315.911	398.817	352.615	379.814	405.119
Q9DC69	NDUA9_MOUSE	NADH dehydrogenase [ubiquinone] 1 alpha subcomplex subunit 9, mitochondrial OS=Mus musculus GN=Ndufa9 PE=1 SV=2	10.06	42639.3	1679.58	13	45.89	748.296	645.36	671.046	177.572	181.549	175.52	392.564	310.482	341.8	400.061
P35803	GPM6B_MOUSE	Neuronal membrane glycoprotein M6-b OS=Mus musculus GN=Gpm6b PE=1 SV=2	5.72	37008.2	1262.48	3	12.5	405.856	361.46	562	386.922	289.458	412.851	441.2	341.632	411.773	399.671
Q8BYI9	TENR_MOUSE	Tenascin-R OS=Mus musculus GN=Tnr PE=1 SV=2	4.65	151928	241.35	9	9.2				478.164	412.737	389.203	377.982	357.538	341.523	393.944
Q91XV3	BASP1_MOUSE	Brain acid soluble protein 1 OS=Mus musculus GN=Basp1 PE=1 SV=3	4.29	22086.6	6442.87	12	71.24	384.503	433.627	353.544	367.217	375.449	299.864	410.681	517.905	389.785	390.44
Q08642	PADI2_MOUSE	Protein-arginine deiminase type-2 OS=Mus musculus GN=Padi2 PE=1 SV=2	5.21	76991.1	492.64	9	17.38	389.235	407.65	416.167	376.053	352.921	349.18	414.332	399.08	410.972	388.604
Q640R3	HECAM_MOUSE	Hepatocyte cell adhesion molecule OS=Mus musculus GN=Hepacam PE=1 SV=2	9.73	46595	706.53	9	33.49	452.183	402.701	426.283	375.82	288.081	286.633	389.028	437.794	441.033	386.753
Q8BMF4	ODP2_MOUSE	Dihydrolipoyllysine-residue acetyltransferase component of pyruvate dehydrogenase complex, mitochondrial OS=Mus musculus GN=Dlat PE=1 SV=2	8.67	68512.1	622.31	16	35.51	381.997	425.896	383.935	351.719	387.454	344.495	392.265	418.48	403.963	385.718
G5E829	AT2B1_MOUSE	Plasma membrane calcium-transporting ATPase 1 OS=Mus musculus GN=Atp2b1 PE=1 SV=1	5.54	135717	208.72	7	8.2				363.741	310.765	270.62	520.917	451.093	374.196	384.23
P63141	KCNA2_MOUSE	Potassium voltage-gated channel subfamily A member 2 OS=Mus musculus GN=Kcna2 PE=1 SV=1	4.58	57157.1	1491.53	15	39.28	464.023	446.151	439.898	318.504	284.026	293.107	395.828	398.511	408.318	380.847
P05201	AATC_MOUSE	Aspartate aminotransferase, cytoplasmic OS=Mus musculus GN=Got1 PE=1 SV=3	6.76	46532.8	388.94	5	21.79	123.748	116.769	105.153	792.439	1607.32	378.581	140.023	118.708	121.468	379.82
P97315	CSRP1_MOUSE	Cysteine and glycine-rich protein 1 OS=Mus musculus GN=Csrp1 PE=1 SV=3	8.55	21438.8	2489.97	8	60.62	409.212	305.555	348.609	427.171	318.318	347.042	456.878	373.225	415.172	375.981
O89001	CBPD_MOUSE	Carboxypeptidase D OS=Mus musculus GN=Cpd PE=1 SV=2	5.73	153432	511.26	2	0.94				216.988	187.122	167.96	612.513	453.973	543.058	368.381
P09671	SODM_MOUSE	Superoxide dismutase [Mn], mitochondrial OS=Mus musculus GN=Sod2 PE=1 SV=3	8.82	24831.1	3391.02	7	42.79	352.139	379.22	392.836	268.342	307.893	363.681	378.334	440.17	418.801	365.89
P62746	RHOB_MOUSE	Rho-related GTP-binding protein RhoB OS=Mus musculus GN=Rhob PE=1 SV=1	4.91	22579.6	3526.97	6	42.86	390.817	358.537	362.949	366.747	344.712	343.382	397.477	358.796	372.204	364.025
Q9Z1G3	VATC1_MOUSE	V-type proton ATPase subunit C 1 OS=Mus musculus GN=Atp6v1c1 PE=1 SV=4	7.3	44058.7	824.92	17	54.71	431.816	410.93	352.332	345.578	327.897	298.315	384.467	351.205	329.128	356.291
Q8K2B3	SDHA_MOUSE	Succinate dehydrogenase [ubiquinone] flavoprotein subunit, mitochondrial OS=Mus musculus GN=Sdha PE=1 SV=1	7.03	73669.1	541.59	10	27.71	346.205	363.298	351.069	361.658	313.575	312.217	376.154	394.479	378.664	353.58
P50396	GDIA_MOUSE	Rab GDP dissociation inhibitor alpha OS=Mus musculus GN=Gdi1 PE=1 SV=3	4.76	51092	2052.39	21	66.22	630.615	299.399	306.596	450.946	310.337	284.858	331.812	276.07	267.691	346.247
Q99LC3	NDUAA_MOUSE	NADH dehydrogenase [ubiquinone] 1 alpha subcomplex subunit 10, mitochondrial OS=Mus musculus GN=Ndufa10 PE=1 SV=1	7.73	40888.6	584.53	7	28.17	804.473	896.714	798.573	85.2597	81.2639	79.1179	103.789	160.78	157.806	345.223
P21279	GNAQ_MOUSE	Guanine nucleotide-binding protein G(q) subunit alpha OS=Mus musculus GN=Gnaq PE=1 SV=4	5.34	42443.3	2843.62	16	56.82	405.037	388.652	371.753	354.343	295.866	291.385	346.127	327.382	335.968	343.777
P42208	SEPT2_MOUSE	Septin-2 OS=Mus musculus GN=Sept2 PE=1 SV=2	6.09	41753.7	2037.49	13	56.23	358.737	384.092	398.346	323.22	284.535	277.483	354.347	346.293	354.718	340.45
P07901	HS90A_MOUSE	Heat shock protein HSP 90-alpha OS=Mus musculus GN=Hsp90aa1 PE=1 SV=4	4.74	85187.2	1090.54	20	31.38	397.845	318.341	325.398	296.369	276.732	253.499	426.153	398.011	372.39	338.745
P19157	GSTP1_MOUSE	Glutathione S-transferase P 1 OS=Mus musculus GN=Gstp1 PE=1 SV=2	7.96	23780.3	2435.62	9	65.24	419.877	305.053	306.244	380.984	278.868	288.546	378.76	312.294	327.355	330.632
P63038	CH60_MOUSE	60 kDa heat shock protein, mitochondrial OS=Mus musculus GN=Hspd1 PE=1 SV=1	5.8	61126.7	581.01	18	46.6	368.293	374.642	349.279	306.21	322.837	258.915	321.632	347.525	341.542	330.059
Q9D8B7	JAM3_MOUSE	Junctional adhesion molecule C OS=Mus musculus GN=Jam3 PE=1 SV=2	6.64	35407.9	1052.11	11	48.39	356.697	351.402	357.307	352.726	307.405	307.297	302.729	319.643	331.483	329.708
P84096	RHOG_MOUSE	Rho-related GTP-binding protein RhoG OS=Mus musculus GN=Rhog PE=2 SV=1	8.08	21764.7	12165.9	11	68.06	390.783	336.961	348.328	327.753	288.466	284.283	359.543	312.142	333.561	329.056
Q8CGK7	GNAL_MOUSE	Guanine nucleotide-binding protein G(olf) subunit alpha OS=Mus musculus GN=Gnal PE=1 SV=1	6.22	44821.8	2145.83	2	9.97				322.174	530.973	463.376	208.256	205.543	230.397	326.59
P60766	CDC42_MOUSE	Cell division control protein 42 homolog OS=Mus musculus GN=Cdc42 PE=1 SV=2	6.15	21600.8	7248.63	9	48.17	368.275	288.766	319.656	312.157	267.464	245.471	422.088	354.696	368.193	325.724
Q02257	PLAK_MOUSE	Junction plakoglobin OS=Mus musculus GN=Jup PE=1 SV=3	5.69	82542.3	1009.12	16	33.15	487.223	238.647	454.335	283.496	410.723	137.92				325.506
P09411	PGK1_MOUSE	Phosphoglycerate kinase 1 OS=Mus musculus GN=Pgk1 PE=1 SV=4	7.9	44949.8	588.19	9	36.93	353.264	283.964	294.778	360.932	290.535	296.983	396.052	325.184	327.289	323.519
P11499	HS90B_MOUSE	Heat shock protein HSP 90-beta OS=Mus musculus GN=Hsp90ab1 PE=1 SV=3	4.78	83623.5	1138.47	23	39.64	361.185	293.158	284.492	390.624	323.158	374.23	339.316	270.321	281.324	321.876
P26043	RADI_MOUSE	Radixin OS=Mus musculus GN=Rdx PE=1 SV=3	5.83	68657	396.54	8	19.21	333.259	340.392	318.884				338.468	298.036	286.806	318.162
Q9D0M3	CY1_MOUSE	Cytochrome c1, heme protein, mitochondrial OS=Mus musculus GN=Cyc1 PE=1 SV=1	9.37	35555.8	2171.72	8	45.85	344.598	347.043	336.136	300.864	267.565	262.746	297.792	343.417	327.508	312.376
Q9D6R2	IDH3A_MOUSE	Isocitrate dehydrogenase [NAD] subunit alpha, mitochondrial OS=Mus musculus GN=Idh3a PE=1 SV=1	6.27	40095	1209.67	10	35.79	288.597	319.763	256.311	353.485	441.881	294.254	296.166	294.345	284.642	311.764
Q91VR2	ATPG_MOUSE	ATP synthase subunit gamma, mitochondrial OS=Mus musculus GN=Atp5c1 PE=1 SV=1	9.36	33000	1206.62	10	34.23	327.269	322.662	296.428	316	304.875	287.071	309.846	313.446	302.965	306.986
Q9D051	ODPB_MOUSE	Pyruvate dehydrogenase E1 component subunit beta, mitochondrial OS=Mus musculus GN=Pdhb PE=1 SV=1	6.44	39279.3	1298.55	11	47.91	276.214	295.447	278.269	272.816	276.531	268.373	376.553	361.946	355.277	305.881
Q61735	CD47_MOUSE	Leukocyte surface antigen CD47 OS=Mus musculus GN=Cd47 PE=1 SV=2	8.7	33610.8	1514.7	4	14.19	353.783	315.627	320.302	289.218	207.245	203.964	346.944	333.832	351.49	300.917
Q9QUI0	RHOA_MOUSE	Transforming protein RhoA OS=Mus musculus GN=Rhoa PE=1 SV=1	5.73	22124.4	5563.25	9	62.18	330.15	324.547	310.774	315.847	298.719	280.964	296.123	282.918	276.714	299.646
Q8CAQ8	MIC60_MOUSE	MICOS complex subunit Mic60 OS=Mus musculus GN=Immt PE=1 SV=1	6.16	84299.4	518.03	9	17.17	329.102	327.243	295.38	255.489	256.731	224.645	325.179	346.388	333.777	297.782
Q8K0U4	HS12A_MOUSE	Heat shock 70 kDa protein 12A OS=Mus musculus GN=Hspa12a PE=1 SV=1	6.32	75213.7	508.23	10	22.67	332.579	266.665	260.606	330.2	267.171	261.681	375.589	279.356	294.84	294.581
P62482	KCAB2_MOUSE	Voltage-gated potassium channel subunit beta-2 OS=Mus musculus GN=Kcnab2 PE=1 SV=1	9.23	41306.5	2178.97	13	54.22	384.676	369.996	404.161	216.315	190.851	188.84	263.994	321.727	298.447	291.186
Q9QXY6	EHD3_MOUSE	EH domain-containing protein 3 OS=Mus musculus GN=Ehd3 PE=1 SV=2	6	60878.2	820.51	16	51.03	277.586	352.214	295.873	262.691	280.174	249.232	256.854	360.987	286.546	289.832
Q62465	VAT1_MOUSE	Synaptic vesicle membrane protein VAT-1 homolog OS=Mus musculus GN=Vat1 PE=1 SV=3	5.92	43324.8	1602.93	13	53.45	405.052	282.053	291.875	302.848	240.627	247.238	321.601	260.884	263.38	288.082
P15626	GSTM2_MOUSE	Glutathione S-transferase Mu 2 OS=Mus musculus GN=Gstm2 PE=1 SV=2	7.44	25887.8	3275.56	5	23.85	140.521	130.16	116.989	138.679	117.231	121.18	672.672	563.487	550.347	286.13
P50518	VATE1_MOUSE	V-type proton ATPase subunit E 1 OS=Mus musculus GN=Atp6v1e1 PE=1 SV=2	8.89	26214.5	1315.68	7	39.82	324.293	285.35	252.469	306.324	258.202	243.129	332.307	285.215	274.376	282.668
Q61753	SERA_MOUSE	D-3-phosphoglycerate dehydrogenase OS=Mus musculus GN=Phgdh PE=1 SV=3	6.1	57384	571.98	11	27.39	341.959	263.898	266.18	352.188	275.557	247.463	306.799	235.294	246.37	279.192
Q9CQQ7	AT5F1_MOUSE	ATP synthase F(0) complex subunit B1, mitochondrial OS=Mus musculus GN=Atp5f1 PE=1 SV=1	9.39	29062.9	1077.42	8	31.64	298.33	350.81	321.157	291.355	273.348	272.609	242.121	231.754	246.936	278.756
Q9D0K2	SCOT1_MOUSE	Succinyl-CoA:3-ketoacid coenzyme A transferase 1, mitochondrial OS=Mus musculus GN=Oxct1 PE=1 SV=1	8.68	56387.9	684.99	10	30.19	331.899	276.655	268.256	287.097	258.684	265.198	304.53	283.828	250.689	278.754
P97807	FUMH_MOUSE	Fumarate hydratase, mitochondrial OS=Mus musculus GN=Fh PE=1 SV=3	9.38	54585	548.18	6	18.93	307.595	290.028	268.036	176.436	172.44	175.483	399.297	346.714	376.473	278.585
Q99K85	SERC_MOUSE	Phosphoserine aminotransferase OS=Mus musculus GN=Psat1 PE=1 SV=1	8.08	40757.8	879.55	13	39.19	208.667	150.35	147.988	543.214	432.68	488.962	219.675	152.094	182.8	278.353
Q91YT0	NDUV1_MOUSE	NADH dehydrogenase [ubiquinone] flavoprotein 1, mitochondrial OS=Mus musculus GN=Ndufv1 PE=1 SV=1	8.15	51518.6	985.65	17	55.39	299.325	309.832	290.002	253.613	232.735	211.521	261.333	330.395	294.519	274.426
O88342	WDR1_MOUSE	WD repeat-containing protein 1 OS=Mus musculus GN=Wdr1 PE=1 SV=3	6.11	67091.1	427.52	12	31.85	424.498	287.117	323.872	300.263	168.36	208	333.411	202.416	246.285	274.421
Q9D6G9	CKLF5_MOUSE	CKLF-like MARVEL transmembrane domain-containing protein 5 OS=Mus musculus GN=Cmtm5 PE=1 SV=1	4.55	17617.5	1277.08	4	30.13	644.618	341.185	285.581	224.163	186.594	198.366	217.723	187.056	195.155	271.156
P34884	MIF_MOUSE	Macrophage migration inhibitory factor OS=Mus musculus GN=Mif PE=1 SV=2	7.16	12675.4	2995.84	3	32.17	200.647	228.731	203.674	292.837	414.37	406.105	102.488	240.407	337.406	268.713
P35802	GPM6A_MOUSE	Neuronal membrane glycoprotein M6-a OS=Mus musculus GN=Gpm6a PE=1 SV=1	5	31890.9	786.3	5	17.99	328.382	289.851	253.575	303.135	252.175	215.223				267.256
P16388	KCNA1_MOUSE	Potassium voltage-gated channel subfamily A member 1 OS=Mus musculus GN=Kcna1 PE=1 SV=1	4.85	56865.8	692.22	13	30.91	256.138	250.248	241.707	263.549	256.041	267.198	279.942	279.86	298.633	264.835
Q9CRB6	TPPP3_MOUSE	Tubulin polymerization-promoting protein family member 3 OS=Mus musculus GN=Tppp3 PE=1 SV=1	9.52	19136.6	2795.05	7	43.18	294.816	282.876	291.655	230.647	212.863	204.023	333.682	280.773	261.366	264.281
P56564	EAA1_MOUSE	Excitatory amino acid transporter 1 OS=Mus musculus GN=Slc1a3 PE=1 SV=2	8.64	59793.7	413.03	2	6.45	365.796	304.015	236.317	275.891	242.446	191.129				262.477
Q8BZ98	DYN3_MOUSE	Dynamin-3 OS=Mus musculus GN=Dnm3 PE=1 SV=1	8.46	97589.8	495.87	19	28.51	313.937	327.836	309.039	234.574	229.235	216.51	234.822	238.985	229.042	257.199
Q61598	GDIB_MOUSE	Rab GDP dissociation inhibitor beta OS=Mus musculus GN=Gdi2 PE=1 SV=1	5.85	51050.5	1476.62	23	70.34	281.814	224.737	228.233	263.507	245.083	218.841	324.354	248.415	268.09	254.316
Q9QY42	GPR37_MOUSE	Prosaposin receptor GPR37 OS=Mus musculus GN=Gpr37 PE=2 SV=1	8	68372.1	344.21	3	8.5	258.335	221.918	242.893	275.52	218.713	246.548	283.009	255.775	273.013	251.677
Q7M750	OPALI_MOUSE	Opalin OS=Mus musculus GN=Opalin PE=1 SV=1	4.64	15947	4480.24	4	46.85	217.867	205.471	206.132	209.108	185.559	194.548	374.636	333.358	332.458	250.865
P63321	RALA_MOUSE	Ras-related protein Ral-A OS=Mus musculus GN=Rala PE=1 SV=1	6.99	23723.9	2665.73	7	48.54	267.359	253.507	249.339	259.547	233.08	243.909	268.52	240.134	245.706	249.707
P14152	MDHC_MOUSE	Malate dehydrogenase, cytoplasmic OS=Mus musculus GN=Mdh1 PE=1 SV=3	6.15	36682.3	868.34	6	24.85	277.224	251.207	226.36	268.653	233.041	225.225	284.926	255.82	238.76	249.583
Q01853	TERA_MOUSE	Transitional endoplasmic reticulum ATPase OS=Mus musculus GN=Vcp PE=1 SV=4	4.95	90006.3	331.6	7	16.75	272.635	267.391	231.104	235.351	215.832	187.547	266.065	279.401	268.162	245.649
Q9D0M5	DYL2_MOUSE	Dynein light chain 2, cytoplasmic OS=Mus musculus GN=Dynll2 PE=1 SV=1	7.24	10463.9	12415.1	4	57.3	257.29	237.296	263.615	272.851	216.015	278.361	243.7	208.363	230.059	243.855
Q8BFR5	EFTU_MOUSE	Elongation factor Tu, mitochondrial OS=Mus musculus GN=Tufm PE=1 SV=1	7.32	49907.6	864.61	12	38.72	234.736	273.962	239.614	212.102	255.223	217.116	250.031	258.951	255.316	242.801
P62259	1433E_MOUSE	14-3-3 protein epsilon OS=Mus musculus GN=Ywhae PE=1 SV=1	4.44	29345	1227.6	11	41.57	258.057	210.261	217.436	251.336	197.003	199.49	316.064	236.207	267.35	238.035
P28652	KCC2B_MOUSE	Calcium/calmodulin-dependent protein kinase type II subunit beta OS=Mus musculus GN=Camk2b PE=1 SV=2	6.89	61202.3	1612.89	13	34.32	269.442	283.513	223.477	228.358	243.423	185.499	251.444	249.491	210.14	236.382
Q9D172	ES1_MOUSE	ES1 protein homolog, mitochondrial OS=Mus musculus GN=D10Jhu81e PE=1 SV=1	9.02	28432.7	716.67	3	21.43	213.244	227.177	196.251	227.844	210.858	192.489	280.395	304.957	268.979	235.029
P26443	DHE3_MOUSE	Glutamate dehydrogenase 1, mitochondrial OS=Mus musculus GN=Glud1 PE=1 SV=1	7.98	61679.1	529.05	7	18.46	213.754	241.582	225.224	242.179	253.856	243.059	224.871	236.833	241.029	234.596
Q9CWF2	TBB2B_MOUSE	Tubulin beta-2B chain OS=Mus musculus GN=Tubb2b PE=1 SV=1	4.59	50409.4	22438.2	24	73.03	211.399	201.775	182.46	308.036	279.369	245.359	242.124	231.993	208.755	232.975
O08749	DLDH_MOUSE	Dihydrolipoyl dehydrogenase, mitochondrial OS=Mus musculus GN=Dld PE=1 SV=2	7.81	54785.7	552.76	4	15.13	229.707	255.224	272.424				193.798	216.632	229.588	232.267
Q9QYB1	CLIC4_MOUSE	Chloride intracellular channel protein 4 OS=Mus musculus GN=Clic4 PE=1 SV=3	5.28	28957.2	794.29	10	50.59	263.734	194.625	216.755	264.338	190.158	216.783	287.09	214.146	236.924	230.237
Q60930	VDAC2_MOUSE	Voltage-dependent anion-selective channel protein 2 OS=Mus musculus GN=Vdac2 PE=1 SV=2	7.37	32360.2	1363.88	12	57.63	273.973	262.668	246.671	225.095	226.449	194.054	199.796	226.38	204.91	226.981
Q60931	VDAC3_MOUSE	Voltage-dependent anion-selective channel protein 3 OS=Mus musculus GN=Vdac3 PE=1 SV=1	9	31094.9	1309.66	12	51.24	257.235	249.499	227.854	213.339	204.922	190.876	204.461	247.407	250.23	225.997
P35564	CALX_MOUSE	Calnexin OS=Mus musculus GN=Canx PE=1 SV=1	4.29	67677.2	360.81	4	11	221.363	225.383	204.937	208.115	201.635	200.29	257.229	248.411	233.965	221.345
Q9WUM4	COR1C_MOUSE	Coronin-1C OS=Mus musculus GN=Coro1c PE=1 SV=2	6.67	53805.3	622.92	8	26.16	218.01	228.404	224.135	190.885	202.792	205.532	207.977	270.032	249.102	221.045
Q9DCX2	ATP5H_MOUSE	ATP synthase subunit d, mitochondrial OS=Mus musculus GN=Atp5h PE=1 SV=3	5.37	18806.5	2675.74	8	62.11	241.729	274.897	266.224	179.341	172.33	196.579	205.731	222.658	230.026	219.886
P63101	1433Z_MOUSE	14-3-3 protein zeta/delta OS=Mus musculus GN=Ywhaz PE=1 SV=1	4.53	27942.3	1914.09	12	58.37	271.315	223.454	212.176	208.187	184.369	167.537	258.666	208.53	213.631	214.817
Q63912	OMGP_MOUSE	Oligodendrocyte-myelin glycoprotein OS=Mus musculus GN=Omg PE=1 SV=1	8.45	49739.9	489.18	6	17.27	250.599	297.031	289.518	152.446	115.464	185.78	198.828	199.816	206.348	209.508
P68254	1433T_MOUSE	14-3-3 protein theta OS=Mus musculus GN=Ywhaq PE=1 SV=1	4.49	28063.5	1610.54	11	48.98	227.501	177.925	182.245	212.437	166.849	163.069	280.601	219.293	241.819	207
Q9D2G2	ODO2_MOUSE	Dihydrolipoyllysine-residue succinyltransferase component of 2-oxoglutarate dehydrogenase complex, mitochondrial OS=Mus musculus GN=Dlst PE=1 SV=1	9.26	49336.8	688.45	6	11.67	196.277	206.365	188.615	189.666	198.974	176.496	243.131	233.645	228.133	205.905
P40124	CAP1_MOUSE	Adenylyl cyclase-associated protein 1 OS=Mus musculus GN=Cap1 PE=1 SV=4	7.3	51907.1	293.52	4	17.51				93.884	83.275	85.6169	415.707	293.488	241.342	204.784
Q91WD5	NDUS2_MOUSE	NADH dehydrogenase [ubiquinone] iron-sulfur protein 2, mitochondrial OS=Mus musculus GN=Ndufs2 PE=1 SV=1	6.54	53025	909.79	11	31.32	243.964	234.66	213.591	200.176	186.728	175.601	189.438	200.665	204.153	203.957
P70404	IDHG1_MOUSE	Isocitrate dehydrogenase [NAD] subunit gamma 1, mitochondrial OS=Mus musculus GN=Idh3g PE=1 SV=1	9.25	43184.7	454.54	7	30.53	214.672	223.584	228.987	185.207	160.852	188.627	223.051	207.123	200.752	202.597
O35098	DPYL4_MOUSE	Dihydropyrimidinase-related protein 4 OS=Mus musculus GN=Dpysl4 PE=1 SV=1	6.52	62531.9	532.31	13	42.31	242.582	224.183	215.645	183.286	167.874	154.561	220.759	218.213	206.317	202.378
Q5EBJ4	ERMIN_MOUSE	Ermin OS=Mus musculus GN=Ermn PE=1 SV=1	4.34	32319	913.12	8	39.5	129.018	143.466	177.302	222.038	178.577	205.28	221.429	230.712	271.672	197.728
Q61644	PACN1_MOUSE	Protein kinase C and casein kinase substrate in neurons protein 1 OS=Mus musculus GN=Pacsin1 PE=1 SV=1	4.97	50917.5	713.75	11	31.07	152.713	184.355	140.068	181.343	191.51	163.899	240.506	295.145	231.871	197.594
Q921C1	CXG3_MOUSE	Gap junction gamma-3 protein OS=Mus musculus GN=Gjc3 PE=2 SV=2	8.37	30805.9	691.04	4	21.19	194.373	175.937	178.535	226.013	173.551	197.182	228.867	182.095	198.02	193.931
Q8QZT1	THIL_MOUSE	Acetyl-CoA acetyltransferase, mitochondrial OS=Mus musculus GN=Acat1 PE=1 SV=1	8.65	45158.4	690.14	8	32.78	229.095	220.561	196.562	209.926	185.339	161.262	156.569	182.894	181.276	189.901
Q61171	PRDX2_MOUSE	Peroxiredoxin-2 OS=Mus musculus GN=Prdx2 PE=1 SV=3	5.04	21949.8	3218.83	11	68.69	212.199	192.661	197.225	191.581	154.276	165.155	205.84	197.505	201.671	189.849
P23927	CRYAB_MOUSE	Alpha-crystallin B chain OS=Mus musculus GN=Cryab PE=1 SV=2	6.92	20068.8	2017.67	6	44	205.499	168.321	192.39	218.664	154.96	187.727	206.696	175.701	202.702	189.288
Q8BLQ9	CADM2_MOUSE	Cell adhesion molecule 2 OS=Mus musculus GN=Cadm2 PE=1 SV=2	5.08	48015.1	396.16	5	22.99	208.169	214.762	183.346	168.604	160.95	146.388	261.992	195.856	172.181	189.003
Q9WVT6	CAH14_MOUSE	Carbonic anhydrase 14 OS=Mus musculus GN=Ca14 PE=1 SV=1	5.89	37733.6	297.95	3	12.17	168.74	154.609	163.432	179.066	170.554	172.628	236.491	221.177	236.087	188.764
Q9D6M3	GHC1_MOUSE	Mitochondrial glutamate carrier 1 OS=Mus musculus GN=Slc25a22 PE=1 SV=1	9.31	35126.7	1726.03	12	57.28	212.926	209.571	194.366	177.919	181.213	162.185	185.016	199.225	184.861	188.414
Q9CR68	UCRI_MOUSE	Cytochrome b-c1 complex subunit Rieske, mitochondrial OS=Mus musculus GN=Uqcrfs1 PE=1 SV=1	8.91	29652.8	787.52	6	29.56	210.92	199.66	195.458	171.479	162.134	141.106	194.661	207.142	205.868	186.519
P04925	PRIO_MOUSE	Major prion protein OS=Mus musculus GN=Prnp PE=1 SV=2	9.55	28148.6	1299.81	5	27.95	212.916	180.733	185.401	194.402	157.795	162.67	217.762	186.438	185.675	185.912
Q91V41	RAB14_MOUSE	Ras-related protein Rab-14 OS=Mus musculus GN=Rab14 PE=1 SV=3	5.8	24125.1	1484.57	11	71.63	329.479	332.201	331.692	100.608	119.416	132.787	120.993	102.866	116.007	184.754
P62331	ARF6_MOUSE	ADP-ribosylation factor 6 OS=Mus musculus GN=Arf6 PE=1 SV=2	9.29	20196.2	2138.71	8	66.29	199.751	189.219	181.72	196.067	165.113	168.14	183.069	172.984	181.257	180.743
P03995	GFAP_MOUSE	Glial fibrillary acidic protein OS=Mus musculus GN=Gfap PE=1 SV=4	5.09	49957.2	2742.5	13	37.67	236.534	217.747	261.977	95.8832	209.832	152.881	94.175	200.089	170.004	180.57
Q9DAS9	GBG12_MOUSE	Guanine nucleotide-binding protein G(I)/G(S)/G(O) subunit gamma-12 OS=Mus musculus GN=Gng12 PE=1 SV=3	9.48	8111.3	9964.98	5	69.44	176.38	159.334	164.318	186.34	154.972	160.272	239.546	188.674	201.757	180.537
O89112	LANC1_MOUSE	LanC-like protein 1 OS=Mus musculus GN=Lancl1 PE=1 SV=1	7.63	46082.6	215.55	2	8.52				168.894	168.189	160.135	189.082	188.932	179.498	176.856
Q9CPY7	AMPL_MOUSE	Cytosol aminopeptidase OS=Mus musculus GN=Lap3 PE=1 SV=3	7.63	56540.6	322.15	11	31.41	211.241	174.4	179.239	118.134	99.8244	102.752	235.697	231.262	237.004	176.161
P17183	ENOG_MOUSE	Gamma-enolase OS=Mus musculus GN=Eno2 PE=1 SV=2	4.8	47638.9	7420.16	14	53	187.398	175.079	151.939	189.17	155.204	138.708	192.958	214.032	187.836	175.975
Q91V12	BACH_MOUSE	Cytosolic acyl coenzyme A thioester hydrolase OS=Mus musculus GN=Acot7 PE=1 SV=2	8.79	42993.2	472.05	7	32.81	220.698	156.709	172.816	224.354	158.442	186.251	178.949	118.848	161.837	173.957
Q62188	DPYL3_MOUSE	Dihydropyrimidinase-related protein 3 OS=Mus musculus GN=Dpysl3 PE=1 SV=1	6.03	62335.6	2724.32	17	46.14	205.474	144.029	161.4	192.848	136.89	135.404	197.925	151.332	166.255	164.498
P61164	ACTZ_MOUSE	Alpha-centractin OS=Mus musculus GN=Actr1a PE=2 SV=1	6.18	42727.9	401.92	4	18.09	167.621	134.384	150.154	170.101	133.726	132.478	222.977	169.944	177.794	161.365
Q922F4	TBB6_MOUSE	Tubulin beta-6 chain OS=Mus musculus GN=Tubb6 PE=1 SV=1	4.59	50546.7	7386.32	15	41.61	228.774	161.741	164.547	169.187	147.089	147.37	167.302	139.742	140.112	161.348
Q9WUM5	SUCA_MOUSE	Succinyl-CoA ligase [ADP/GDP-forming] subunit alpha, mitochondrial OS=Mus musculus GN=Suclg1 PE=1 SV=4	9.75	36497	888.3	2	7.23	195.192	227.153	206.272	145.029	154.734	130.058	117.69	134.63	137.037	159.34
P16125	LDHB_MOUSE	L-lactate dehydrogenase B chain OS=Mus musculus GN=Ldhb PE=1 SV=2	5.63	36857.5	1243.83	10	33.83	184.301	157.977	146.664	173.131	145.484	133.017	183.479	161.315	154.119	158.808
Q9DCT2	NDUS3_MOUSE	NADH dehydrogenase [ubiquinone] iron-sulfur protein 3, mitochondrial OS=Mus musculus GN=Ndufs3 PE=1 SV=2	6.77	30320.4	408.39	4	18.25	159.055	152.76	104.554	162.965	157.773	149.891	178.786	179.601	177.888	157.437
Q8BLK3	LSAMP_MOUSE	Limbic system-associated membrane protein OS=Mus musculus GN=Lsamp PE=1 SV=1	6.21	38485.4	615.62	3	13.78	159.246	153.382	143.432	157.676	132.911	124.319	189.225	179.832	177.351	156.78
Q921M7	FA49B_MOUSE	Protein FAM49B OS=Mus musculus GN=Fam49b PE=2 SV=1	5.68	37061.2	689.08	6	26.54	430.809	152.5	185.589	138.801	83.7816	96.5111	128.884	99.2924	102.906	154.719
Q9JL62	GLTP_MOUSE	Glycolipid transfer protein OS=Mus musculus GN=Gltp PE=2 SV=3	7.22	23860.8	1444.87	9	53.11	193.823	126.641	137.502	178.134	122.413	135.151	205.886	136.665	152.299	153.188
Q9Z2I9	SUCB1_MOUSE	Succinyl-CoA ligase [ADP-forming] subunit beta, mitochondrial OS=Mus musculus GN=Sucla2 PE=1 SV=2	6.62	50456.2	230.55	3	6.7				175.854	152.784	152.503	155.837	138.401	134.834	152.254
Q99N28	CADM3_MOUSE	Cell adhesion molecule 3 OS=Mus musculus GN=Cadm3 PE=1 SV=1	5.4	43363.6	386.45	5	22.22	150.926	172.926	144.583	162.379	168.18	130.417	149.595	162.584	138.718	152.25
Q8K1M6	DNM1L_MOUSE	Dynamin-1-like protein OS=Mus musculus GN=Dnm1l PE=1 SV=2	6.63	83171.4	276.79	6	13.21	174.118	176.795	180.196	145.173	154.786	158.603	128.95	129.407	132.604	152.205
P61027	RAB10_MOUSE	Ras-related protein Rab-10 OS=Mus musculus GN=Rab10 PE=1 SV=1	8.57	22769.1	2851.11	8	40.5	190.099	161.535	161.708	150.797	118.141	118.157	153.812	156.884	159.305	151.242
O35129	PHB2_MOUSE	Prohibitin-2 OS=Mus musculus GN=Phb2 PE=1 SV=1	10.19	33296.4	847.98	9	36.12	146.423	151.893	142.161	154.14	145.313	134.203	159.403	158.593	159.557	149.402
P29387	GBB4_MOUSE	Guanine nucleotide-binding protein subunit beta-4 OS=Mus musculus GN=Gnb4 PE=2 SV=4	5.7	38120.4	4368.03	11	55	171.024	156.547	149.083	161.121	129.841	139.291	149.657	138.594	131.557	146.327
P05063	ALDOC_MOUSE	Fructose-bisphosphate aldolase C OS=Mus musculus GN=Aldoc PE=1 SV=4	6.74	39794.1	2454.06	9	39.67	145.125	148.728	131.581	143.484	137.852	126.964	167.251	168.966	145.713	145.419
O55125	NIPS1_MOUSE	Protein NipSnap homolog 1 OS=Mus musculus GN=Nipsnap1 PE=1 SV=1	9.71	33591.4	560.01	4	27.11	137.099	150.017	135.368				148.039	154.694	145.966	145.045
P14231	AT1B2_MOUSE	Sodium/potassium-transporting ATPase subunit beta-2 OS=Mus musculus GN=Atp1b2 PE=1 SV=2	8.34	33743.4	466.38	2	14.48	183.615	183.09	167.509	125.56	130.375	116.692	114.038	147.428	129.116	142.945
Q9CR62	M2OM_MOUSE	Mitochondrial 2-oxoglutarate/malate carrier protein OS=Mus musculus GN=Slc25a11 PE=1 SV=3	10.25	34326.1	734.49	5	21.02	161.787	162.588	152.447	142.337	148.157	139.791	120.365	129.892	128.078	141.707
P68510	1433F_MOUSE	14-3-3 protein eta OS=Mus musculus GN=Ywhah PE=1 SV=2	4.61	28382.9	685.53	7	31.71	150.809	241.208	646.978	59.4735	51.8546	56.8273	29.8145	26.0861	25.2875	141.028
P17751	TPIS_MOUSE	Triosephosphate isomerase OS=Mus musculus GN=Tpi1 PE=1 SV=4	5.43	32705	918.44	10	54.85	156.372	134.691	131.132	162.839	151.044	112.83	151.272	135.986	125.133	138.945
Q80VQ0	AL3B1_MOUSE	Aldehyde dehydrogenase family 3 member B1 OS=Mus musculus GN=Aldh3b1 PE=2 SV=1	7.39	52976.6	914.83	9	28.42	147.799	132.794	141.439	142.65	127.479	126.145	154.203	133.273	140.78	137.674
Q8R127	SCPDL_MOUSE	Saccharopine dehydrogenase-like oxidoreductase OS=Mus musculus GN=Sccpdh PE=2 SV=1	8.67	47699.7	901.59	8	31.7	139.893	147.524	144.589	142.594	144.935	125.808	143.051	127.054	131.668	137.601
Q9DCS9	NDUBA_MOUSE	NADH dehydrogenase [ubiquinone] 1 beta subcomplex subunit 10 OS=Mus musculus GN=Ndufb10 PE=1 SV=3	8.08	21309	1226.08	6	40.34	158.449	185.851	365.286	54.0527	64.2598	65.3963	112.714	104.28	103.328	133.69
Q99PT1	GDIR1_MOUSE	Rho GDP-dissociation inhibitor 1 OS=Mus musculus GN=Arhgdia PE=1 SV=3	4.91	23464.5	2702.41	4	32.84	185.849	113.832	130.98	146.03	103.953	111.388	160.959	118.352	131.427	132.566
Q99KB8	GLO2_MOUSE	Hydroxyacylglutathione hydrolase, mitochondrial OS=Mus musculus GN=Hagh PE=1 SV=2	7.61	34540.4	449.86	4	15.21				143.642	356.098	141.474	54.7037	54.5333	44.3224	130.412
Q9D6J6	NDUV2_MOUSE	NADH dehydrogenase [ubiquinone] flavoprotein 2, mitochondrial OS=Mus musculus GN=Ndufv2 PE=1 SV=2	7.17	27627.5	577.19	6	35.08	107.473	130.113	118.066	118.642	135.413	123.191	114.964	134.285	151.792	125.536
Q91V61	SFXN3_MOUSE	Sideroflexin-3 OS=Mus musculus GN=Sfxn3 PE=1 SV=1	9.78	35691.4	1016.46	10	50.47	137.85	138.767	128.878	103.841	105.827	103.119	137.797	135.335	137.106	124.752
P20029	GRP78_MOUSE	78 kDa glucose-regulated protein OS=Mus musculus GN=Hspa5 PE=1 SV=3	4.87	72536.2	629.34	8	14.5	150.843	171.029	147.137	98.9671	100.407	75.7829	148.848	118.363	120.107	124.722
Q62425	NDUA4_MOUSE	Cytochrome c oxidase subunit NDUFA4 OS=Mus musculus GN=Ndufa4 PE=1 SV=2	9.9	9326.81	4221.76	2	24.39	108.957	116.079	110.545	129.52	118.541	119.691	134.521	137.559	148.628	124.492
P18242	CATD_MOUSE	Cathepsin D OS=Mus musculus GN=Ctsd PE=1 SV=1	6.77	45410.1	474.12	3	11.22				118.418	102.132	102.713	114.035	134.289	159.108	122.875
P84084	ARF5_MOUSE	ADP-ribosylation factor 5 OS=Mus musculus GN=Arf5 PE=1 SV=2	6.36	20643.8	1466.98	9	50	137.359	101.039	103.092	163.587	120.933	126.835				122.755
P63011	RAB3A_MOUSE	Ras-related protein Rab-3A OS=Mus musculus GN=Rab3a PE=1 SV=1	4.66	25198	1777.59	8	43.64	149.248	136.629	117.511	137.651	119.618	94.4551	113.396	124.893	120.207	122.704
P46096	SYT1_MOUSE	Synaptotagmin-1 OS=Mus musculus GN=Syt1 PE=1 SV=1	8.75	47760.2	408.26	10	33.25				148.89	130.1	102.502	131.118	118.253	98.1276	121.672
Q3V3I2	GNAT3_MOUSE	Guanine nucleotide-binding protein G(t) subunit alpha-3 OS=Mus musculus GN=Gnat3 PE=1 SV=2	5.49	40829.3	2160.58	3	13.28				52.1551	36.4984	24.8991	220.495	170.092	204.818	120.13
P61982	1433G_MOUSE	14-3-3 protein gamma OS=Mus musculus GN=Ywhag PE=1 SV=2	4.61	28473.7	930.31	8	35.63	76.3795	66.6065	59.1799	105.792	89.0885	83.0055	213.754	178.798	185.099	117.864
P13707	GPDA_MOUSE	Glycerol-3-phosphate dehydrogenase [NAD(+)], cytoplasmic OS=Mus musculus GN=Gpd1 PE=1 SV=3	6.8	38200.1	944.59	13	59.89	143.518	137.752	145.607	99.8965	104.838	98.1127	112.091	110.962	113.819	117.624
Q9CPQ8	ATP5L_MOUSE	ATP synthase subunit g, mitochondrial OS=Mus musculus GN=Atp5l PE=1 SV=1	10.13	11424.5	827.65	2	25.24	139.606	173.468	137.535	84.6889	84.5079	99.3272				117.364
P62827	RAN_MOUSE	GTP-binding nuclear protein Ran OS=Mus musculus GN=Ran PE=1 SV=3	7.31	24594.2	1311.49	5	30.56	152.969	114.973	124.072	132.556	88.0998	94.5112				115.128
P31001	DESM_MOUSE	Desmin OS=Mus musculus GN=Des PE=1 SV=3	5.03	53554.9	512.48	2	4.9	53.5436	69.7153	54.6357				147.198	188.621	159.623	113.468
P62141	PP1B_MOUSE	Serine/threonine-protein phosphatase PP1-beta catalytic subunit OS=Mus musculus GN=Ppp1cb PE=1 SV=3	5.77	37985.3	367.97	6	25.08	115.33	106.564	110.862	129.807	103.85	104.404	135.458	99.7623	111.073	112.3
Q6PHZ2	KCC2D_MOUSE	Calcium/calmodulin-dependent protein kinase type II subunit delta OS=Mus musculus GN=Camk2d PE=1 SV=1	6.85	56996.8	1400.14	9	23.45	76.8308	77.0656	63.9178	112.973	122.654	85.8693	168.839	156.933	143.669	111.927
P07356	ANXA2_MOUSE	Annexin A2 OS=Mus musculus GN=Anxa2 PE=1 SV=2	7.69	38961.4	690.46	9	35.69	169.692	137.307	118.222	133.437	122.993	97.9135	86.0128	82.4916	67.9533	111.339
Q9D154	ILEUA_MOUSE	Leukocyte elastase inhibitor A OS=Mus musculus GN=Serpinb1a PE=1 SV=1	5.8	42746.1	473.96	2	6.86				134.462	94.9722	90.9097	138.188	88.961	107.671	109.611
P10852	4F2_MOUSE	4F2 cell-surface antigen heavy chain OS=Mus musculus GN=Slc3a2 PE=1 SV=1	5.52	58450.7	270.36	3	7.6				114.524	106.575	86.9997	125.294	117.973	97.6539	108.588
P56135	ATPK_MOUSE	ATP synthase subunit f, mitochondrial OS=Mus musculus GN=Atp5j2 PE=1 SV=3	10.23	10401.3	3094.23	2	26.14	116.572	120.226	112.653	93.9647	110.414	94.4074	119.149	109.12	101.956	107.979
Q923T9	KCC2G_MOUSE	Calcium/calmodulin-dependent protein kinase type II subunit gamma OS=Mus musculus GN=Camk2g PE=1 SV=1	7.3	60291.3	1205.82	11	30.43	116.727	120.082	97.2534	103.56	101.112	86.0516	132.02	119.159	99.7621	107.692
P62204	CALM_MOUSE	Calmodulin OS=Mus musculus GN=Calm1 PE=1 SV=2	3.88	16837.7	1154.01	3	36.91	54.378	62.9756	62.4119	96.3165	81.7125	75.0199	160.104	174.962	188.116	106.748
P20108	PRDX3_MOUSE	Thioredoxin-dependent peroxide reductase, mitochondrial OS=Mus musculus GN=Prdx3 PE=1 SV=1	7.37	28355.2	902.79	6	35.02	81.2564	84.5338	85.714	107.639	112.462	109.952	111.483	129.229	128.41	105.417
Q9WVK4	EHD1_MOUSE	EH domain-containing protein 1 OS=Mus musculus GN=Ehd1 PE=1 SV=1	6.36	60659.9	618.26	6	20.6	119.894	138.64	129.474	95.9609	106.12	90.7386	86.6556	103.617	85.664	105.394
Q8R4V2	DUS15_MOUSE	Dual specificity protein phosphatase 15 OS=Mus musculus GN=Dusp15 PE=2 SV=3	9.57	26642.5	1134.44	7	38.3	137.164	113.386	124.501	104.8	86.0612	87.0165	98.8795	93.0845	101.704	104.323
P53994	RAB2A_MOUSE	Ras-related protein Rab-2A OS=Mus musculus GN=Rab2a PE=1 SV=1	6.08	23718.7	1143.89	9	54.72	104.686	97.9837	89.3511	101.367	94.8471	88.0739	127.734	119.538	116.8	104.03
Q9DBJ1	PGAM1_MOUSE	Phosphoglycerate mutase 1 OS=Mus musculus GN=Pgam1 PE=1 SV=3	6.79	28946.1	760.17	7	42.52	116.832	102.284	94.7729	111.049	82.9973	88.8481	125.302	103.344	99.7012	102.145
P67778	PHB_MOUSE	Prohibitin OS=Mus musculus GN=Phb PE=1 SV=1	5.43	29877.2	942.11	9	39.34	128.155	121.521	116.129	91.9954	92.5583	80.6634	99.3286	95.2826	91.9664	101.088
P62761	VISL1_MOUSE	Visinin-like protein 1 OS=Mus musculus GN=Vsnl1 PE=1 SV=2	4.82	22313.5	1341.72	6	39.79	118.85	131.178	125.602	56.9663	60.4025	58.6926	108.137	129.206	123.207	100.973
P35505	FAAA_MOUSE	Fumarylacetoacetase OS=Mus musculus GN=Fah PE=1 SV=2	6.76	46518.1	373.36	2	10.02	66.5609	56.6666	62.3326				131.017	152.833	129.576	100.584
Q9D6J5	NDUB8_MOUSE	NADH dehydrogenase [ubiquinone] 1 beta subcomplex subunit 8, mitochondrial OS=Mus musculus GN=Ndufb8 PE=1 SV=1	6.17	21932.9	781.68	4	29.57	61.6148	63.9663	63.6383	88.9114	85.2189	83.5917	165.06	156.009	133.765	100.368
Q9CZS1	AL1B1_MOUSE	Aldehyde dehydrogenase X, mitochondrial OS=Mus musculus GN=Aldh1b1 PE=1 SV=1	6.61	58123.3	336.76	2	4.82	93.5938	88.498	66.2134				129.89	121.873	99.2746	99.9262
P51150	RAB7A_MOUSE	Ras-related protein Rab-7a OS=Mus musculus GN=Rab7a PE=1 SV=2	6.57	23774.9	771.36	9	54.11	106.571	109.838	103.814	106.169	102.241	85.5047	100.56	94.8809	96.0222	99.8767
Q8K3J1	NDUS8_MOUSE	NADH dehydrogenase [ubiquinone] iron-sulfur protein 8, mitochondrial OS=Mus musculus GN=Ndufs8 PE=1 SV=1	5.83	24494.6	550	3	14.62	114.872	113.779	105.508	58.6388	67.9921	69.7495	124.683	117.639	124.554	99.3813
P47809	MP2K4_MOUSE	Dual specificity mitogen-activated protein kinase kinase 4 OS=Mus musculus GN=Map2k4 PE=1 SV=2	8.06	44569.9	408.7	4	23.43	120.475	129.193	108.411	88.7889	67.223	84.3715	101.536	96.8668	87.6752	97.6011
P63168	DYL1_MOUSE	Dynein light chain 1, cytoplasmic OS=Mus musculus GN=Dynll1 PE=1 SV=1	7.23	10537	2975.09	4	57.3	105.638	93.2438	103.254	102.033	79.7808	101.366	108.083	89.0899	98.4185	97.3611
P62821	RAB1A_MOUSE	Ras-related protein Rab-1A OS=Mus musculus GN=Rab1A PE=1 SV=3	5.85	22905.9	1991.59	7	41.95	82.9006	84.64	81.387	80.9117	129.859	75.5557	126.227	107.865	105.621	96.6733
O35682	MYADM_MOUSE	Myeloid-associated differentiation marker OS=Mus musculus GN=Myadm PE=2 SV=2	8.23	36026	500.26	4	15.63	120.982	111.997	115.897	91.574	72.7893	74.2037	89.9351	95.7867	94.4847	95.6952
Q80XN0	BDH_MOUSE	D-beta-hydroxybutyrate dehydrogenase, mitochondrial OS=Mus musculus GN=Bdh1 PE=1 SV=2	9.25	38641.2	302.93	3	8.45	87.9072	72.9451	73.6138	100.372	106.465	104.53	104.351	105.932	100.585	94.7846
Q9DC51	GNAI3_MOUSE	Guanine nucleotide-binding protein G(k) subunit alpha OS=Mus musculus GN=Gnai3 PE=1 SV=3	5.36	41108.5	1876.54	9	37.01	62.8955	56.2035	57.1779	77.774	67.1498	67.141	152.085	151.214	150.559	93.9011
Q99JI6	RAP1B_MOUSE	Ras-related protein Rap-1b OS=Mus musculus GN=Rap1b PE=2 SV=2	5.46	21052.9	6112.41	7	53.8	76.7751	69.0606	71.1597	90.1038	76.8939	75.766	124.973	123.574	123.063	92.2934
P48036	ANXA5_MOUSE	Annexin A5 OS=Mus musculus GN=Anxa5 PE=1 SV=1	4.62	35809.5	429.57	6	27.59	131.666	113.92	106.891	99.1375	83.7572	85.6056	64.9994	71.7926	69.0559	90.8588
Q8BR63	F177A_MOUSE	Protein FAM177A1 OS=Mus musculus GN=Fam177a1 PE=2 SV=1	4.33	23749.3	772.42	6	52.66	124.011	107.452	105.085	87.5667	71.6694	70.6499	82.3615	88.6844	81.0043	90.1433
Q9JKC6	CEND_MOUSE	Cell cycle exit and neuronal differentiation protein 1 OS=Mus musculus GN=Cend1 PE=1 SV=1	9.55	15044	3831.51	3	40.94	83.1725	78.4135	73.6373	75.1204	70.7905	71.7129	124.528	119.849	113.996	89.997
Q9R0P9	UCHL1_MOUSE	Ubiquitin carboxyl-terminal hydrolase isozyme L1 OS=Mus musculus GN=Uchl1 PE=1 SV=1	4.97	25180.5	367.08	3	21.08				84.6023	79.5306	73.6259	100.711	100.558	92.4125	89.1497
P27601	GNA13_MOUSE	Guanine nucleotide-binding protein subunit alpha-13 OS=Mus musculus GN=Gna13 PE=1 SV=1	8.25	44396.9	1308.9	6	22.55	89.1404	79.2925	74.788	102.341	87.1324	83.2776	98.4768	93.4938	93.3073	88.5429
P63005	LIS1_MOUSE	Platelet-activating factor acetylhydrolase IB subunit alpha OS=Mus musculus GN=Pafah1b1 PE=1 SV=2	7.01	47240.4	509.14	4	12.93				98.0736	87.3521	75.5669	101.179	74.9913	86.3648	87.5737
Q9DCJ5	NDUA8_MOUSE	NADH dehydrogenase [ubiquinone] 1 alpha subcomplex subunit 8 OS=Mus musculus GN=Ndufa8 PE=1 SV=3	8.48	20448.3	645.78	2	23.26	52.4062	97.7743	90.2053	100.24	98.7777	89.0837				86.4712
P35278	RAB5C_MOUSE	Ras-related protein Rab-5C OS=Mus musculus GN=Rab5c PE=1 SV=2	8.58	23640.7	737.19	8	53.7	102.254	90.2707	87.2639	75.1383	67.165	55.8316	97.6869	94.6459	95.1052	84.5275
P21278	GNA11_MOUSE	Guanine nucleotide-binding protein subunit alpha-11 OS=Mus musculus GN=Gna11 PE=1 SV=1	5.6	42309.4	687.34	9	32.03	96.0477	88.1854	90.1143	84.7965	71.2665	82.1837	90.8993	82.2756	76.3335	84.1276
Q9ERS2	NDUAD_MOUSE	NADH dehydrogenase [ubiquinone] 1 alpha subcomplex subunit 13 OS=Mus musculus GN=Ndufa13 PE=1 SV=3	9.79	16859.7	477.6	2	13.89	95.3214	95.164	92.2337	73.1511	85.9941	70.3694	86.2838	82.0103	80.996	83.9889
Q5M8N0	CNRP1_MOUSE	CB1 cannabinoid receptor-interacting protein 1 OS=Mus musculus GN=Cnrip1 PE=1 SV=1	8.19	18726.5	2972.5	4	50.61	106.673	98.7801	99.2643	99.3048	73.003	79.6284	61.8476	67.4153	66.2246	82.7645
Q8C1B7	SEP11_MOUSE	Septin-11 OS=Mus musculus GN=Sept11 PE=1 SV=4	6.23	50036.9	1169.33	9	23.9	78.3283	75.2224	68.728	85.4383	84.3653	70.1698	84.4075	102.573	88.8466	81.6191
Q9DCT8	CRIP2_MOUSE	Cysteine-rich protein 2 OS=Mus musculus GN=Crip2 PE=1 SV=1	8.62	23525.4	800.88	2	25.96				75.4341	65.9779	59.8146	91.7201	98.1971	93.2131	81.3648
Q9JLZ3	AUHM_MOUSE	Methylglutaconyl-CoA hydratase, mitochondrial OS=Mus musculus GN=Auh PE=1 SV=1	9.9	33680.2	491.97	3	11.15	80.0449	83.5487	80.2539				86.671	79.4938	78.3503	81.2163
P32883	RASK_MOUSE	GTPase KRas OS=Mus musculus GN=Kras PE=1 SV=1	6.37	21941	1012.55	6	41.8				82.2774	75.3497	69.8813	99.4719	77.8982	78.7243	81.0005
Q9CQR4	ACO13_MOUSE	Acyl-coenzyme A thioesterase 13 OS=Mus musculus GN=Acot13 PE=1 SV=1	9.31	15297	770.1	5	45.71	111.216	82.9824	117.294	79.6985	88.0357	76.571	60.4537	61.6659	58.6644	80.9235
Q9DB05	SNAA_MOUSE	Alpha-soluble NSF attachment protein OS=Mus musculus GN=Napa PE=1 SV=1	5.15	33645.9	768.06	7	30.51	95.3864	79.6553	78.3253	84.5844	68.9503	57.5875	91.453	82.6811	84.0849	79.739
P12787	COX5A_MOUSE	Cytochrome c oxidase subunit 5A, mitochondrial OS=Mus musculus GN=Cox5a PE=1 SV=2	6.08	16329.6	1221.42	3	20.55	32.7597	55.7404	53.4967	71.7734	90.4129	70.3442	55.0483	140.269	128.119	77.8281
Q9R1Q8	TAGL3_MOUSE	Transgelin-3 OS=Mus musculus GN=Tagln3 PE=1 SV=1	7.17	22641.8	958.44	10	67.84	111.466	66.9339	94.5352	87.737	49.4895	76.0493	86.1754	60.0666	73.0257	77.7712
P60904	DNJC5_MOUSE	DnaJ homolog subfamily C member 5 OS=Mus musculus GN=Dnajc5 PE=1 SV=1	4.74	22899.1	549.02	4	37.37				79.5371	65.0227	59.4471	89.6293	86.6681	80.8879	77.3461
Q9CQD1	RAB5A_MOUSE	Ras-related protein Rab-5A OS=Mus musculus GN=Rab5a PE=1 SV=1	8.25	23826.8	757.43	7	47.44	85.9849	77.8354	69.0109	80.1497	66.5181	61.318	91.2555	84.0493	83.8245	77.3286
E9PUL5	PRRT2_MOUSE	Proline-rich transmembrane protein 2 OS=Mus musculus GN=Prrt2 PE=1 SV=1	4.39	36094.9	300.83	2	12.43				68.1486	61.5468	65.4187	87.2402	99.5918	78.04	77.2856
P70296	PEBP1_MOUSE	Phosphatidylethanolamine-binding protein 1 OS=Mus musculus GN=Pebp1 PE=1 SV=3	5.03	21001.5	928.99	3	33.16	77.0965	69.1549	70.6753	94.0274	78.1878	66.8492	85.6256	72.6226	81.55	76.8146
P52760	UK114_MOUSE	Ribonuclease UK114 OS=Mus musculus GN=Hrsp12 PE=1 SV=3	9.13	14312.5	1947.6	6	65.19	64.7004	73.243	69.143	76.4083	75.9875	82.6801	68.6004	77.9475	85.1598	74.6166
Q9CQV8	1433B_MOUSE	14-3-3 protein beta/alpha OS=Mus musculus GN=Ywhab PE=1 SV=3	4.57	28200.5	867.65	9	36.18	75.1959	66.3411	61.8512	73.671	63.3962	61.6742	98.5852	80.4147	82.744	73.4418
Q9D855	QCR7_MOUSE	Cytochrome b-c1 complex subunit 7 OS=Mus musculus GN=Uqcrb PE=1 SV=3	9.51	13527.5	636.55	3	28.83	74.3552	68.4765	72.7625	72.7895	70.586	64.0696	70.6487	78.0119	83.7829	72.4709
P26883	FKB1A_MOUSE	Peptidyl-prolyl cis-trans isomerase FKBP1A OS=Mus musculus GN=Fkbp1a PE=1 SV=2	8.66	11979.7	782.52	3	39.81				106.148	81.5172	109.818	37.9534	38.4337	57.9275	72.1222
P48774	GSTM5_MOUSE	Glutathione S-transferase Mu 5 OS=Mus musculus GN=Gstm5 PE=1 SV=1	7	27034.2	681.36	5	21.43	92.6327	83.9882	86.3011	74.5376	57.0975	71.2978	69.096	51.7401	56.2154	70.7912
P06151	LDHA_MOUSE	L-lactate dehydrogenase A chain OS=Mus musculus GN=Ldha PE=1 SV=3	7.67	36840.8	738.96	4	11.75				77.1823	60.9701	52.0842	86.9808	75.359	67.341	70.3116
P21460	CYTC_MOUSE	Cystatin-C OS=Mus musculus GN=Cst3 PE=2 SV=2	9.29	15759	841.58	3	32.86				84.8742	73.9337	71.2642	63.892	76.2458	49.5472	70.1171
Q91WS0	CISD1_MOUSE	CDGSH iron-sulfur domain-containing protein 1 OS=Mus musculus GN=Cisd1 PE=1 SV=1	9.43	12268.1	797.84	2	25.93				74.6542	71.2421	73.2332	68.9527	64.2431	64.7425	69.8288
Q9CPQ1	COX6C_MOUSE	Cytochrome c oxidase subunit 6C OS=Mus musculus GN=Cox6c PE=1 SV=3	10.5	8469.03	1741.98	3	35.53				74.2268	69.936	70.1983	65.1233	67.5062	66.895	69.3218
O35945	AL1A7_MOUSE	Aldehyde dehydrogenase, cytosolic 1 OS=Mus musculus GN=Aldh1a7 PE=2 SV=1	7.58	55044.1	653.85	6	20.96	68.3071	72.0632	69.8211	68.9405	66.219	65.2841				67.0249
Q9CQX2	CYB5B_MOUSE	Cytochrome b5 type B OS=Mus musculus GN=Cyb5b PE=1 SV=1	4.6	16375	484.08	2	32.19				77.0926	59.7372	53.8794	68.0041	67.366	73.1975	66.9078
P60879	SNP25_MOUSE	Synaptosomal-associated protein 25 OS=Mus musculus GN=Snap25 PE=1 SV=1	4.46	23543.3	457.5	5	36.41				72.918	58.2266	61.0515	44.7101	80.0964	78.824	66.4977
P62071	RRAS2_MOUSE	Ras-related protein R-Ras2 OS=Mus musculus GN=Rras2 PE=1 SV=1	5.64	23627.7	729.26	4	25.49	71.6819	64.8103	68.8436	61.5414	58.4036	53.9355	76.2824	63.36	65.6816	64.5393
A2AQ07	TBB1_MOUSE	Tubulin beta-1 chain OS=Mus musculus GN=Tubb1 PE=1 SV=1	4.78	51125.4	1772.58	6	11.09	48.5338	46.6647	41.1735	109.869	93.0679	100.306	51.5984	45.2669	46.0179	64.2265
Q3UX10	TBAL3_MOUSE	Tubulin alpha chain-like 3 OS=Mus musculus GN=Tubal3 PE=2 SV=2	5.24	50729.6	708.17	3	7.4				50.3741	44.6495	43.8631	92.2351	65.2285	66.8174	61.014
Q9CQC7	NDUB4_MOUSE	NADH dehydrogenase [ubiquinone] 1 beta subcomplex subunit 4 OS=Mus musculus GN=Ndufb4 PE=1 SV=3	10.16	15081.3	1294.2	3	37.98	58.4452	59.5896	58.9333	62.7308	61.3607	59.7024	65.0497	63.2274	61.3931	60.8355
Q9CQJ8	NDUB9_MOUSE	NADH dehydrogenase [ubiquinone] 1 beta subcomplex subunit 9 OS=Mus musculus GN=Ndufb9 PE=1 SV=3	7.75	22269.2	537.6	2	20.67				63.5765	61.3821	52.7686	61.7159	63.1402	51.3535	59.1974
P56391	CX6B1_MOUSE	Cytochrome c oxidase subunit 6B1 OS=Mus musculus GN=Cox6b1 PE=1 SV=2	8.97	10299.6	1681.93	4	52.33	55.0796	41.5915	48.2422	50.5115	55.1596	58.4261	27.2783	105.023	88.6808	58.9426
P28663	SNAB_MOUSE	Beta-soluble NSF attachment protein OS=Mus musculus GN=Napb PE=1 SV=2	5.17	33899.2	638.15	8	35.91	80.286	77.2426	63.2573	52.3942	45.9496	34.5087	58.3976	60.4191	53.434	57.8911
Q9D1G1	RAB1B_MOUSE	Ras-related protein Rab-1B OS=Mus musculus GN=Rab1b PE=1 SV=1	5.39	22358.3	1144.89	7	44.28	55.0919	54.1211	56.0066	46.301	39.5959	38.8199	85.2655	66.4678	68.7456	56.5547
P00493	HPRT_MOUSE	Hypoxanthine-guanine phosphoribosyltransferase OS=Mus musculus GN=Hprt1 PE=1 SV=3	6.23	24798.5	332.58	2	11.93				88.9174	25.9578	56.8918	83.9026	22.3416	52.8883	55.4106
Q7TMF3	NDUAC_MOUSE	NADH dehydrogenase [ubiquinone] 1 alpha subcomplex subunit 12 OS=Mus musculus GN=Ndufa12 PE=2 SV=2	9.67	17143.5	1212.15	5	48.97	56.2972	62.1852	57.0751	58.0571	60.8053	53.4727	50.2548	54.0103	49.0735	55.2811
P45591	COF2_MOUSE	Cofilin-2 OS=Mus musculus GN=Cfl2 PE=1 SV=1	8.16	18823.7	2691.07	6	39.76	67.5221	57.8375	63.2456	57.2502	37.7252	45.288				53.6091
Q9D1G5	LRC57_MOUSE	Leucine-rich repeat-containing protein 57 OS=Mus musculus GN=Lrrc57 PE=2 SV=1	8.4	27159.4	314.15	3	21.34				46.4355	48.6778	45.3553	59.9658	57.9442	59.3126	53.3362
Q61016	GBG7_MOUSE	Guanine nucleotide-binding protein G(I)/G(S)/G(O) subunit gamma-7 OS=Mus musculus GN=Gng7 PE=2 SV=2	8.97	7593.75	3218.55	3	47.06	53.0738	48.4138	46.4045	55.1673	45.2141	46.107	67.0477	52.4071	56.4066	51.9925
Q61411	RASH_MOUSE	GTPase HRas OS=Mus musculus GN=Hras PE=1 SV=2	4.98	21640.3	1185.65	7	55.56	82.0105	74.5025	71.6969	31.1622	28.8936	27.1627				51.2505
Q80ZJ1	RAP2A_MOUSE	Ras-related protein Rap-2a OS=Mus musculus GN=Rap2a PE=1 SV=2	4.53	20870.6	439.95	6	46.45	50.8424	48.0126	47.0533	62.9579	55.9103	57.565	37.4307	43.8305	51.0321	50.1853
P84075	HPCA_MOUSE	Neuron-specific calcium-binding protein hippocalcin OS=Mus musculus GN=Hpca PE=1 SV=2	4.68	22541.5	531.09	2	13.99	61.7149	65.3117	60.3365				37.1209	40.9123	35.1748	49.6713
P46425	GSTP2_MOUSE	Glutathione S-transferase P 2 OS=Mus musculus GN=Gstp2 PE=2 SV=2	7.96	23708.2	2952.46	5	31.9				64.3654	52.5535	52.763	44.2106	38.7558	42.2779	49.2603
Q9WTT4	VATG2_MOUSE	V-type proton ATPase subunit G 2 OS=Mus musculus GN=Atp6v1g2 PE=2 SV=1	10.67	13708.5	1125.34	4	36.44	42.9739	36.5035	36.7027	60.5732	46.5843	47.5403	65.8358	55.8825	51.9713	49.203
P63216	GBG3_MOUSE	Guanine nucleotide-binding protein G(I)/G(S)/G(O) subunit gamma-3 OS=Mus musculus GN=Gng3 PE=1 SV=1	7.84	8532.89	3675.59	3	69.33	50.7775	39.9309	41.3672	45.3268	36.9226	33.9898	67.0051	51.7629	51.4477	46.2776
O09111	NDUBB_MOUSE	NADH dehydrogenase [ubiquinone] 1 beta subcomplex subunit 11, mitochondrial OS=Mus musculus GN=Ndufb11 PE=1 SV=2	4.92	17500.8	746.35	6	42.38	45.7956	44.3051	43.563	42.1024	36.3367	39.5828	53.7706	49.1857	50.6831	44.8573
Q61011	GBB3_MOUSE	Guanine nucleotide-binding protein G(I)/G(S)/G(T) subunit beta-3 OS=Mus musculus GN=Gnb3 PE=1 SV=2	5.29	38209.7	1872.61	3	8.53	51.5625	42.963	43.0258				44.4855	45.3806	39.5298	44.3044
P61021	RAB5B_MOUSE	Ras-related protein Rab-5B OS=Mus musculus GN=Rab5b PE=1 SV=1	8.24	23935	613.65	3	16.28	36.8701	38.1671	35.6811	51.4409	44.1674	42.096	52.9884	46.1689	48.0014	43.7704
Q9CQ69	QCR8_MOUSE	Cytochrome b-c1 complex subunit 8 OS=Mus musculus GN=Uqcrq PE=1 SV=3	10.54	9768.27	1750.86	3	36.59				45.1923	44.1948	40.4551	42.5844	44.255	44.5413	43.7616
Q9CPU4	MGST3_MOUSE	Microsomal glutathione S-transferase 3 OS=Mus musculus GN=Mgst3 PE=1 SV=1	9.67	17128.9	866.88	2	23.53	37.2101	41.388	37.0696				55.2148	44.4597	45.5968	43.5069
Q05816	FABP5_MOUSE	Fatty acid-binding protein, epidermal OS=Mus musculus GN=Fabp5 PE=1 SV=3	6.14	15479.6	825.43	2	17.04	47.5541	40.1698	59.8081	52.2717	44.8052	42.7972	28.9007	26.9957	36.0253	41.7452
Q9WUC3	LY6H_MOUSE	Lymphocyte antigen 6H OS=Mus musculus GN=Ly6h PE=2 SV=2	7.4	15296.4	727.94	3	20.86	50.2707	42.7329	42.8702	48.4108	36.062	34.1693				41.445
P19639	GSTM4_MOUSE	Glutathione S-transferase Mu 3 OS=Mus musculus GN=Gstm3 PE=1 SV=2	7.81	25929.8	1565.87	7	27.52	53.9577	42.2787	39.1039				52.9691	32.2902	27.3237	40.9702
P08556	RASN_MOUSE	GTPase NRas OS=Mus musculus GN=Nras PE=2 SV=1	4.82	21484.3	721.15	7	55.56	62.7905	60.4243	57.5888				23.3017	22.0688	23.0629	40.9494
Q6PHN9	RAB35_MOUSE	Ras-related protein Rab-35 OS=Mus musculus GN=Rab35 PE=1 SV=1	8.39	23310.4	962.13	3	24.88	38.6132	37.8308	31.8503	49.3013	47.5029	50.2442	34.4996	40.0065	38.2111	40.6567
P62962	PROF1_MOUSE	Profilin-1 OS=Mus musculus GN=Pfn1 PE=1 SV=2	8.48	15128.3	736.9	4	37.14	47.0812	33.0113	38.5315	43.1334	26.6994	30.2284	47.2385	48.2837	48.223	40.1005
P62806	H4_MOUSE	Histone H4 OS=Mus musculus GN=Hist1h4a PE=1 SV=2	11.77	11367.4	1377.47	4	38.83	27.0237	55.646	41.3555				29.7022	34.9811	50.9934	40.0318
Q3THE2	ML12B_MOUSE	Myosin regulatory light chain 12B OS=Mus musculus GN=Myl12b PE=1 SV=2	4.49	19836.2	481.85	4	28.49				37.6917	33.9319	34.5312	47.8348	36.3985	41.2141	38.8487
Q64433	CH10_MOUSE	10 kDa heat shock protein, mitochondrial OS=Mus musculus GN=Hspe1 PE=1 SV=2	9.12	10962.7	882.48	3	31.37				27.4776	27.9536	33.2942	26.1128	46.565	48.7993	35.4658
Q9CQ91	NDUA3_MOUSE	NADH dehydrogenase [ubiquinone] 1 alpha subcomplex subunit 3 OS=Mus musculus GN=Ndufa3 PE=1 SV=1	9.18	9330.94	981.25	2	41.67	39.8092	37.5919	38.2262				30.9335	26.4651	26.1242	32.9598
P63213	GBG2_MOUSE	Guanine nucleotide-binding protein G(I)/G(S)/G(O) subunit gamma-2 OS=Mus musculus GN=Gng2 PE=2 SV=2	8.25	7964.22	2872.76	3	42.25	41.7841	33.1794	32.1996	33.2211	24.9447	22.9385	42.5766	31.104	30.7257	32.2626
P85094	ISC2A_MOUSE	Isochorismatase domain-containing protein 2A, mitochondrial OS=Mus musculus GN=Isoc2a PE=1 SV=1	8.02	22759.5	692.68	2	23.79	34.1906	33.669	37.8563				21.8575	29.9367	35.4657	32.085
Q78IK2	USMG5_MOUSE	Up-regulated during skeletal muscle growth protein 5 OS=Mus musculus GN=Usmg5 PE=1 SV=1	10.16	6438.56	4034.5	2	43.1				28.3083	26.91	28.7194	34.8791	33.5371	37.4077	31.8949
P61028	RAB8B_MOUSE	Ras-related protein Rab-8B OS=Mus musculus GN=Rab8b PE=1 SV=1	9.43	23774.2	1163.05	3	17.87	23.0801	23.4371	23.763				44.1603	35.5003	38.1086	31.468
P35293	RAB18_MOUSE	Ras-related protein Rab-18 OS=Mus musculus GN=Rab18 PE=2 SV=2	5.06	23320.3	383.12	5	29.61	55.9387	51.145	50.4262	45.3447	37.0081	37.6194				30.1405
O70456	1433S_MOUSE	14-3-3 protein sigma OS=Mus musculus GN=Sfn PE=1 SV=2	4.53	27820.1	604.57	4	14.11	53.4818	40.2819	31.8356				15.5461	12.1354	13.0316	27.1919
Q99LY9	NDUS5_MOUSE	NADH dehydrogenase [ubiquinone] iron-sulfur protein 5 OS=Mus musculus GN=Ndufs5 PE=1 SV=3	9.25	12875.8	432.62	2	23.58				19.5197	21.4566	21.8221	29.5125	24.0926	27.4262	24.1633
P35276	RAB3D_MOUSE	Ras-related protein Rab-3D OS=Mus musculus GN=Rab3d PE=1 SV=1	4.57	24644.5	1678.73	4	25.11				22.0657	23.1716	23.0283	21.3851	16.5051	18.7025	20.8824
Q9Z1P6	NDUA7_MOUSE	NADH dehydrogenase [ubiquinone] 1 alpha subcomplex subunit 7 OS=Mus musculus GN=Ndufa7 PE=1 SV=3	10.56	12632.6	516.11	4	39.82				32.9851	30.337	31.8328	28.4128	28.3752	26.9746	19.9681
P55258	RAB8A_MOUSE	Ras-related protein Rab-8A OS=Mus musculus GN=Rab8a PE=1 SV=2	9.43	23839.3	1120.39	5	28.99	25.8338	25.5371	24.8403				13.0564	10.7407	10.8098	18.2409

## Sheet: 5_FASP_UDMS-E (809)
accession	entry	description	IEP	mw	max score	reported peptides	sequence coverage	Exp1_BR1	Exp1_BR2	Exp1_BR3	Exp2_BR1	Exp2_BR2	Exp2_BR3	Exp3_BR1	Exp3_BR2	Exp3_BR3	average ppm
Q6PIC6	AT1A3_MOUSE	Sodium/potassium-transporting ATPase subunit alpha-3 OS=Mus musculus GN=Atp1a3 PE=1 SV=1	5.09	113117	37697.8	50	54.59	31322.8	34368.4	32555.6	29160.9	30394.3	31358.6	29553.8	31609.7	30606.6	30842.8
P60202	MYPR_MOUSE	Myelin proteolipid protein OS=Mus musculus GN=Plp1 PE=1 SV=2	8.29	30875.6	14457.9	12	36.82	20907.8	19392.2	20754.1	28230.4	23395.5	23933	27863	26454.8	29792.9	24154.6
P16330	CN37_MOUSE	2',3'-cyclic-nucleotide 3'-phosphodiesterase OS=Mus musculus GN=Cnp PE=1 SV=3	9.26	47522.6	76341.1	33	75.71	23179.1	21583.4	22520.6	18383.1	17790.3	20807.5	20998.1	19615.5	20912.5	20353
P04370	MBP_MOUSE	Myelin basic protein OS=Mus musculus GN=Mbp PE=1 SV=2	10.05	27167.7	22569.6	8	25.6	14660.4	16212.3	15234.1	20531.2	20532	17815.6	21373.2	24838.4	24439.1	19257.3
G5E8K5	ANK3_MOUSE	Ankyrin-3 OS=Mus musculus GN=Ank3 PE=1 SV=1	6.22	215545	402.839	23	16.83	38296.6	37117.1	36569.8	5687.92	11717.4	5513.97	16756.2	11909	5757.34	18396.6
Q9JHU4	DYHC1_MOUSE	Cytoplasmic dynein 1 heavy chain 1 OS=Mus musculus GN=Dync1h1 PE=1 SV=2	5.98	534784	703.683	126	36.02	13775.6	11920.9	13514.2	17393	15861.4	17539.4	18885.9	17859	18688.4	15911.5
P35564	CALX_MOUSE	Calnexin OS=Mus musculus GN=Canx PE=1 SV=1	4.29	67677.2	994.418	13	29.44	14127.1	14797.8	14700.2	17212.3	15700.8	15541.1	13963	16127.3	15834.4	15176.5
P20917	MAG_MOUSE	Myelin-associated glycoprotein OS=Mus musculus GN=Mag PE=1 SV=2	4.85	70115.2	12537.8	17	32.59	14099.9	13770.6	14177.8	13874.6	12848.2	14459.2	13359.9	13289.2	13704.4	13561.3
P16546	SPTN1_MOUSE	Spectrin alpha chain, non-erythrocytic 1 OS=Mus musculus GN=Sptan1 PE=1 SV=4	5.04	285396	1411.51	118	56.11	24332.5	21445.9	21434.1	6910.11	8649.29	5772.16	9618.16	11055.9	10794.9	13158.9
O08553	DPYL2_MOUSE	Dihydropyrimidinase-related protein 2 OS=Mus musculus GN=Dpysl2 PE=1 SV=2	5.92	62676.9	33858.5	31	81.64	14497.7	11331	13428.7	14054.2	10488.4	13176	14128	11134.2	13207.4	12618.6
P68368	TBA4A_MOUSE	Tubulin alpha-4A chain OS=Mus musculus GN=Tuba4a PE=1 SV=1	4.75	50665.8	29115	22	58.93	13045.1	12509.5	12525.6	13574.1	11606.4	12272.9	12444.2	12114.6	11841.3	12267.7
P17182	ENOA_MOUSE	Alpha-enolase OS=Mus musculus GN=Eno1 PE=1 SV=3	6.38	47483.1	63963.5	28	73.96	11764.5	11440.7	10261.1	12892.8	11931.7	12654.7	13011	12757.2	12053.6	11913.4
P08553	NFM_MOUSE	Neurofilament medium polypeptide OS=Mus musculus GN=Nefm PE=1 SV=4	4.56	96030.3	13719.7	40	57.67	6778.71	14321.3	11770.5	7359.41	13896.6	10895.1	6402.82	15727.5	13545.2	11192.8
Q8VDN2	AT1A1_MOUSE	Sodium/potassium-transporting ATPase subunit alpha-1 OS=Mus musculus GN=Atp1a1 PE=1 SV=1	5.14	114294	22969.2	50	49.76	11247	11327.4	11061.2	10502.8	10244.6	10978.9	11453.1	11377.7	11257.7	10895.7
P56480	ATPB_MOUSE	ATP synthase subunit beta, mitochondrial OS=Mus musculus GN=Atp5b PE=1 SV=2	5.03	56300.6	24958.2	25	70.51	10141.1	11116.9	10383.5	10412.7	10831.6	10677.4	10442.3	11670.5	11589.3	10682
P13595	NCAM1_MOUSE	Neural cell adhesion molecule 1 OS=Mus musculus GN=Ncam1 PE=1 SV=3	4.54	120226	5245.08	30	38.3	12671.7	12097.7	12677.8	8512.39	8068.44	8165.54	10737.6	10578.2	10862.5	10321.3
Q8VDQ8	SIR2_MOUSE	NAD-dependent protein deacetylase sirtuin-2 OS=Mus musculus GN=Sirt2 PE=1 SV=2	5.06	43883.6	50258.9	26	70.44	10366	9731.99	10140.4	9995.28	9361.87	10351.1	10169.6	9679.46	10169.1	9860.94
Q03265	ATPA_MOUSE	ATP synthase subunit alpha, mitochondrial OS=Mus musculus GN=Atp5a1 PE=1 SV=1	9.52	59866.8	22739.7	29	63.11	9246.24	10593.2	9723.46	9422.3	9411.42	9663.34	9597.02	10301.7	10703.2	9732.99
Q61885	MOG_MOUSE	Myelin-oligodendrocyte glycoprotein OS=Mus musculus GN=Mog PE=1 SV=1	7.92	28670.2	32301.1	12	42.28	10059	9910.4	10156.7	8861.76	8429.4	9932.85	8813.71	8327.1	8954.04	9157.19
Q9Z1W8	AT12A_MOUSE	Potassium-transporting ATPase alpha chain 2 OS=Mus musculus GN=Atp12a PE=1 SV=3	5.9	115468	2126.67	9	8.79	9286.78	10095.6	10729.5	6023.85	7366.15	7263.65	16333.8	7762.3	7707.84	8843.18
Q9D6F9	TBB4A_MOUSE	Tubulin beta-4A chain OS=Mus musculus GN=Tubb4a PE=1 SV=3	4.59	50042.1	48445	25	77.03	8779.48	8545.25	8614.42	9617.58	8216.11	9498.13	8825.5	8211.72	8495.24	8640.4
P05202	AATM_MOUSE	Aspartate aminotransferase, mitochondrial OS=Mus musculus GN=Got2 PE=1 SV=1	9.26	47810.7	25325.4	29	71.86	7684.86	8687.49	8575.07	7733.21	8394.74	9849.45	8082.16	9141.67	9472.81	8538.67
P16858	G3P_MOUSE	Glyceraldehyde-3-phosphate dehydrogenase OS=Mus musculus GN=Gapdh PE=1 SV=2	8.35	36095.2	28110	15	65.77	7250.62	8850.5	7791.58	7774.98	9031.8	8786.5	7789.81	9505.1	8372.35	8264.79
P14094	AT1B1_MOUSE	Sodium/potassium-transporting ATPase subunit beta-1 OS=Mus musculus GN=Atp1b1 PE=1 SV=1	8.78	35593.8	23530.7	16	46.38	8573.89	8979.66	8463.68	8119.89	8268.09	8359.17	8098.44	8424.94	8011.73	8261.8
Q99KI0	ACON_MOUSE	Aconitate hydratase, mitochondrial OS=Mus musculus GN=Aco2 PE=1 SV=1	7.83	86205	10956.7	37	61.67	6865.31	7822.57	7030.31	8171.4	8562.63	8884.67	7894.33	8246.93	7876.09	7835.04
P15105	GLNA_MOUSE	Glutamine synthetase OS=Mus musculus GN=Glul PE=1 SV=6	6.66	42861.1	24699.5	17	73.19	7569.44	7689.48	7996.45	8154.96	7056.44	8425.13	8278.84	7614.31	7923.95	7744.75
Q62261	SPTB2_MOUSE	Spectrin beta chain, non-erythrocytic 1 OS=Mus musculus GN=Sptbn1 PE=1 SV=2	5.26	275079	1353.4	96	52.56	7579.6	5164.66	4865.58	7396.3	11835.1	6022.02				6988.15
Q8BFZ3	ACTBL_MOUSE	Beta-actin-like protein 2 OS=Mus musculus GN=Actbl2 PE=1 SV=1	5.15	42346.5	10230.9	12	27.13	7984.54	7124.57	6937.8				7139.28	6462.65	6717.04	6939.04
P08551	NFL_MOUSE	Neurofilament light polypeptide OS=Mus musculus GN=Nefl PE=1 SV=5	4.41	61565.6	23942.8	31	58.01	4365.34	7860.44	6468.81	4528.93	7841.02	7173.57	4995.07	9947.03	8586.22	6844.93
Q810U3	NFASC_MOUSE	Neurofascin OS=Mus musculus GN=Nfasc PE=1 SV=1	5.77	138774	3918.76	42	41.61	6501.54	6403.04	6406.21	6870.79	6631.7	7423.29	7077.86	7197.15	7293.93	6779.36
P35762	CD81_MOUSE	CD81 antigen OS=Mus musculus GN=Cd81 PE=1 SV=2	5.44	26498.9	18933.6	4	30.93	7338.99	7109.38	7559.17	6090.1	5521.36	6186.76	6985.76	7076.59	7593.64	6732.77
O55143	AT2A2_MOUSE	Sarcoplasmic/endoplasmic reticulum calcium ATPase 2 OS=Mus musculus GN=Atp2a2 PE=1 SV=2	5.05	116512	402.38	15	21.26	680.465	671.258	608.144	11130.7	9202.76	8707.91	9266.86	8178.98	7397.04	6092.62
P40142	TKT_MOUSE	Transketolase OS=Mus musculus GN=Tkt PE=1 SV=1	7.23	68314.9	13084.6	34	71.91	5482.29	5782.76	6016.12	5951.8	6169.54	6969.84	5656.65	6410.59	6780.67	6076.73
Q68FD5	CLH1_MOUSE	Clathrin heavy chain 1 OS=Mus musculus GN=Cltc PE=1 SV=3	5.35	193325	1306.54	55	42.81	7074.08	6089.98	8363.83	7378.6	9210.29	4981.2	3965.44	4459.76	2889.56	5989.33
O08599	STXB1_MOUSE	Syntaxin-binding protein 1 OS=Mus musculus GN=Stxbp1 PE=1 SV=2	6.51	67968	14558.8	38	72.56	5712.74	6026.62	5844.48	5705.55	5734.11	5439.83	5653.06	6686.35	6203.65	5820.21
Q9D2P8	MOBP_MOUSE	Myelin-associated oligodendrocyte basic protein OS=Mus musculus GN=Mobp PE=1 SV=1	11.57	19596.5	20180.4	8	42.94	6322.6	6065.14	6459.66	4228.26	4815.3	5841.68	6372.59	6118.55	6824.81	5806.71
P68404	KPCB_MOUSE	Protein kinase C beta type OS=Mus musculus GN=Prkcb PE=1 SV=4	6.57	77891.5	698.803	20	38.9	16313.1	16936	16947.9	406.427	278.097	329.65	397.153	297.189	309.141	5747.79
P52480	KPYM_MOUSE	Pyruvate kinase PKM OS=Mus musculus GN=Pkm PE=1 SV=4	7.21	58415.3	12542.5	29	68.74	4361.29	5251	5054.64	5168.83	5680.87	6632.09	5065.19	5709.34	5627.18	5343.39
Q80YN3	BCAS1_MOUSE	Breast carcinoma-amplified sequence 1 homolog OS=Mus musculus GN=Bcas1 PE=2 SV=3	5.82	67833.8	5792.74	19	42.02	4757.14	4823.76	5323.39	5668.61	5025.43	6288.53	5432.18	5026.77	5497.75	5248.83
P63017	HSP7C_MOUSE	Heat shock cognate 71 kDa protein OS=Mus musculus GN=Hspa8 PE=1 SV=1	5.2	71099.3	9601.46	29	57.12	5213.85	5193.23	5399.45	5240.92	4968.05	5298.21	4725.82	5096.53	5225.26	5094.66
P06745	G6PI_MOUSE	Glucose-6-phosphate isomerase OS=Mus musculus GN=Gpi PE=1 SV=4	8.2	62995.1	8897.71	27	55.91	4252.43	5258.12	4521.97	4939.26	5072.5	5167.57	4809.34	5636.31	5065.49	4913.93
P17426	AP2A1_MOUSE	AP-2 complex subunit alpha-1 OS=Mus musculus GN=Ap2a1 PE=1 SV=1	6.63	108748	1019.46	33	46.78	13229.5	12026.4	10779.5	2593.46	1482.71	1902.51	826.651	744.112	744.88	4890.93
Q60771	CLD11_MOUSE	Claudin-11 OS=Mus musculus GN=Cldn11 PE=1 SV=1	7.81	22855.7	11834	3	25.6	6057.56	7506.12	5513.97	3371.52	3206.75	2778.63	5421.55	4854.48	5271.28	4794.35
P19246	NFH_MOUSE	Neurofilament heavy polypeptide OS=Mus musculus GN=Nefh PE=1 SV=3	5.56	117280	7531.28	32	30.64	2113.92	5414.48	4136.81	3165.62	7748.19	5233.58	2604.8	7047.06	5520.59	4788.68
Q99P72	RTN4_MOUSE	Reticulon-4 OS=Mus musculus GN=Rtn4 PE=1 SV=2	4.27	127127	2201.16	33	46.73	7456.13	6585.11	7458.96	3850.52	3207.82	3345.55	3584.06	3644.69	3942.68	4727.96
P18872	GNAO_MOUSE	Guanine nucleotide-binding protein G(o) subunit alpha OS=Mus musculus GN=Gnao1 PE=1 SV=3	5.19	40654.9	21670.4	17	57.34	4718.02	4633.05	4460.44	5005.71	4668.76	4858.55	5087.69	4626.01	4659.7	4675.88
P00920	CAH2_MOUSE	Carbonic anhydrase 2 OS=Mus musculus GN=Ca2 PE=1 SV=4	6.53	29146.6	30996.4	13	73.46	4667.71	3743	4533.51	5342.11	4167.31	5359.74	5223.04	4036.42	4736.58	4571.99
P39053	DYN1_MOUSE	Dynamin-1 OS=Mus musculus GN=Dnm1 PE=1 SV=2	7.64	98202.2	7414.52	47	62.4	3775.15	4733.96	4312.97	4533.13	4782.92	5016.24	4448.21	4738.69	4661.17	4503.91
P55012	S12A2_MOUSE	Solute carrier family 12 member 2 OS=Mus musculus GN=Slc12a2 PE=1 SV=2	6.95	131832	2408.15	33	32.28	3552.59	3858.22	4173.11	5059.87	4833.36	5206.97	4378.84	4581.52	5045.95	4473.64
P61922	GABT_MOUSE	4-aminobutyrate aminotransferase, mitochondrial OS=Mus musculus GN=Abat PE=1 SV=1	8.01	57136.3	2504.55	21	64.6	10277.6	6822.33	4053.38	4957.29	7796.3	3030.37	1010.92	998.224	705.292	4395.5
Q8CHH9	SEPT8_MOUSE	Septin-8 OS=Mus musculus GN=Sept8 PE=1 SV=4	5.6	50154.6	14976.1	24	61.77	4324.87	4104.75	4266.36	4943.24	4380.55	4336.67	4349.66	4609.46	4655.9	4386.7
Q6X893	CTL1_MOUSE	Choline transporter-like protein 1 OS=Mus musculus GN=Slc44a1 PE=1 SV=3	8.72	74606.9	9887.22	22	37.21	4920.03	4471.72	4920.23	4468.55	3754.38	3879.81	4681.3	4314.66	4654.3	4382.33
Q04447	KCRB_MOUSE	Creatine kinase B-type OS=Mus musculus GN=Ckb PE=1 SV=1	5.29	42998.5	16589.6	16	61.94	4464.29	4181.56	4176.29	4351.89	3847.83	3906.61	4563.15	4266.53	4289.9	4161.7
P10126	EF1A1_MOUSE	Elongation factor 1-alpha 1 OS=Mus musculus GN=Eef1a1 PE=1 SV=3	9.34	50456.1	13433.5	21	65.58	3512.88	3835.08	3919.16	3910.39	4290.91	4557.55	4066.23	4361.64	4291.54	4035.36
Q5SYD0	MYO1D_MOUSE	Unconventional myosin-Id OS=Mus musculus GN=Myo1d PE=1 SV=1	9.7	116880	4984.56	59	63.22	3795.59	3601.46	3503.2	4647.57	4356.95	4669.9	3766.31	3840.71	4236.66	4005.83
P08249	MDHM_MOUSE	Malate dehydrogenase, mitochondrial OS=Mus musculus GN=Mdh2 PE=1 SV=3	8.82	36067.7	22841.1	19	63.61	3262.31	3947.26	3579.71	4185.81	4180.31	4304.29	3476.08	4573.08	4205.21	3935.65
O54991	CNTP1_MOUSE	Contactin-associated protein 1 OS=Mus musculus GN=Cntnap1 PE=2 SV=2	6.62	158308	2391.33	42	42.02	4477.09	4268.12	4473.26	3838.37	3453.02	3578.92	3906.12	3964.43	3950.17	3935.12
Q8R366	IGSF8_MOUSE	Immunoglobulin superfamily member 8 OS=Mus musculus GN=Igsf8 PE=1 SV=2	7.9	65638.3	6479.17	17	43.37	3905.59	3488.85	3396.09	4258.23	3741.48	3900.45	4651.52	4106.13	4488.84	3927.07
P46660	AINX_MOUSE	Alpha-internexin OS=Mus musculus GN=Ina PE=1 SV=3	5.18	55553.7	17279.3	31	66.27	2169.59	4342	3572.18	2793.69	5206.22	4392.07	2753.34	5241.92	4857.48	3918.37
P12960	CNTN1_MOUSE	Contactin-1 OS=Mus musculus GN=Cntn1 PE=1 SV=1	5.73	114244	5263.11	42	55	3601.22	3490.45	3352.46	3983.3	3721.87	3921.1	4421.81	4089.9	4079.74	3789.8
Q64436	ATP4A_MOUSE	Potassium-transporting ATPase alpha chain 1 OS=Mus musculus GN=Atp4a PE=1 SV=3	5.51	115727	2556.22	11	11.33	542.492	447.658	483.96	9381.62	10866.1	6371.06	1636.66	1279.49	1973.25	3682.05
Q7TQD2	TPPP_MOUSE	Tubulin polymerization-promoting protein OS=Mus musculus GN=Tppp PE=1 SV=1	9.87	23745.7	20267.9	10	49.54	3317.92	3606.63	3811.64	3607.41	4021.66	3776.03	3271.75	3769.32	3756.6	3623.32
Q06138	CAB39_MOUSE	Calcium-binding protein 39 OS=Mus musculus GN=Cab39 PE=1 SV=2	6.46	40014.1	821.014	11	34.9	4374.21	2636.66	200.901	358.248	4227.39	5346.39	5847.52	4940.07	4900.67	3572.35
P62874	GBB1_MOUSE	Guanine nucleotide-binding protein G(I)/G(S)/G(T) subunit beta-1 OS=Mus musculus GN=Gnb1 PE=1 SV=3	5.54	38175.4	25766.7	13	75.88	3478.22	3280.28	3344.27	3970.96	3036.57	3479.54	3704.82	3747.92	4020.36	3514.56
E9Q557	DESP_MOUSE	Desmoplakin OS=Mus musculus GN=Dsp PE=1 SV=1	6.38	335365	523.17	33	13.98	3753.65	1946.25	4678.32	3514.89	6380.86	1191.08				3476.24
Q8K1M6	DNM1L_MOUSE	Dynamin-1-like protein OS=Mus musculus GN=Dnm1l PE=1 SV=2	6.63	83171.4	614.329	20	38.68	791.561	790.846	844.455	9225.1	8362.3	8617.29	720.356	626.049	753.428	3458.6
O55131	SEPT7_MOUSE	Septin-7 OS=Mus musculus GN=Sept7 PE=1 SV=1	8.77	50892.1	12083.5	19	57.34	3741.94	3607.59	3602.32	3507.39	2880.72	3291.31	3811.59	3527.82	3616.58	3454.35
Q8CHC4	SYNJ1_MOUSE	Synaptojanin-1 OS=Mus musculus GN=Synj1 PE=1 SV=3	6.44	173929	477.447	22	18.55	2301.32	5246.31	4147.54	3377.58	3752.42	3146.33	2924.69	3148.08	2927.06	3403.4
Q9QYR6	MAP1A_MOUSE	Microtubule-associated protein 1A OS=Mus musculus GN=Map1a PE=1 SV=2	4.73	301509	530.886	39	22.33	2733.18	3023.26	2770.54	3519.03	3906.46	3584.81	3553.69	3947.6	3856.72	3391.71
P62880	GBB2_MOUSE	Guanine nucleotide-binding protein G(I)/G(S)/G(T) subunit beta-2 OS=Mus musculus GN=Gnb2 PE=1 SV=3	5.54	38072.5	23501.4	12	62.06	3817.52	3678.4	3715.26	3367.47	2969.25	3429.32	3089.67	3041.19	3187.34	3325.93
P48962	ADT1_MOUSE	ADP/ATP translocase 1 OS=Mus musculus GN=Slc25a4 PE=1 SV=4	10.02	33132.4	18074.7	18	58.72	3055.62	2998.06	2962.09	3734.73	3236.56	3289.83	3988.35	3484.49	3594.39	3313.58
Q02257	PLAK_MOUSE	Junction plakoglobin OS=Mus musculus GN=Jup PE=1 SV=3	5.69	82542.3	2668.13	26	49.4	1305.76	671.345	1387.72	954.168	1475.56	474.693	8250.08	7768.78	8016.39	3223.03
P46460	NSF_MOUSE	Vesicle-fusing ATPase OS=Mus musculus GN=Nsf PE=1 SV=2	6.52	83183.9	6711.73	40	57.53	3030.2	3158.33	2895.69	3196.26	3579.57	3083.6	3358.39	3685.05	3355.75	3217.24
Q60932	VDAC1_MOUSE	Voltage-dependent anion-selective channel protein 1 OS=Mus musculus GN=Vdac1 PE=1 SV=3	8.67	32522.6	15214.8	16	74.32	3084.36	3282.9	3140.35	3215.72	3360.86	3481.34	2935.44	3231.77	3238.26	3186
P14873	MAP1B_MOUSE	Microtubule-associated protein 1B OS=Mus musculus GN=Map1b PE=1 SV=2	4.57	271510	515.883	40	26.62	2693.99	2804.08	3535.31	3100.82	3919.76	2913.61	3170.14	3547.38	2911.73	3134.63
Q9QWI6	SRCN1_MOUSE	SRC kinase signaling inhibitor 1 OS=Mus musculus GN=Srcin1 PE=1 SV=2	9.65	135486	325.902	16	16.72	7445.46	8128.92	7419.62	627.067	584.206	671.502	1573.86	1011.11	853.514	3097.03
P30275	KCRU_MOUSE	Creatine kinase U-type, mitochondrial OS=Mus musculus GN=Ckmt1 PE=1 SV=1	8.16	47403	11179	20	62.2	2881.33	2972.06	3005.13	2965.12	2872.54	3063.01	3028.78	3723.62	3605.22	3089.83
P15532	NDKA_MOUSE	Nucleoside diphosphate kinase A OS=Mus musculus GN=Nme1 PE=1 SV=1	7.26	17321.9	50538.2	16	86.18	2682.56	3194.54	2962.99	3267.47	3319.25	3463.44	2815.99	3063.91	2965.38	3050.46
Q6R0H7	GNAS1_MOUSE	Guanine nucleotide-binding protein G(s) subunit alpha isoforms XLas OS=Mus musculus GN=Gnas PE=2 SV=1	4.52	122589	2670.91	13	15.53	1671.36	1428.32	1540.9	3750.79	3575.9	3848.3	4831.74	3636.38	3684.24	3036.82
Q6PIE5	AT1A2_MOUSE	Sodium/potassium-transporting ATPase subunit alpha-2 OS=Mus musculus GN=Atp1a2 PE=1 SV=1	5.23	113529	16227	46	50	2843.87	3228.57	2972.65	3085.77	3174.71	3341.91	2588.95	3343.21	2604.51	2993.65
P10637	TAU_MOUSE	Microtubule-associated protein tau OS=Mus musculus GN=Mapt PE=1 SV=3	6.32	76585.7	1529.67	19	36.02	2116.05	2798.19	2853.79	2644.05	2783.77	3097.31	3336.02	3666.38	3385.44	2922.28
Q8K298	ANLN_MOUSE	Actin-binding protein anillin OS=Mus musculus GN=Anln PE=1 SV=2	7	124277	1299.04	29	34.52	2552.63	2191.23	2481.53	4490.92	3742.71	3285.82	2684.46	2309.63	2636.22	2898.64
Q7TPM6	FSD1_MOUSE	Fibronectin type III and SPRY domain-containing protein 1 OS=Mus musculus GN=Fsd1 PE=2 SV=1	6.22	55981.4	330.323	5	17.74	8355.77	8298.39	8080.91	160.16	181.75	203.07	158.445	196.827	211.701	2847.45
P68372	TBB4B_MOUSE	Tubulin beta-4B chain OS=Mus musculus GN=Tubb4b PE=1 SV=1	4.6	50287.4	41550.9	23	71.91	2889.15	2862.87	2882.47	2502.07	2143.29	2381.77	3395.95	3414.29	3463.9	2831.89
Q9CZ13	QCR1_MOUSE	Cytochrome b-c1 complex subunit 1, mitochondrial OS=Mus musculus GN=Uqcrc1 PE=1 SV=2	5.76	53479.1	6962.17	19	53.96	2463	2722.53	2659.95	3036.9	3114.27	3207.71	2529.04	2852.03	2840.49	2798.83
Q62433	NDRG1_MOUSE	Protein NDRG1 OS=Mus musculus GN=Ndrg1 PE=1 SV=1	5.65	43465	12112.5	15	63.96	2613.91	2414.06	2616.62	3098.94	2659.61	2956.96	3087.65	2801.25	2962.24	2759.27
Q99K85	SERC_MOUSE	Phosphoserine aminotransferase OS=Mus musculus GN=Psat1 PE=1 SV=1	8.08	40757.8	4034.37	19	62.97	2570.03	2342.4	2445.03	3270.6	2901.23	3157.01	2736.42	2639.03	2837.65	2734.16
Q8VEM8	MPCP_MOUSE	Phosphate carrier protein, mitochondrial OS=Mus musculus GN=Slc25a3 PE=1 SV=1	9.49	40088.6	7824.62	16	47.06	2757.19	2748.31	2740.53	2713.2	2769.68	2943.83	2634.62	2770.02	2766.04	2728.54
Q80U19	DAAM2_MOUSE	Disheveled-associated activator of morphogenesis 2 OS=Mus musculus GN=Daam2 PE=2 SV=4	6.47	129168	343.562	18	22.24	4459.52	2385.32	1371.97	3738.32	6464.37	1703.92	1744.3	1897.73	772.656	2702.22
Q8C8R3	ANK2_MOUSE	Ankyrin-2 OS=Mus musculus GN=Ank2 PE=1 SV=2	4.88	428714	200.662	16	5.54	2719.06	2266	2544.72	3451.53	2979.79	2791.35	2541.78	2694.03	2398.37	2678.06
P17742	PPIA_MOUSE	Peptidyl-prolyl cis-trans isomerase A OS=Mus musculus GN=Ppia PE=1 SV=2	8	18142.5	28527.5	9	64.63	2557.67	2329.54	2682.47	2790.97	2402.05	3051.62	2899.16	2578.73	3037.52	2665.76
Q9DB77	QCR2_MOUSE	Cytochrome b-c1 complex subunit 2, mitochondrial OS=Mus musculus GN=Uqcrc2 PE=1 SV=1	9.57	48292	9970.54	18	49.01	2345.2	2508.64	2466.13	2772.63	2789.79	2841.72	2625.27	2919.76	2881.13	2653.14
Q9QXY6	EHD3_MOUSE	EH domain-containing protein 3 OS=Mus musculus GN=Ehd3 PE=1 SV=2	6	60878.2	2274.29	28	71.03	612.629	843.656	714.78	6840.63	5903.39	5506.87	960.639	1196.23	1091.95	2651.36
O08539	BIN1_MOUSE	Myc box-dependent-interacting protein 1 OS=Mus musculus GN=Bin1 PE=1 SV=1	4.77	64698.4	4197.52	16	41.84	2603.58	2298.81	2605.32	2932.96	2422.57	2847.23	2872.93	2677.44	2927.09	2649.55
Q61553	FSCN1_MOUSE	Fascin OS=Mus musculus GN=Fscn1 PE=1 SV=4	6.45	55249.4	6125.75	28	68.97	2934.48	1932.2	2549.13	3396.94	2162.47	2910.47	2963.35	2411.15	2953.55	2649.31
Q00612	G6PD1_MOUSE	Glucose-6-phosphate 1-dehydrogenase X OS=Mus musculus GN=G6pdx PE=1 SV=3	6.04	59718.9	236.461	4	10.1	7329.96	6798.33	7065.46	120.355	90.6044	117.823	188.458	147.075	166.187	2639.78
Q922J6	TSN2_MOUSE	Tetraspanin-2 OS=Mus musculus GN=Tspan2 PE=1 SV=1	7.89	24808.9	18182.3	4	16.74	2052.24	2136.11	2629.04	2889.33	2542.49	2909.22	3070.87	2732.02	2944.02	2614.16
G5E829	AT2B1_MOUSE	Plasma membrane calcium-transporting ATPase 1 OS=Mus musculus GN=Atp2b1 PE=1 SV=1	5.54	135717	1044.76	23	23.93	3766.35	3362.66	3751.81	1580.96	1415.64	1336.79	2831.28	2920.21	2772.33	2587.65
P17710	HXK1_MOUSE	Hexokinase-1 OS=Mus musculus GN=Hk1 PE=1 SV=3	6.35	109615	2499.5	39	47.74	2431.26	2659.55	2487.15	2197.11	2718.28	2662.89	2392.72	3114.99	2840.26	2586.59
Q61879	MYH10_MOUSE	Myosin-10 OS=Mus musculus GN=Myh10 PE=1 SV=2	5.27	229966	219.823	10	6.02	566.435	644.816	630.097	3496.7	3130.24	3754.1	4083.92	3445.72	3957.66	2584.9
P62631	EF1A2_MOUSE	Elongation factor 1-alpha 2 OS=Mus musculus GN=Eef1a2 PE=1 SV=1	9.35	50796.4	11201.6	19	64.15	2125	2564.32	2414.81	2214.46	2320.74	2418.57	2153.6	3131.23	3314.75	2499.25
Q9R0K7	AT2B2_MOUSE	Plasma membrane calcium-transporting ATPase 2 OS=Mus musculus GN=Atp2b2 PE=1 SV=2	5.59	133785	1654.89	31	30.88	1649.75	2558.71	5385.88	2072.89	2336.11	2417.22	2169.52	2069.74	1939.55	2475.8
Q9R1V7	ADA23_MOUSE	Disintegrin and metalloproteinase domain-containing protein 23 OS=Mus musculus GN=Adam23 PE=1 SV=1	7.49	94171	2404.86	15	24.85	2029.07	2149.75	2165.26	2271.89	2287.86	2433.97	2280.08	3284.52	2618.97	2368.25
Q9CPW0	CNTP2_MOUSE	Contactin-associated protein-like 2 OS=Mus musculus GN=Cntnap2 PE=1 SV=2	6.31	150193	1114.61	27	31.76	4033.1	3880.9	3997.78	1508.85	1482.48	1857.2	1451.1	1522.25	1619.67	2349.65
P28661	SEPT4_MOUSE	Septin-4 OS=Mus musculus GN=Sept4 PE=1 SV=1	5.48	55392.2	3955.21	20	60.04	2156.67	1877.02	1964.29	2654.94	2350.29	2571.88	2586.43	2250.48	2250.5	2260.5
Q7TSJ2	MAP6_MOUSE	Microtubule-associated protein 6 OS=Mus musculus GN=Map6 PE=1 SV=2	9.92	96735	2174.07	43	62.8	1975.9	2407.44	2125.08	1883.07	2482.04	2819.78	1790.96	2542.05	2371.78	2254.31
A2AGT5	CKAP5_MOUSE	Cytoskeleton-associated protein 5 OS=Mus musculus GN=Ckap5 PE=2 SV=1	7.89	227289	161.556	2	1.23				438.859	570.95	571.005	4059.19	3786.01	4415.45	2241.13
Q9CZU6	CISY_MOUSE	Citrate synthase, mitochondrial OS=Mus musculus GN=Cs PE=1 SV=1	8.72	52021.9	4113.45	16	46.12	2063.4	2067.6	1989.37	2203.46	2161.47	2531.01	2530.22	2512.11	2395.02	2240
P35700	PRDX1_MOUSE	Peroxiredoxin-1 OS=Mus musculus GN=Prdx1 PE=1 SV=1	8.23	22404.6	25120.3	13	67.34	2086.75	2157.12	2221.42	2580.73	2598.11	3009.36	1904.91	1780.22	1909.16	2230.65
P63001	RAC1_MOUSE	Ras-related C3 botulinum toxin substrate 1 OS=Mus musculus GN=Rac1 PE=1 SV=1	8.57	21849.3	16862.1	8	43.75	2053.46	2059.86	2033.13	2192.28	2142.38	2191.15	2273.83	2226.85	2260.69	2129.25
P43006	EAA2_MOUSE	Excitatory amino acid transporter 2 OS=Mus musculus GN=Slc1a2 PE=1 SV=1	6.24	62543.6	4124.4	13	26.57	2272.95	2139.69	1747.36	2487.84	2277.81	2010.32	2096.65	2211.96	2054.73	2117.45
Q64332	SYN2_MOUSE	Synapsin-2 OS=Mus musculus GN=Syn2 PE=1 SV=2	8.56	63657.8	4116.18	15	40.78	1493.69	2129.33	1767.36	1974.26	2847.48	2225.95	1653.65	2555.27	2163.37	2078.31
Q01768	NDKB_MOUSE	Nucleoside diphosphate kinase B OS=Mus musculus GN=Nme2 PE=1 SV=1	7.37	17477.2	41739.4	12	79.61	1979.02	2440.63	2294.02	1751.14	1896.15	1999.19	2052.3	2227.09	2280.64	2076
Q8BH59	CMC1_MOUSE	Calcium-binding mitochondrial carrier protein Aralar1 OS=Mus musculus GN=Slc25a12 PE=1 SV=1	8.29	74968.9	3353.39	31	67.65	1912.7	2042.82	1921.91	2143.94	2208.19	2201.07	2148.97	2193.02	2116.51	2071.63
P61264	STX1B_MOUSE	Syntaxin-1B OS=Mus musculus GN=Stx1b PE=1 SV=1	5.09	33472.9	8914.09	16	61.81	1672.39	1739.87	1626.62	2167.64	2197.66	2173.82	2271.44	2270.44	2206.04	2007.28
P05064	ALDOA_MOUSE	Fructose-bisphosphate aldolase A OS=Mus musculus GN=Aldoa PE=1 SV=2	8.07	39812.2	8229.98	23	82.42	1707.86	1736.19	1591.4	2273.01	2099.71	2140.27	2151.78	2305.38	2046.39	1979.17
Q91VD9	NDUS1_MOUSE	NADH-ubiquinone oxidoreductase 75 kDa subunit, mitochondrial OS=Mus musculus GN=Ndufs1 PE=1 SV=2	5.37	80803.5	3347.74	36	64.1	1595.24	1892.68	1719.56	1838.96	2052.44	2029.21	2087.75	2446.27	2356.59	1977.99
Q8C1B7	SEP11_MOUSE	Septin-11 OS=Mus musculus GN=Sept11 PE=1 SV=4	6.23	50036.9	2160.63	14	42.23	390.463	1336.52	398.583	4292.66	4406.65	5116.01	475.624	544.495	538.306	1970.18
P13020	GELS_MOUSE	Gelsolin OS=Mus musculus GN=Gsn PE=1 SV=3	5.76	86340.9	2002.91	16	30.13	2050.15	1810.34	2050.15	2134.61	1832.43	2087.16	2086.95	1889.17	2010.13	1965.95
Q8CI94	PYGB_MOUSE	Glycogen phosphorylase, brain form OS=Mus musculus GN=Pygb PE=1 SV=3	6.27	97414.4	463.015	15	21.71	1153.83	1059.2	2328.37	2180.59	4076.88	1724.92	2551.47	1978.59	946.997	1954.75
P00405	COX2_MOUSE	Cytochrome c oxidase subunit 2 OS=Mus musculus GN=Mtco2 PE=1 SV=1	4.41	26147.6	4921.47	7	48.02	1887.96	2080.19	2053	1764.39	1503.38	1960.25	2009.57	2002.94	2188.15	1912.52
P50396	GDIA_MOUSE	Rab GDP dissociation inhibitor alpha OS=Mus musculus GN=Gdi1 PE=1 SV=3	4.76	51092	6414.83	23	68.68	940.617	747.555	777.194	3502.01	3618.51	4326.57	1170.01	904.453	932.084	1884.53
P10649	GSTM1_MOUSE	Glutathione S-transferase Mu 1 OS=Mus musculus GN=Gstm1 PE=1 SV=2	8.12	26084.1	17089.8	16	70.64	1760.31	1829.15	1775.39	1801.13	1869.31	2147.85	1929.83	1941.92	1985.68	1870.05
Q6PHU5	SORT_MOUSE	Sortilin OS=Mus musculus GN=Sort1 PE=1 SV=1	5.47	92169.6	170.693	2	1.94				1637.53	1328.24	1757.69	2153.13	2101.96	2268.88	1864
Q8BGN3	ENPP6_MOUSE	Ectonucleotide pyrophosphatase/phosphodiesterase family member 6 OS=Mus musculus GN=Enpp6 PE=2 SV=1	6.95	50960.7	5142.25	21	63.41	1811.98	1815.63	1978.55	1955.21	1936.41	1848.62	1747.24	1876.75	1970.85	1861.07
P01831	THY1_MOUSE	Thy-1 membrane glycoprotein OS=Mus musculus GN=Thy1 PE=1 SV=1	9.27	18308.1	14511.3	5	35.19	2083.31	2102.11	1956.23	1913.74	1840.6	1774.86	1845.04	1727.36	1667.89	1852.73
P16388	KCNA1_MOUSE	Potassium voltage-gated channel subfamily A member 1 OS=Mus musculus GN=Kcna1 PE=1 SV=1	4.85	56865.7	1407.53	18	36.57	939.249	2093.35	5504.7	936.531	897.878	915.202	2091.72	2691.8	930.212	1844.07
P51881	ADT2_MOUSE	ADP/ATP translocase 2 OS=Mus musculus GN=Slc25a5 PE=1 SV=3	10.03	33159.5	16440.8	19	60.07	1849.42	1785.69	1759.78	2011.37	1850.87	1789.09	1965.4	1826.61	1939.82	1837.12
P40237	CD82_MOUSE	CD82 antigen OS=Mus musculus GN=Cd82 PE=1 SV=1	4.76	30312.9	4946.8	5	19.55	1717.23	1608.52	1689.15	1951.87	1689.68	1848.41	2212.34	1920.79	2172.44	1836.29
Q9R1V6	ADA22_MOUSE	Disintegrin and metalloproteinase domain-containing protein 22 OS=Mus musculus GN=Adam22 PE=1 SV=2	7.66	102395	1266.93	23	38.94	1480.33	1446.31	1467.51	2450.17	2343.28	2805.09	1499.2	1448.9	1464.05	1811.41
P99024	TBB5_MOUSE	Tubulin beta-5 chain OS=Mus musculus GN=Tubb5 PE=1 SV=1	4.59	50127.2	37979.7	23	69.82	1767.85	1842.88	1725.87	1896.54	1737.25	1895.58	1802.49	1926.07	1880.19	1808.42
Q9DCU2	PLLP_MOUSE	Plasmolipin OS=Mus musculus GN=Pllp PE=2 SV=1	9.57	19915.6	6751.85	3	24.73	1942.45	1899.51	1537.57	1704.49	1495.91	1671.48	2194.4	2005.38	2094.98	1806.39
P97427	DPYL1_MOUSE	Dihydropyrimidinase-related protein 1 OS=Mus musculus GN=Crmp1 PE=1 SV=1	6.78	62510	8063.85	29	76.75	1763.86	1671.67	1858.21	1706.28	1676.46	1889.49	1932.54	1862.17	2100.78	1803.89
Q8BVI4	DHPR_MOUSE	Dihydropteridine reductase OS=Mus musculus GN=Qdpr PE=1 SV=2	7.88	25798.4	26845.4	14	73.86	2063.05	1661.6	1814.52	1969.09	1672.89	2078.18	1819.2	1526.89	1763	1794.72
P08752	GNAI2_MOUSE	Guanine nucleotide-binding protein G(i) subunit alpha-2 OS=Mus musculus GN=Gnai2 PE=1 SV=5	5.12	41059.3	12180.3	19	64.23	1971.13	1802.26	1882.63	1911.25	1724.52	1840.44	1508.66	1587.24	1669.66	1748.67
Q9QXS1	PLEC_MOUSE	Plectin OS=Mus musculus GN=Plec PE=1 SV=3	5.63	536127	225.377	15	4.22	1370.17	2026.58	1733.6	1445.05	2134.95	1694.67	1511.07	2070.8	1745	1732.53
O70318	E41L2_MOUSE	Band 4.1-like protein 2 OS=Mus musculus GN=Epb41l2 PE=1 SV=2	5.15	110453	945.263	29	31.78	1451.83	1466.43	1399.51	2212.61	2129.51	1714.06	1799.71	1761.29	1782.21	1723.34
P62814	VATB2_MOUSE	V-type proton ATPase subunit B, brain isoform OS=Mus musculus GN=Atp6v1b2 PE=1 SV=1	5.45	56893.1	3634.23	26	78.28	1854.32	1557.81	1309.64	2247.5	1840.11	1636.2	2068.18	1734.22	1456.72	1712.97
B2RSH2	GNAI1_MOUSE	Guanine nucleotide-binding protein G(i) subunit alpha-1 OS=Mus musculus GN=Gnai1 PE=2 SV=1	5.59	40931.4	11554.3	17	59.04	1597.44	1529.51	1566.47	1995.39	1761.21	1827.17	1658.85	1603.62	1725.97	1675.82
Q6URW6	MYH14_MOUSE	Myosin-14 OS=Mus musculus GN=Myh14 PE=1 SV=1	5.32	229498	263.828	15	9.7	3893.84	2111.57	2225.37	1022.22	1108.27	1035.85	1558.3	1249.36	1120.23	1672.66
Q80V42	CBPM_MOUSE	Carboxypeptidase M OS=Mus musculus GN=Cpm PE=2 SV=2	7.65	50955.1	1885.13	16	42.66	2944.79	2910.83	2870.25	1182.96	1066.06	1189.65	1071.83	944.371	1025.38	1670.26
Q61735	CD47_MOUSE	Leukocyte surface antigen CD47 OS=Mus musculus GN=Cd47 PE=1 SV=2	8.7	33610.8	2916.74	5	17.49	1283.87	1184.79	1198.98	1278.16	1090.01	1150.04	3011.25	2406.67	2804.18	1661.46
Q8K406	LGI3_MOUSE	Leucine-rich repeat LGI family member 3 OS=Mus musculus GN=Lgi3 PE=1 SV=1	8.09	62559.1	5252.33	19	43.43	1594.22	1574.94	1641.03	1727.46	1471.82	1904.35	1750.22	1674.98	1741.52	1653.38
P24549	AL1A1_MOUSE	Retinal dehydrogenase 1 OS=Mus musculus GN=Aldh1a1 PE=1 SV=5	7.7	55095.2	4382.5	19	48.5	1375.79	1627.99	1606	1614.26	1874.29	2015.13	1440.99	1708.05	1714.5	1650.89
P97370	AT1B3_MOUSE	Sodium/potassium-transporting ATPase subunit beta-3 OS=Mus musculus GN=Atp1b3 PE=1 SV=1	8.63	32117.9	6662.19	12	55.04	1423.48	1235.88	1482.42	1884.8	1617.28	1803.25	2047.08	1564.87	1912.49	1633.93
A2APV2	FMNL2_MOUSE	Formin-like protein 2 OS=Mus musculus GN=Fmnl2 PE=2 SV=2	7.22	123501	186.573	6	5.99	2400.94	2291.46	2369.42	2170.28	1847.27	2163.96	549.658	440.14	447.982	1628.73
Q61330	CNTN2_MOUSE	Contactin-2 OS=Mus musculus GN=Cntn2 PE=1 SV=2	7.43	114016	1933.83	34	45.67	1396.48	1255.95	1324.17	1862.34	1726.83	2043.45	1614.57	1547.57	1708.27	1591.25
P11798	KCC2A_MOUSE	Calcium/calmodulin-dependent protein kinase type II subunit alpha OS=Mus musculus GN=Camk2a PE=1 SV=2	6.63	54685.1	4853.83	21	56.07	1405.35	1513.94	1101.45	1759.65	1726.75	1475.54	1999.6	1955.18	1599.24	1586.08
Q91V41	RAB14_MOUSE	Ras-related protein Rab-14 OS=Mus musculus GN=Rab14 PE=1 SV=3	5.8	24125.1	5012.3	12	73.02	685.727	661.777	669.118	637.12	633.124	934.591	3487.72	3328.93	3654.45	1577.11
Q8C522	ENDD1_MOUSE	Endonuclease domain-containing 1 protein OS=Mus musculus GN=Endod1 PE=1 SV=2	5.74	55946.6	2449.19	15	41.52	1622.71	1544.31	1580.04	1729.7	1568.29	1632.43	1415.48	1482.72	1652.1	1564.49
Q8BWF0	SSDH_MOUSE	Succinate-semialdehyde dehydrogenase, mitochondrial OS=Mus musculus GN=Aldh5a1 PE=1 SV=1	8.25	56538.6	4076.25	17	51.05	1490.99	1810.35	1539.72	1475.37	1873.57	1654.11	1231.97	1620.05	1483.73	1564.17
P15331	PERI_MOUSE	Peripherin OS=Mus musculus GN=Prph PE=1 SV=2	5.25	54381.7	376.311	9	20.63	855.392	920.225	855.097	1396.16	1550.44	2748.94	2081.81	1748.49	1813.89	1529.61
Q7TMM9	TBB2A_MOUSE	Tubulin beta-2A chain OS=Mus musculus GN=Tubb2a PE=1 SV=1	4.59	50306.3	32680	22	59.78	1658.27	1762.62	1629.14	1498.29	1389.6	1373.87	1548.86	1555.38	1446.8	1518.15
Q8R464	CADM4_MOUSE	Cell adhesion molecule 4 OS=Mus musculus GN=Cadm4 PE=1 SV=1	5.88	43179.6	6656.33	11	44.59	1523.77	1330.01	1452.47	1779.3	1521.83	1676.57	1555.75	1388.68	1557.83	1511.67
P31001	DESM_MOUSE	Desmin OS=Mus musculus GN=Des PE=1 SV=3	5.03	53554.9	1062.98	6	10.66	2296.96	2022.74	1760	956.514	940.119	1185.78	1548.45	1512.29	1568.65	1508.36
Q9R1T4	SEPT6_MOUSE	Septin-6 OS=Mus musculus GN=Sept6 PE=1 SV=4	5.99	50075.9	1205.04	5	11.98	59.789	49.4966	53.3497	3934.73	4019.56	4662.62	166.057	160.365	165.615	1503.05
P38647	GRP75_MOUSE	Stress-70 protein, mitochondrial OS=Mus musculus GN=Hspa9 PE=1 SV=3	5.7	73746.5	1054.47	22	43	457.454	484.879	483.947	644.654	705.898	750.137	4562.25	2502.11	3691.38	1500.46
P50516	VATA_MOUSE	V-type proton ATPase catalytic subunit A OS=Mus musculus GN=Atp6v1a PE=1 SV=2	5.26	68668.4	3230.96	29	65.15	1432.71	1085.46	962.441	2073.2	1577.02	1447.05	1828.68	1614.61	1431.07	1467.88
Q8BYI9	TENR_MOUSE	Tenascin-R OS=Mus musculus GN=Tnr PE=1 SV=2	4.65	151928	978.492	25	26.88	1420.72	1373.3	1441.94	1692.66	1541.42	1555	1338.11	1427.87	1410.14	1451.1
Q80SW1	SAHH2_MOUSE	Putative adenosylhomocysteinase 2 OS=Mus musculus GN=Ahcyl1 PE=1 SV=1	6.48	60035.1	332.744	8	15.85	1634.15	1461.55	1629.6	335.474	334.024	335.218	2823.17	2348.66	2587.85	1445.2
Q9WV27	AT1A4_MOUSE	Sodium/potassium-transporting ATPase subunit alpha-4 OS=Mus musculus GN=Atp1a4 PE=1 SV=3	5.37	116085	6357.18	14	14.73	2242.44	2359.68	2663.13	1347.34	1241.84	1329.09	630.786	612.437	586.096	1436.45
P40240	CD9_MOUSE	CD9 antigen OS=Mus musculus GN=Cd9 PE=1 SV=2	6.96	25828.3	7120.49	5	26.55	1731.67	1568.48	1685.16	1485.95	1254.11	1315.49	1315.62	1240.75	1345	1419.44
P62835	RAP1A_MOUSE	Ras-related protein Rap-1A OS=Mus musculus GN=Rap1a PE=2 SV=1	6.53	21329.4	25589.4	11	72.83	1460.7	1412.11	1543.47	1529.44	1348.8	1508.48	1403.56	1311.52	1419.25	1418.99
P97315	CSRP1_MOUSE	Cysteine and glycine-rich protein 1 OS=Mus musculus GN=Csrp1 PE=1 SV=3	8.55	21438.8	16927.8	10	61.14	1427.64	1156.03	1347.01	1656.04	1308.28	1550.92	1567.81	1352.5	1570.38	1416.24
P21279	GNAQ_MOUSE	Guanine nucleotide-binding protein G(q) subunit alpha OS=Mus musculus GN=Gnaq PE=1 SV=4	5.34	42443.3	5872.24	16	55.99	1345.01	1333.6	1308.53	1552.19	1461.6	1461.45	1381.48	1451.07	1532.4	1408.77
Q640R3	HECAM_MOUSE	Hepatocyte cell adhesion molecule OS=Mus musculus GN=Hepacam PE=1 SV=2	9.73	46595	1907.01	10	32.54	1246.46	1178.36	1255.64	1518.69	1359.25	1461.99	1585.17	1583.91	1646.69	1405.72
P47857	PFKAM_MOUSE	ATP-dependent 6-phosphofructokinase, muscle type OS=Mus musculus GN=Pfkm PE=1 SV=3	7.9	86124.2	965.769	22	39.87	915.094	949.089	916.501	3001.53	2023.39	1749.96	1003.25	1029.68	1041.54	1396.14
P19157	GSTP1_MOUSE	Glutathione S-transferase P 1 OS=Mus musculus GN=Gstp1 PE=1 SV=2	7.96	23780.3	13833	9	65.24	1404.03	1197.8	1246.94	1668.54	1335.14	1506.84	1685.23	1329.66	1356.22	1389.36
P99029	PRDX5_MOUSE	Peroxiredoxin-5, mitochondrial OS=Mus musculus GN=Prdx5 PE=1 SV=2	9.13	22239.7	17171	11	62.86	1407.54	1296.06	1405.61	1457.04	1276.39	1614.69	1404.53	1283.72	1473.79	1384.68
Q9Z1G3	VATC1_MOUSE	V-type proton ATPase subunit C 1 OS=Mus musculus GN=Atp6v1c1 PE=1 SV=4	7.3	44058.7	4843.99	25	69.9	1353.94	1312.5	1223.05	1509.81	1438.8	1427.17	1466.37	1474.53	1426.29	1384.58
Q60864	STIP1_MOUSE	Stress-induced-phosphoprotein 1 OS=Mus musculus GN=Stip1 PE=1 SV=1	6.39	63209.5	486.268	10	21.73	250.014	249.795	292.918	3781.32	4584.31	1926.62	360.118	374.058	422.77	1368.66
P09671	SODM_MOUSE	Superoxide dismutase [Mn], mitochondrial OS=Mus musculus GN=Sod2 PE=1 SV=3	8.82	24831.1	6738.63	9	51.35	1154.44	1423.33	1454.13	1117.6	1185.28	1734.84	1328.42	1485.82	1546.79	1367.48
Q9WV92	E41L3_MOUSE	Band 4.1-like protein 3 OS=Mus musculus GN=Epb41l3 PE=1 SV=1	5.03	103794	1252.12	33	49.3	1322.5	1292.24	1277.54	1650.92	1362.99	1320.52	1416.84	1413.39	1415.84	1367.02
P80316	TCPE_MOUSE	T-complex protein 1 subunit epsilon OS=Mus musculus GN=Cct5 PE=1 SV=1	5.63	60080.5	370.721	5	15.53	261.644	187.38	223.41	313.774	232.475	262.257	4444.82	5668.67	1448.52	1366.96
P19096	FAS_MOUSE	Fatty acid synthase OS=Mus musculus GN=Fasn PE=1 SV=2	6.12	275166	342.486	26	15.3	1635.63	1290.56	1328.89	1611.62	1358.97	1403.11	1425.21	1194.26	1213.77	1364.04
P35803	GPM6B_MOUSE	Neuronal membrane glycoprotein M6-b OS=Mus musculus GN=Gpm6b PE=1 SV=2	5.72	37008.2	2422.54	5	23.78	1466.22	1405.19	1460.74	1324.67	1164.16	1351.14	1497.77	1346.7	1424.04	1360.65
Q9EQF6	DPYL5_MOUSE	Dihydropyrimidinase-related protein 5 OS=Mus musculus GN=Dpysl5 PE=1 SV=1	6.65	62086.8	2891.14	27	75.35	1178.91	1425.15	1386.59	1360.83	1247.19	1272.62	1133.62	1682.55	1593.34	1354.18
P05201	AATC_MOUSE	Aspartate aminotransferase, cytoplasmic OS=Mus musculus GN=Got1 PE=1 SV=3	6.76	46532.8	1655.09	17	56.17	1798.47	1612.24	1534.62	1455.14	1209.46	1445.81	1258.31	922.439	928.007	1332.49
P97807	FUMH_MOUSE	Fumarate hydratase, mitochondrial OS=Mus musculus GN=Fh PE=1 SV=3	9.38	54585	2078.07	12	38.26	1349.76	1306.84	1316.28	2025.29	1765.31	2112.07	645.793	714.408	730.218	1329.57
Q76MZ3	2AAA_MOUSE	Serine/threonine-protein phosphatase 2A 65 kDa regulatory subunit A alpha isoform OS=Mus musculus GN=Ppp2r1a PE=1 SV=3	4.81	66121.1	780.222	17	39.73	1197.61	1184.51	1153.79	1694.25	686.628	704.243	1978.54	1771.31	1822.24	1321.03
P18760	COF1_MOUSE	Cofilin-1 OS=Mus musculus GN=Cfl1 PE=1 SV=3	8.22	18787.7	25465.2	12	71.69	1420.63	1011.49	1410.27	1471.32	1012.63	1459.4	1501.77	1136.19	1496.69	1302.89
P07901	HS90A_MOUSE	Heat shock protein HSP 90-alpha OS=Mus musculus GN=Hsp90aa1 PE=1 SV=4	4.74	85187.2	3190.36	23	35.74	1166.5	998.475	1063.62	1789.23	1508.84	1569.71	1414.92	1119.85	1230.97	1299.43
O88935	SYN1_MOUSE	Synapsin-1 OS=Mus musculus GN=Syn1 PE=1 SV=2	10.15	74268.5	2416.49	18	46.03	1528.57	1784.51	1557.37	1006.84	1349.5	1173.04	1014.16	1302.85	1071.51	1297.56
Q64487	PTPRD_MOUSE	Receptor-type tyrosine-protein phosphatase delta OS=Mus musculus GN=Ptprd PE=1 SV=3	6.1	215607	362.736	17	12.19	1255.79	1136.35	1277.43	1370.75	1240.3	1397.75	1485.48	1249.55	1445.77	1296.93
Q9ERD7	TBB3_MOUSE	Tubulin beta-3 chain OS=Mus musculus GN=Tubb3 PE=1 SV=1	4.63	50875	17468.7	21	61.78	1271.78	1383.05	1190	1456.48	1358.36	1381.33	1267.75	1257.32	1220.98	1293.73
Q08642	PADI2_MOUSE	Protein-arginine deiminase type-2 OS=Mus musculus GN=Padi2 PE=1 SV=2	5.21	76991.1	2211.76	27	50.97	1138.35	1225.1	1336.6	1264.34	1343.42	1459.44	1230.24	1323.13	1408.68	1289.51
Q9DB20	ATPO_MOUSE	ATP synthase subunit O, mitochondrial OS=Mus musculus GN=Atp5o PE=1 SV=1	10.41	23420.6	15843	12	70.42	1447.76	1328.83	1133.7	1361.98	1390.07	1411.18	1152.15	1233.71	1251.3	1288.41
O08749	DLDH_MOUSE	Dihydrolipoyl dehydrogenase, mitochondrial OS=Mus musculus GN=Dld PE=1 SV=2	7.81	54785.7	1835.07	15	42.83	1134.21	1178.8	1095.98	1313.48	1354.68	1586.55	1112.35	1344.29	1341.4	1263.92
Q9Z1B3	PLCB1_MOUSE	1-phosphatidylinositol 4,5-bisphosphate phosphodiesterase beta-1 OS=Mus musculus GN=Plcb1 PE=2 SV=2	5.73	139252	881.697	33	39.14	853.75	1224	911.944	1178.62	1473.86	1308.12	1532.69	1466.02	1564.87	1259.42
Q9D6R2	IDH3A_MOUSE	Isocitrate dehydrogenase [NAD] subunit alpha, mitochondrial OS=Mus musculus GN=Idh3a PE=1 SV=1	6.27	40095	4275.9	16	48.63	1294.79	1260.76	1203.87	1154.26	1141.99	1195.66	1353.85	1435.35	1392.57	1252.31
Q91XV3	BASP1_MOUSE	Brain acid soluble protein 1 OS=Mus musculus GN=Basp1 PE=1 SV=3	4.29	22086.6	15068.8	14	82.3	1040.21	1363.74	1153.62	1429.93	1457.84	1378.36	1022	1272.12	1082.44	1234.54
P62482	KCAB2_MOUSE	Voltage-gated potassium channel subunit beta-2 OS=Mus musculus GN=Kcnab2 PE=1 SV=1	9.23	41306.5	5417.3	18	65.67	1034.9	1192.47	1237.29	1292.17	979.801	1147.07	1306.13	1456.36	1591.6	1232.45
Q9R0N5	SYT5_MOUSE	Synaptotagmin-5 OS=Mus musculus GN=Syt5 PE=1 SV=1	9.91	43415	792.335	4	10.1	1491.39	1056.97	843.029	1988.59	1441.95	1364.73	1242.44	947.244	784.779	1222.39
P62897	CYC_MOUSE	Cytochrome c, somatic OS=Mus musculus GN=Cycs PE=1 SV=2	10	11719.5	31655.7	7	56.19	1110.27	1262.28	1265.4	1140.15	1119.69	1528.3	1197.25	1123.27	1239.71	1206.71
P19783	COX41_MOUSE	Cytochrome c oxidase subunit 4 isoform 1, mitochondrial OS=Mus musculus GN=Cox4i1 PE=1 SV=2	9.59	19587.5	7625.39	9	48.52	1063.55	1103.56	1112.13	1459.82	1428.84	1411.19	1067.15	1149.58	1109.77	1200.51
P62746	RHOB_MOUSE	Rho-related GTP-binding protein RhoB OS=Mus musculus GN=Rhob PE=1 SV=1	4.91	22579.6	7983.28	9	56.63	1146.69	1054.78	1119.81	1242.12	1177.98	1300.69	1285.89	1229.81	1330.52	1193.34
Q9CR68	UCRI_MOUSE	Cytochrome b-c1 complex subunit Rieske, mitochondrial OS=Mus musculus GN=Uqcrfs1 PE=1 SV=1	8.91	29652.8	2675.01	10	35.04	1268.54	1265.24	1359.99	1408.22	1375.29	1479	767.948	805.402	771.905	1160.07
P84096	RHOG_MOUSE	Rho-related GTP-binding protein RhoG OS=Mus musculus GN=Rhog PE=2 SV=1	8.08	21764.7	24971.8	13	69.11	1119.5	1041.26	1140	1168.01	1087.89	1204.05	1326.7	1203.87	1291.02	1157.35
P63038	CH60_MOUSE	60 kDa heat shock protein, mitochondrial OS=Mus musculus GN=Hspd1 PE=1 SV=1	5.8	61126.7	3006.78	26	60.38	1138.45	1306.65	1090.25	1206.24	1354.17	1137.53	953.869	1163.42	1144.99	1156.29
Q9EQ20	MMSA_MOUSE	Methylmalonate-semialdehyde dehydrogenase [acylating], mitochondrial OS=Mus musculus GN=Aldh6a1 PE=1 SV=1	8.06	58372	582.016	7	26.92	295.612	313.347	339.59	1397.91	1437.42	1683.3	1790.86	1538.49	1753.34	1150.76
Q60597	ODO1_MOUSE	2-oxoglutarate dehydrogenase, mitochondrial OS=Mus musculus GN=Ogdh PE=1 SV=3	6.36	117647	964.256	28	36.36	1050.53	1052.84	982.677	1208.38	1194.85	1158.52	1151.65	1293.65	1287.81	1139.98
Q80Y17	L2GL1_MOUSE	Lethal(2) giant larvae protein homolog 1 OS=Mus musculus GN=Llgl1 PE=1 SV=1	6.02	113873	595.317	23	33.3	1102.11	1293.13	3540.57	874.162	731.352	878.487	737.575	585.844	626.853	1135.73
Q9QUI0	RHOA_MOUSE	Transforming protein RhoA OS=Mus musculus GN=Rhoa PE=1 SV=1	5.73	22124.4	11356.2	11	75.13	1130.42	1150.15	1121.58	1178.65	1122.88	1185.88	1172.35	1124.93	1116.18	1129.14
P63318	KPCG_MOUSE	Protein kinase C gamma type OS=Mus musculus GN=Prkcg PE=1 SV=1	7.17	79612.4	1853.13	32	58.68	1131.03	991.861	1026.22	1215	1107.7	1300.86	1198.82	1078.86	1155.37	1118.54
P14152	MDHC_MOUSE	Malate dehydrogenase, cytoplasmic OS=Mus musculus GN=Mdh1 PE=1 SV=3	6.15	36682.3	4993.97	12	42.51	949.871	873.992	786.914	1736.7	1469.82	1058.1	1127.06	1128.68	1063.64	1118.45
Q9D051	ODPB_MOUSE	Pyruvate dehydrogenase E1 component subunit beta, mitochondrial OS=Mus musculus GN=Pdhb PE=1 SV=1	6.44	39279.4	3891.64	13	50.14	778.116	908.246	863.505	1253.22	1346.68	1296.4	1147.15	1243.36	1201.2	1102.8
Q8K2B3	SDHA_MOUSE	Succinate dehydrogenase [ubiquinone] flavoprotein subunit, mitochondrial OS=Mus musculus GN=Sdha PE=1 SV=1	7.03	73669	2217.83	24	58.13	1006.09	1024.34	956.204	1185.19	1142.98	1216.11	1074.8	1177.66	1110.92	1087.05
P42208	SEPT2_MOUSE	Septin-2 OS=Mus musculus GN=Sept2 PE=1 SV=2	6.09	41753.7	5061.91	16	65.93	1002.78	969.66	982.829	1180.17	1112.71	1127.06	1178.47	1158.15	1177.69	1083.46
Q61753	SERA_MOUSE	D-3-phosphoglycerate dehydrogenase OS=Mus musculus GN=Phgdh PE=1 SV=3	6.1	57384	2427.73	19	37.71	1166.24	869.01	971.858	1463.73	1074.99	1211.99	1152.3	904.953	1030.7	1078.05
Q93092	TALDO_MOUSE	Transaldolase OS=Mus musculus GN=Taldo1 PE=1 SV=2	6.64	37558.1	661.861	9	25.22	1918.49	1644.98	1608.56	1426.11	1158.27	1052.88	306.321	257.14	285.621	1070.12
Q62465	VAT1_MOUSE	Synaptic vesicle membrane protein VAT-1 homolog OS=Mus musculus GN=Vat1 PE=1 SV=3	5.92	43324.8	2787.69	15	59.36	1143.12	938.631	1017.39	1168.81	1028.17	1178.61	1218.32	1013.18	1075.18	1069.5
Q9CQQ7	AT5F1_MOUSE	ATP synthase F(0) complex subunit B1, mitochondrial OS=Mus musculus GN=Atp5f1 PE=1 SV=1	9.39	29062.9	4209.55	11	41.8	930.741	998.104	996.198	1308.67	1295.85	1346.05	831.148	987.746	958.739	1065.9
Q8BMF4	ODP2_MOUSE	Dihydrolipoyllysine-residue acetyltransferase component of pyruvate dehydrogenase complex, mitochondrial OS=Mus musculus GN=Dlat PE=1 SV=2	8.67	68512.1	1371.89	19	38.16	808.999	988.301	949.11	912.349	1239.42	1166.19	1046.24	1338.28	1222.69	1064.03
P50518	VATE1_MOUSE	V-type proton ATPase subunit E 1 OS=Mus musculus GN=Atp6v1e1 PE=1 SV=2	8.89	26214.5	4623.17	12	55.75	998.727	909.89	866.181	1380.76	1214.46	1190.04	1123.99	1023.76	973.258	1061.02
Q8CAQ8	MIC60_MOUSE	MICOS complex subunit Mic60 OS=Mus musculus GN=Immt PE=1 SV=1	6.16	84299.4	1446.82	32	48.22	893.154	1011.21	946.433	1030.1	1225.27	1083.51	1000.37	1241.54	1207.47	1060.57
P35802	GPM6A_MOUSE	Neuronal membrane glycoprotein M6-a OS=Mus musculus GN=Gpm6a PE=1 SV=1	5	31890.9	2709.54	7	18.35	1017.89	891.916	808.224	1201.93	1051.55	1052.48	1349.76	1220.05	1125.69	1060.16
Q91VR2	ATPG_MOUSE	ATP synthase subunit gamma, mitochondrial OS=Mus musculus GN=Atp5c1 PE=1 SV=1	9.36	33000	4862.53	11	36.58	984.846	1019.16	1011.36	1151.81	1167.33	1205.99	948.398	1029.3	1044.59	1052.38
Q9CPY7	AMPL_MOUSE	Cytosol aminopeptidase OS=Mus musculus GN=Lap3 PE=1 SV=3	7.63	56540.6	1868.67	23	61.85	660.901	548.876	578.628	802.048	622.966	690.446	2122.75	1727.08	2006.45	1049
P11499	HS90B_MOUSE	Heat shock protein HSP 90-beta OS=Mus musculus GN=Hsp90ab1 PE=1 SV=3	4.78	83623.5	3229.37	24	37.98	991.936	815.384	875.549	1369.7	1143.93	1225.01	1066.87	883.153	973.115	1024.65
Q9D154	ILEUA_MOUSE	Leukocyte elastase inhibitor A OS=Mus musculus GN=Serpinb1a PE=1 SV=1	5.8	42746.1	1684.22	20	53.83	708.177	564.242	577.303	609.369	370.361	490.459	2160.69	1910.45	2033.86	1010.24
P17427	AP2A2_MOUSE	AP-2 complex subunit alpha-2 OS=Mus musculus GN=Ap2a2 PE=1 SV=2	6.5	104929	562.089	23	31.98	374.269	361.78	388.079	1361.39	1304.98	1516.89	1480.52	1222.32	1244.18	1010.02
Q01853	TERA_MOUSE	Transitional endoplasmic reticulum ATPase OS=Mus musculus GN=Vcp PE=1 SV=4	4.95	90006.3	1202.2	26	51.12	1160.27	917.653	1137.84	1254.27	1148.52	999.112	912.926	804.913	690.343	989.554
P10852	4F2_MOUSE	4F2 cell-surface antigen heavy chain OS=Mus musculus GN=Slc3a2 PE=1 SV=1	5.52	58450.7	858.898	16	35.55	438.312	472.134	385.239	499.487	654.066	428.787	2722.75	1850.83	1857.83	982.537
Q9D0K2	SCOT1_MOUSE	Succinyl-CoA:3-ketoacid coenzyme A transferase 1, mitochondrial OS=Mus musculus GN=Oxct1 PE=1 SV=1	8.68	56387.9	2553.52	19	56.54	917.868	866.97	905.506	1007.13	974.218	1095.99	1047.47	1022.32	1083.66	978.165
Q60790	RASA3_MOUSE	Ras GTPase-activating protein 3 OS=Mus musculus GN=Rasa3 PE=1 SV=2	7	97242	252.334	7	11.03	473.138	453.542	519.56	982.215	830.196	981.704	2277.63	1103.32	1550.83	977.429
P20152	VIME_MOUSE	Vimentin OS=Mus musculus GN=Vim PE=1 SV=3	4.86	53744.8	1373.82	12	32.62	223.932	233.354	256.801	1285.94	1445.85	1421.58	1327.71	1261.01	1343.92	963.884
P28571	SC6A9_MOUSE	Sodium- and chloride-dependent glycine transporter 1 OS=Mus musculus GN=Slc6a9 PE=2 SV=3	7.68	77513.8	343.137	5	8.67	726.274	608.435	800.561	973.669	941.238	1203.03	1168.16	1078.55	1287.3	962.276
P35486	ODPA_MOUSE	Pyruvate dehydrogenase E1 component subunit alpha, somatic form, mitochondrial OS=Mus musculus GN=Pdha1 PE=1 SV=1	8.14	43916.1	2640.06	18	53.59	770.528	884.956	782.294	847.497	928.744	969.548	1099.63	1251.17	1220.35	959.423
P09411	PGK1_MOUSE	Phosphoglycerate kinase 1 OS=Mus musculus GN=Pgk1 PE=1 SV=4	7.9	44949.8	4054.4	19	63.07	990.045	801.551	855.943	1082.71	844.263	976.195	1150.28	954.694	1032.5	948.441
P97300	NPTN_MOUSE	Neuroplastin OS=Mus musculus GN=Nptn PE=1 SV=3	7.66	44715.3	750.582	5	15.62	787.929	828.933	744.156	1044.34	1103.89	976.382	939.139	1159.46	977.669	940.941
P20444	KPCA_MOUSE	Protein kinase C alpha type OS=Mus musculus GN=Prkca PE=1 SV=3	6.73	77992.6	585.05	11	21.88	752.282	713.733	744.926	996.777	969.349	942.258	1154.13	1096.85	1203.01	937.139
Q60930	VDAC2_MOUSE	Voltage-dependent anion-selective channel protein 2 OS=Mus musculus GN=Vdac2 PE=1 SV=2	7.37	32360.2	6194.01	13	57.97	841.636	917.369	843.344	1052.23	1053.82	1030.19	827.89	975.994	952.099	935.459
Q8R164	BPHL_MOUSE	Valacyclovir hydrolase OS=Mus musculus GN=Bphl PE=1 SV=1	9.2	33079.1	1636.61	10	42.96	257.888	251.859	244.972	1853.46	3972.77	547.958	395.229	459.307	374.204	927.39
Q8K0U4	HS12A_MOUSE	Heat shock 70 kDa protein 12A OS=Mus musculus GN=Hspa12a PE=1 SV=1	6.32	75213.7	1558.43	20	37.33	891.487	749.051	763.168	989.391	826.322	903.855	1270.95	987.663	1052.1	917.155
O35678	MGLL_MOUSE	Monoglyceride lipase OS=Mus musculus GN=Mgll PE=1 SV=1	6.72	33729.7	558.503	7	36.3	2780.33	1595.19	1762.35	158.974	132.488	136.743	754.228	718.198	342.388	911.639
Q9WUM4	COR1C_MOUSE	Coronin-1C OS=Mus musculus GN=Coro1c PE=1 SV=2	6.67	53805.3	2618.36	15	39.03	681.125	850.047	805.358	821.314	1026.9	1051.55	837.281	1095.51	1038.32	904.437
Q60931	VDAC3_MOUSE	Voltage-dependent anion-selective channel protein 3 OS=Mus musculus GN=Vdac3 PE=1 SV=1	9	31094.9	4470.66	11	48.06	895.442	964.604	876.723	832.887	823.309	852.229	913.972	991.334	1005.87	894.613
Q61598	GDIB_MOUSE	Rab GDP dissociation inhibitor beta OS=Mus musculus GN=Gdi2 PE=1 SV=1	5.85	51050.5	4173.63	29	75.73	1017.33	785.11	830.026	932.431	810.496	884.747	1154.63	874.38	889.67	890.247
P62259	1433E_MOUSE	14-3-3 protein epsilon OS=Mus musculus GN=Ywhae PE=1 SV=1	4.44	29345	6930.71	14	57.65	704.695	631.651	728.326	1000.54	833.479	967.555	1234.94	947.375	1083.58	885.086
P68254	1433T_MOUSE	14-3-3 protein theta OS=Mus musculus GN=Ywhaq PE=1 SV=1	4.49	28063.5	6559.68	12	50.61	645.266	535.995	577.379	1155.76	883.651	1027.79	1210.93	981.763	1098.26	884.992
Q9CZW5	TOM70_MOUSE	Mitochondrial import receptor subunit TOM70 OS=Mus musculus GN=Tomm70a PE=1 SV=2	7.38	68331.7	576.158	15	36.01	407.254	419.3	440.116	1869.94	1636.66	1635.85	485.604	510.072	481.658	878.045
Q9QY42	GPR37_MOUSE	Prosaposin receptor GPR37 OS=Mus musculus GN=Gpr37 PE=2 SV=1	8	68372.1	845.055	8	20.17	777.307	715.897	813.11	1017.03	859.893	1071.82	968.226	812.005	911.533	870.413
Q9Z2I9	SUCB1_MOUSE	Succinyl-CoA ligase [ADP-forming] subunit beta, mitochondrial OS=Mus musculus GN=Sucla2 PE=1 SV=2	6.62	50456.2	853.766	16	38.66	1577.36	1289.03	1155.43	761.279	643.601	667.153	598.477	669.817	541.882	869.019
Q91WD5	NDUS2_MOUSE	NADH dehydrogenase [ubiquinone] iron-sulfur protein 2, mitochondrial OS=Mus musculus GN=Ndufs2 PE=1 SV=1	6.54	53025	2608.27	17	52.7	898.092	1129.93	1061.02	663.921	650.475	649.265	802.939	970.785	1077.83	867.852
Q5EBJ4	ERMIN_MOUSE	Ermin OS=Mus musculus GN=Ermn PE=1 SV=1	4.34	32319	5239.35	11	54.8	476.782	547.356	710.488	1078.84	850.338	1103.97	919.095	902.593	1277.82	865.342
P04925	PRIO_MOUSE	Major prion protein OS=Mus musculus GN=Prnp PE=1 SV=2	9.55	28148.6	3971.01	7	28.35	786.101	733.327	1082.07	966.95	845.284	914.346	843.377	756.067	789.702	845.743
P63141	KCNA2_MOUSE	Potassium voltage-gated channel subfamily A member 2 OS=Mus musculus GN=Kcna2 PE=1 SV=1	4.58	57157.1	3897.5	16	37.07	919.199	959.152	980.834	793.909	762.046	1089.29	671.994	703.454	779.641	844.573
P12382	PFKAL_MOUSE	ATP-dependent 6-phosphofructokinase, liver type OS=Mus musculus GN=Pfkl PE=1 SV=4	6.75	86158.4	524.367	16	29.36	730.628	713.795	721.572	1030.18	904.703	939.104	808.519	803.113	842.607	823.321
P28663	SNAB_MOUSE	Beta-soluble NSF attachment protein OS=Mus musculus GN=Napb PE=1 SV=2	5.17	33899.2	2325.22	16	58.05	1590.36	1530.16	1519.36	683.694	658.96	689.239	240.848	256.997	235.435	818.983
Q9D0M3	CY1_MOUSE	Cytochrome c1, heme protein, mitochondrial OS=Mus musculus GN=Cyc1 PE=1 SV=1	9.37	35555.8	3761.41	9	49.85	681.063	725.984	716.876	931.579	1006.98	993.978	743.996	817.166	792.242	815.861
Q8BZ98	DYN3_MOUSE	Dynamin-3 OS=Mus musculus GN=Dnm3 PE=1 SV=1	8.46	97589.8	2429.63	33	44.15	729.757	831.146	813.804	859.909	944.841	849.333	753.543	778.607	802.458	809.161
O88342	WDR1_MOUSE	WD repeat-containing protein 1 OS=Mus musculus GN=Wdr1 PE=1 SV=3	6.11	67091.1	2621.25	20	57.1	1154.83	639.501	914.532	895.886	474.357	689.074	1155.29	683.143	839.71	806.147
Q9D8B7	JAM3_MOUSE	Junctional adhesion molecule C OS=Mus musculus GN=Jam3 PE=1 SV=2	6.64	35407.9	4972.75	12	48.39	835.118	780.413	845.061	857.859	761.984	860.059	784.987	770.537	843.68	805.676
Q63912	OMGP_MOUSE	Oligodendrocyte-myelin glycoprotein OS=Mus musculus GN=Omg PE=1 SV=1	8.45	49739.9	927.156	9	21.82	748.202	884.647	962.062	817.103	722.117	796.031	754.361	777.093	856.995	803.567
P15626	GSTM2_MOUSE	Glutathione S-transferase Mu 2 OS=Mus musculus GN=Gstm2 PE=1 SV=2	7.44	25887.9	8108.36	6	31.19	120.362	113.481	114.842	1919.06	1936.52	2337.03	207.312	191.141	174.353	802.081
Q9WV80	SNX1_MOUSE	Sorting nexin-1 OS=Mus musculus GN=Snx1 PE=1 SV=1	4.96	59066.3	304.962	7	15.13	1214.97	443.17	1033.78	206.104	173.892	175.006	1875.46	1242.13	1161.08	796.58
P63101	1433Z_MOUSE	14-3-3 protein zeta/delta OS=Mus musculus GN=Ywhaz PE=1 SV=1	4.53	27942.3	9056.81	15	65.71	932.731	827.758	816.745	714.693	643.318	640.965	960.446	875.941	876.235	794.713
Q61644	PACN1_MOUSE	Protein kinase C and casein kinase substrate in neurons protein 1 OS=Mus musculus GN=Pacsin1 PE=1 SV=1	4.97	50917.5	2549.7	18	47.62	597.542	705.364	572.114	838.914	995.935	867.925	887.314	920.878	856.661	793.933
Q9DCX2	ATP5H_MOUSE	ATP synthase subunit d, mitochondrial OS=Mus musculus GN=Atp5h PE=1 SV=3	5.37	18806.5	10873.8	11	80.75	712.182	825.336	855.602	709.605	878.523	985.467	643.496	722.358	810.826	787.997
P26043	RADI_MOUSE	Radixin OS=Mus musculus GN=Rdx PE=1 SV=3	5.83	68657	1404.76	25	44.08	427.168	436.656	440.861	1173.83	990.905	1190.56	807.256	789.668	813.651	778.532
P70404	IDHG1_MOUSE	Isocitrate dehydrogenase [NAD] subunit gamma 1, mitochondrial OS=Mus musculus GN=Idh3g PE=1 SV=1	9.25	43184.7	2782.11	11	44.53	679.582	789.857	763.623	754.252	682.988	806.769	834.07	908.958	875.282	777.89
P28652	KCC2B_MOUSE	Calcium/calmodulin-dependent protein kinase type II subunit beta OS=Mus musculus GN=Camk2b PE=1 SV=2	6.89	61202.3	3267.89	17	50.92	708.749	780.19	611.666	846.731	847.903	823.731	848.896	852.782	711.812	770.152
Q9D1G5	LRC57_MOUSE	Leucine-rich repeat-containing protein 57 OS=Mus musculus GN=Lrrc57 PE=2 SV=1	8.4	27159.4	760.524	9	51.05	775.093	841.591	758.674	1336.34	639.1	923.994	728.737	574.652	440.079	769.517
P23927	CRYAB_MOUSE	Alpha-crystallin B chain OS=Mus musculus GN=Cryab PE=1 SV=2	6.92	20068.8	7450.32	8	56	678.774	623.406	738.4	889.143	715.342	894.289	832.663	713.538	901.209	765.773
Q8BKX1	BAIP2_MOUSE	Brain-specific angiogenesis inhibitor 1-associated protein 2 OS=Mus musculus GN=Baiap2 PE=1 SV=2	9.34	59465.1	341.831	7	18.69	635.639	657.87	641.307	937.816	967.652	976.804	641.861	670.258	647.869	747.01
Q925N0	SFXN5_MOUSE	Sideroflexin-5 OS=Mus musculus GN=Sfxn5 PE=1 SV=2	9.76	37499.7	225.657	2	5.56	923.85	1034.69	865.992	619.521	692.961	746.14	606.545	621.436	676.324	746.672
O35409	FOLH1_MOUSE	Glutamate carboxypeptidase 2 OS=Mus musculus GN=Folh1 PE=2 SV=2	8.19	84745.3	305.28	5	9.71	724.409	629.092	739.283	887.29	738.694	867.374	784.085	665.049	772.262	746.176
Q64331	MYO6_MOUSE	Unconventional myosin-VI OS=Mus musculus GN=Myo6 PE=1 SV=1	9.02	147778	245.955	8	8.46				761.044	668.945	767.897	847.333	702.346	752.021	745.138
P97447	FHL1_MOUSE	Four and a half LIM domains protein 1 OS=Mus musculus GN=Fhl1 PE=1 SV=3	8.26	33827.7	1343.2	13	58.93	781.561	988.202	872.506	1014.34	1229.43	1048.99	176.83	229.069	251.492	734.836
Q99K51	PLST_MOUSE	Plastin-3 OS=Mus musculus GN=Pls3 PE=1 SV=3	5.27	71255.3	218.659	2	2.54	850.703	673.088	392.763	1004.47	702.172	868.019				734.227
Q921C1	CXG3_MOUSE	Gap junction gamma-3 protein OS=Mus musculus GN=Gjc3 PE=2 SV=2	8.37	30805.9	2499.74	10	42.75	706.523	626.249	702.257	869.888	716.276	899.963	743.635	664.096	750.328	733.129
Q61171	PRDX2_MOUSE	Peroxiredoxin-2 OS=Mus musculus GN=Prdx2 PE=1 SV=3	5.04	21949.8	4542.97	11	72.73	716.933	661.468	731.431	690.561	576.09	783.886	857.229	778.142	871.538	729.002
Q91YT0	NDUV1_MOUSE	NADH dehydrogenase [ubiquinone] flavoprotein 1, mitochondrial OS=Mus musculus GN=Ndufv1 PE=1 SV=1	8.15	51518.6	3180.99	22	64.22	562.977	653.284	607.828	821.685	900.055	929.258	687.108	711.381	724.877	726.277
P63321	RALA_MOUSE	Ras-related protein Ral-A OS=Mus musculus GN=Rala PE=1 SV=1	6.99	23723.9	6334.31	7	48.54	678.189	661.01	709.427	796.082	753.524	816.03	747.507	681.975	768.77	725.275
P60766	CDC42_MOUSE	Cell division control protein 42 homolog OS=Mus musculus GN=Cdc42 PE=1 SV=2	6.15	21600.8	10016.9	10	62.83	780.13	744.502	836.085	838.457	667.445	737.418	663.793	610.935	691.297	721.193
P31648	SC6A1_MOUSE	Sodium- and chloride-dependent GABA transporter 1 OS=Mus musculus GN=Slc6a1 PE=1 SV=2	7.89	67800	1082.06	4	9.35	568.052	603.985	585.723	804.258	722.548	616.641	900.373	920.747	839.031	716.105
Q9D2G2	ODO2_MOUSE	Dihydrolipoyllysine-residue succinyltransferase component of 2-oxoglutarate dehydrogenase complex, mitochondrial OS=Mus musculus GN=Dlst PE=1 SV=1	9.26	49336.8	1342.1	10	28.41	679.097	694.671	672.502	751.152	884.192	873.47	590.384	617.717	654.45	707.383
Q8VDD5	MYH9_MOUSE	Myosin-9 OS=Mus musculus GN=Myh9 PE=1 SV=4	5.38	227570	198.656	6	4.85				603.873	602.775	611.811	855.87	835.88	767.554	706.702
Q9DC69	NDUA9_MOUSE	NADH dehydrogenase [ubiquinone] 1 alpha subcomplex subunit 9, mitochondrial OS=Mus musculus GN=Ndufa9 PE=1 SV=2	10.06	42639.3	3523.38	16	54.64	631.162	670.207	640.26	750.756	804.839	875.932	689.934	691.046	672.51	706.304
Q99LC3	NDUAA_MOUSE	NADH dehydrogenase [ubiquinone] 1 alpha subcomplex subunit 10, mitochondrial OS=Mus musculus GN=Ndufa10 PE=1 SV=1	7.73	40888.6	2205.96	13	51.27	690.789	776.136	765.327	642.098	688.596	693.939	574.308	785.484	777.281	704.921
P61082	UBC12_MOUSE	NEDD8-conjugating enzyme Ubc12 OS=Mus musculus GN=Ube2m PE=2 SV=1	7.71	21185.1	497.362	5	26.78	91.5928	81.9216	88.6973	94.0607	45.1546	93.8507	2356.49	1838.66	2042.16	704.653
Q8BFR5	EFTU_MOUSE	Elongation factor Tu, mitochondrial OS=Mus musculus GN=Tufm PE=1 SV=1	7.32	49907.6	2707.89	16	43.58	561.509	654.891	629.289	699.218	829.937	803.182	668.086	752.229	792.528	703.268
P09103	PDIA1_MOUSE	Protein disulfide-isomerase OS=Mus musculus GN=P4hb PE=1 SV=2	4.58	57457.7	434.771	9	20.83	237.353	233.551	242.182	276.933	234.393	244.638	1513.71	1730.38	1783.75	698.984
P27546	MAP4_MOUSE	Microtubule-associated protein 4 OS=Mus musculus GN=Map4 PE=1 SV=3	4.7	118000	249.51	5	6.13	518.499	630.81	626.045	795.7	751.63	855.417	711.77	722.883	739.993	697.9
Q91V12	BACH_MOUSE	Cytosolic acyl coenzyme A thioester hydrolase OS=Mus musculus GN=Acot7 PE=1 SV=2	8.79	42993.2	1354.14	10	41.99	672.48	485.584	569.968	958.947	633.714	769.878	859.225	634.869	768.174	693.367
Q9CRB6	TPPP3_MOUSE	Tubulin polymerization-promoting protein family member 3 OS=Mus musculus GN=Tppp3 PE=1 SV=1	9.52	19136.6	5612.88	8	36.36	822.034	753.427	819.775	653.497	650.106	729.611	629.223	609.063	637.415	692.221
Q3USB7	PLCL1_MOUSE	Inactive phospholipase C-like protein 1 OS=Mus musculus GN=Plcl1 PE=1 SV=3	5.32	124441	348.701	19	22.81	632.654	552.3	590.078	826.588	656.07	744.487	788.582	709.104	785.339	687.852
Q9QXX4	CMC2_MOUSE	Calcium-binding mitochondrial carrier protein Aralar2 OS=Mus musculus GN=Slc25a13 PE=1 SV=1	8.76	74866.2	416.844	5	6.36	499.519	950.832	511.278	580.457	549.184	582.411	810.382	894.464	902.02	687.225
Q6ZQ38	CAND1_MOUSE	Cullin-associated NEDD8-dissociated protein 1 OS=Mus musculus GN=Cand1 PE=2 SV=2	5.4	138043	350.855	15	15.04	635.366	489.255	581.431	818.103	601.287	743.514	866.993	629.768	880.026	681.512
Q9D0M5	DYL2_MOUSE	Dynein light chain 2, cytoplasmic OS=Mus musculus GN=Dynll2 PE=1 SV=1	7.24	10463.9	30808.4	6	64.04	677.331	670.813	784.478	730.44	659.673	833.625	589.976	560.92	670.161	679.893
P62331	ARF6_MOUSE	ADP-ribosylation factor 6 OS=Mus musculus GN=Arf6 PE=1 SV=2	9.29	20196.3	10552.9	9	69.14	670.043	662.16	662.958	772.147	664.112	687.844	663.589	658.72	663.402	669.75
Q9WVK4	EHD1_MOUSE	EH domain-containing protein 1 OS=Mus musculus GN=Ehd1 PE=1 SV=1	6.36	60659.9	1616.43	23	62.36	502.156	654.631	570.978	618.817	747.105	681.279	689.405	820.444	793.827	667.689
O35098	DPYL4_MOUSE	Dihydropyrimidinase-related protein 4 OS=Mus musculus GN=Dpysl4 PE=1 SV=1	6.52	62531.9	2063.21	21	65.03	603.077	625.804	613.231	721.437	691.658	724.406	666.535	725.207	707.509	667.623
Q9CWF2	TBB2B_MOUSE	Tubulin beta-2B chain OS=Mus musculus GN=Tubb2b PE=1 SV=1	4.59	50409.4	32815.4	23	68.54	415.128	460.737	415.613	774.383	718.195	710.081	870.432	874.475	813.067	661.029
P16125	LDHB_MOUSE	L-lactate dehydrogenase B chain OS=Mus musculus GN=Ldhb PE=1 SV=2	5.63	36857.5	4261.94	13	45.81	604.793	530.952	486.8	739.184	628.303	635.244	846.768	774.482	741.447	652.995
D3Z7P3	GLSK_MOUSE	Glutaminase kidney isoform, mitochondrial OS=Mus musculus GN=Gls PE=1 SV=1	7.89	74819.3	1069.33	18	41.84	561.945	615.704	536.451	740.394	782.299	689.731	629.692	668.589	694.551	650.595
O08528	HXK2_MOUSE	Hexokinase-2 OS=Mus musculus GN=Hk2 PE=2 SV=1	5.7	104018	374.962	5	5.67	583.412	584.392	536.35	685.028	715.489	841.843				645.449
P34884	MIF_MOUSE	Macrophage migration inhibitory factor OS=Mus musculus GN=Mif PE=1 SV=2	7.16	12675.4	7813.8	3	32.17	471.409	596.58	600.809	745.149	752.233	828.737	302.485	532.695	929.771	642.342
Q9WVT6	CAH14_MOUSE	Carbonic anhydrase 14 OS=Mus musculus GN=Ca14 PE=1 SV=1	5.89	37733.5	1140.67	6	21.36	594.209	549.012	561.712	693.982	649.442	722.906	761.431	645.108	672.557	639.424
P61027	RAB10_MOUSE	Ras-related protein Rab-10 OS=Mus musculus GN=Rab10 PE=1 SV=1	8.57	22769.1	6588.4	10	49	668.189	561.176	513.69	746.261	672.241	691.689	639.853	636.264	645.652	633.886
O88343	S4A4_MOUSE	Electrogenic sodium bicarbonate cotransporter 1 OS=Mus musculus GN=Slc4a4 PE=1 SV=2	6.38	122396	251.055	6	8.99	512.541	631.268	530.96	619.719	655.197	735.988	722.749	684.025	636.247	627.098
P56564	EAA1_MOUSE	Excitatory amino acid transporter 1 OS=Mus musculus GN=Slc1a3 PE=1 SV=2	8.64	59793.7	716.984	4	12.52	678.102	645.879	527.475	712.347	610.62	500.611	686.291	709.64	612.965	621.515
Q9D6M3	GHC1_MOUSE	Mitochondrial glutamate carrier 1 OS=Mus musculus GN=Slc25a22 PE=1 SV=1	9.31	35126.7	3569.88	13	61.92	561.31	616.162	588.841	701.96	709.156	711.711	515.497	564.031	581.483	611.537
Q9DBG3	AP2B1_MOUSE	AP-2 complex subunit beta OS=Mus musculus GN=Ap2b1 PE=1 SV=1	5.05	105495	429.591	18	21.66	595.577	540.866	522.249	728.587	724.564	695.686	585.298	612.484	550.465	610.502
Q9D172	ES1_MOUSE	ES1 protein homolog, mitochondrial OS=Mus musculus GN=D10Jhu81e PE=1 SV=1	9.02	28432.6	3411.34	9	54.14	482.466	571.721	477.029	636.145	636.579	572.142	683.67	780.99	717.51	609.027
Q9Z0U1	ZO2_MOUSE	Tight junction protein ZO-2 OS=Mus musculus GN=Tjp2 PE=1 SV=2	6.33	131508	284.525	8	9.51	548.052	582.785	592.338	631.069	667.248	664.445	639.624	600.016	629.023	608.896
P61089	UBE2N_MOUSE	Ubiquitin-conjugating enzyme E2 N OS=Mus musculus GN=Ube2n PE=1 SV=1	6.15	17194.9	1402.29	5	33.55	400.065	365.724	398.254	587.706	574.27	654.399	857.71	803.125	888.752	602.95
O88703	HCN2_MOUSE	Potassium/sodium hyperpolarization-activated cyclic nucleotide-gated channel 2 OS=Mus musculus GN=Hcn2 PE=1 SV=1	8.77	95577.5	674.792	12	20.39	495.327	543.758	620.212	607.269	619.302	728.052	625.375	594.545	655.379	602.406
P26443	DHE3_MOUSE	Glutamate dehydrogenase 1, mitochondrial OS=Mus musculus GN=Glud1 PE=1 SV=1	7.98	61679.1	1205.89	21	51.25	467.529	558.16	542.776	646	652.369	790.345	540.507	634.631	624.815	601.639
Q8R3P0	ACY2_MOUSE	Aspartoacylase OS=Mus musculus GN=Aspa PE=1 SV=2	6.11	35800.9	2645.44	11	53.21	725.777	482.036	470.326	520.767	358.519	456.03	1042.16	766.532	751.234	600.637
P17809	GTR1_MOUSE	Solute carrier family 2, facilitated glucose transporter member 1 OS=Mus musculus GN=Slc2a1 PE=1 SV=4	9.04	54326.9	511.965	5	8.33	598.798	520.197	548.053	655.807	591.068	649.698	654.462	548.774	599.638	587.216
Q8QZT1	THIL_MOUSE	Acetyl-CoA acetyltransferase, mitochondrial OS=Mus musculus GN=Acat1 PE=1 SV=1	8.65	45158.4	2533.92	17	65.57	574.283	630.959	560.424	624.906	599.209	566.492	574.921	594.45	615.767	586.193
P31650	S6A11_MOUSE	Sodium- and chloride-dependent GABA transporter 3 OS=Mus musculus GN=Slc6a11 PE=1 SV=2	6.63	71386.8	368.472	6	9.09	459.257	559.384	524.117	520.039	597.795	649.229	579.346	716.756	640.049	576.728
P03995	GFAP_MOUSE	Glial fibrillary acidic protein OS=Mus musculus GN=Gfap PE=1 SV=4	5.09	49957.2	4585.48	24	61.63	347.291	666.017	623.368	283.121	760.386	606.606	535.938	769.107	642.028	576.373
Q8BLK3	LSAMP_MOUSE	Limbic system-associated membrane protein OS=Mus musculus GN=Lsamp PE=1 SV=1	6.21	38485.4	2694.67	11	36.66	491.571	499.726	466.892	646.778	590.023	654.118	658.262	631.269	616.494	575.437
P58252	EF2_MOUSE	Elongation factor 2 OS=Mus musculus GN=Eef2 PE=1 SV=2	6.39	96283.7	572.521	24	34.62	603.04	522.991	585.092	648.804	664.026	574.733	531.537	536.259	537.543	571.482
P17183	ENOG_MOUSE	Gamma-enolase OS=Mus musculus GN=Eno2 PE=1 SV=2	4.8	47638.9	11749.1	19	68.66	515.439	486.573	457.032	606.664	604.705	588.636	625.087	671.021	629.178	568.244
O08788	DCTN1_MOUSE	Dynactin subunit 1 OS=Mus musculus GN=Dctn1 PE=1 SV=3	5.55	142360	322.559	10	9.99	535.477	475.262	506.709	685.003	619.056	673.39	569.306	568.013	531.642	566.964
Q921M7	FA49B_MOUSE	Protein FAM49B OS=Mus musculus GN=Fam49b PE=2 SV=1	5.68	37061.2	2593.38	11	48.46	1087.53	449.277	508.261	709.457	809.82	470.461	387.437	368.706	326.796	563.308
Q9JIA1	LGI1_MOUSE	Leucine-rich glioma-inactivated protein 1 OS=Mus musculus GN=Lgi1 PE=1 SV=1	7.95	64385.2	820.515	12	23.52	476.21	476.795	457.247	524.917	488.019	466.979	965.869	569.109	786.865	562.086
Q99KB8	GLO2_MOUSE	Hydroxyacylglutathione hydrolase, mitochondrial OS=Mus musculus GN=Hagh PE=1 SV=2	7.61	34540.4	1032.68	9	41.42	419.978	376.577	634.402	662.105	1005.28	713.668	295.174	531.896	411.731	560.986
Q9DCT2	NDUS3_MOUSE	NADH dehydrogenase [ubiquinone] iron-sulfur protein 3, mitochondrial OS=Mus musculus GN=Ndufs3 PE=1 SV=2	6.77	30320.4	2397.42	9	34.98	464.643	498.316	428.388	583.248	633.284	643.052	610.79	617.371	618.854	559.187
P61793	LPAR1_MOUSE	Lysophosphatidic acid receptor 1 OS=Mus musculus GN=Lpar1 PE=1 SV=1	8.49	41746.7	504.992	6	19.51	1436.43	1024.74	770.238	241.278	228.921	234.967	426.228	400.853	317.7	555.713
Q91V61	SFXN3_MOUSE	Sideroflexin-3 OS=Mus musculus GN=Sfxn3 PE=1 SV=1	9.78	35691.4	2379.57	13	56.07	452.777	483.26	471.929	553.644	819.104	539.87	548.72	568.668	584.57	551.429
O35598	ADA10_MOUSE	Disintegrin and metalloproteinase domain-containing protein 10 OS=Mus musculus GN=Adam10 PE=1 SV=2	7.8	86021.2	208.018	3	5.21	350.488	310.207	378.422	558.881	592.445	806.651	593.403	630.733	769.616	549.559
Q9WUA3	PFKAP_MOUSE	ATP-dependent 6-phosphofructokinase, platelet type OS=Mus musculus GN=Pfkp PE=1 SV=1	6.72	86481.7	708.367	16	27.04	506.223	499.936	476.688	726.698	488.339	527.21	584.024	585.248	618.055	549.314
Q99PT1	GDIR1_MOUSE	Rho GDP-dissociation inhibitor 1 OS=Mus musculus GN=Arhgdia PE=1 SV=3	4.91	23464.5	6396.46	8	50	579.967	383.401	444.484	721.597	509.318	608.224	671.128	496.245	590.852	546.345
Q9CY27	TECR_MOUSE	Very-long-chain enoyl-CoA reductase OS=Mus musculus GN=Tecr PE=1 SV=1	9.78	36489.7	396.921	3	8.77	446.397	467.684	457.689	509.825	435.142	521.993	711.566	682.38	766.827	545.641
Q99L04	DHRS1_MOUSE	Dehydrogenase/reductase SDR family member 1 OS=Mus musculus GN=Dhrs1 PE=2 SV=1	8.36	34518.6	311.695	3	11.5	421.521	386.43	398.772	622.485	624.11	919.692	560.732	478.175	506.346	541.226
Q9DD03	RAB13_MOUSE	Ras-related protein Rab-13 OS=Mus musculus GN=Rab13 PE=1 SV=1	9.9	22941.3	2594.29	4	17.82	446.981	412.847	405.198				710.255	651.878	684.037	539.022
Q91XL9	OSBL1_MOUSE	Oxysterol-binding protein-related protein 1 OS=Mus musculus GN=Osbpl1a PE=1 SV=2	5.99	109278	385.204	7	10.42	559.594	417.569	492.405	660.191	490.38	683.858	689.982	429.579	518.696	538.641
Q8CGK7	GNAL_MOUSE	Guanine nucleotide-binding protein G(olf) subunit alpha OS=Mus musculus GN=Gnal PE=1 SV=1	6.22	44821.8	1448.51	5	17.85	1386.08	1514.85	1191.25	96.8766	146.31	91.9868	109.013	159.781	172.505	536.683
O35129	PHB2_MOUSE	Prohibitin-2 OS=Mus musculus GN=Phb2 PE=1 SV=1	10.19	33296.4	4786.42	13	51.84	422.976	471.343	447.552	569.601	588.424	568.989	559.085	594.474	587.419	527.767
Q811D0	DLG1_MOUSE	Disks large homolog 1 OS=Mus musculus GN=Dlg1 PE=1 SV=1	5.43	100519	367.416	14	25.3	487.815	457.139	460.984	599.056	554.718	563.878	529.782	569.765	556.199	524.768
P48036	ANXA5_MOUSE	Annexin A5 OS=Mus musculus GN=Anxa5 PE=1 SV=1	4.62	35809.5	1791.25	13	45.77	357.192	352.151	328.594	402.722	366.217	392.904	1080.4	817.774	786.746	523.663
Q02053	UBA1_MOUSE	Ubiquitin-like modifier-activating enzyme 1 OS=Mus musculus GN=Uba1 PE=1 SV=1	5.3	119007	268.679	11	15.88	464.071	397.506	377.058	797.453	609.981	667.341	537.117	455.79	463.789	523.595
Q8BHJ6	SERC5_MOUSE	Serine incorporator 5 OS=Mus musculus GN=Serinc5 PE=2 SV=1	7.94	53770	398.62	2	3.9	538.139	429.783	440.571	625.622	686.419	904.945	384.371	339.384	337.822	518.524
P46096	SYT1_MOUSE	Synaptotagmin-1 OS=Mus musculus GN=Syt1 PE=1 SV=1	8.75	47760.2	1523.97	18	49.88	447.193	433.256	307.108	627.104	547.291	480.812	671.97	658.72	578.276	518.418
Q9JL62	GLTP_MOUSE	Glycolipid transfer protein OS=Mus musculus GN=Gltp PE=2 SV=3	7.22	23860.7	4299.86	12	51.2	615.341	412.315	484.679	644.802	432.252	552.929	535.157	426.29	531.177	507.611
P58281	OPA1_MOUSE	Dynamin-like 120 kDa protein, mitochondrial OS=Mus musculus GN=Opa1 PE=1 SV=1	7.23	111853	364.267	12	15	379.182	415.937	382.891	458.175	497.746	572.177	615.864	673.083	613.108	504.467
P07356	ANXA2_MOUSE	Annexin A2 OS=Mus musculus GN=Anxa2 PE=1 SV=2	7.69	38961.4	3464.72	15	50.15	599.98	507.464	427.391	592.955	615.49	485.489	491.652	509.524	363.535	503.6
O89112	LANC1_MOUSE	LanC-like protein 1 OS=Mus musculus GN=Lancl1 PE=1 SV=1	7.63	46082.6	1504.2	11	37.59	422.292	486.288	470.679	465.289	534.145	577.616	407.301	577.155	569.49	498.143
Q99N28	CADM3_MOUSE	Cell adhesion molecule 3 OS=Mus musculus GN=Cadm3 PE=1 SV=1	5.4	43363.6	1515.81	11	41.16	413.834	524.635	429.398	552.236	610.436	472.723	460.004	551.683	471.669	493.182
Q9QYB1	CLIC4_MOUSE	Chloride intracellular channel protein 4 OS=Mus musculus GN=Clic4 PE=1 SV=3	5.28	28957.2	3021.26	12	58.5	401.359	333.88	370.178	660.24	466.954	617.203	631.989	477.198	554.899	492.822
P14824	ANXA6_MOUSE	Annexin A6 OS=Mus musculus GN=Anxa6 PE=1 SV=3	5.18	76341.7	292.867	8	12.78	220.835	181.063	247.067	814.719	770.125	1002.43	424.821	340.684	441.521	492.15
P62761	VISL1_MOUSE	Visinin-like protein 1 OS=Mus musculus GN=Vsnl1 PE=1 SV=2	4.82	22313.5	4840.25	12	72.25	368.025	458.858	453.334	481.085	565.048	573.713	433.743	536.247	539.307	486.035
O70172	PI42A_MOUSE	Phosphatidylinositol 5-phosphate 4-kinase type-2 alpha OS=Mus musculus GN=Pip4k2a PE=1 SV=1	6.53	46379.7	1142.83	14	37.04	374.779	338.046	382.121	527.708	462.466	568.391	464.141	678.506	611.094	485.982
Q8K0T0	RTN1_MOUSE	Reticulon-1 OS=Mus musculus GN=Rtn1 PE=1 SV=1	4.29	83914.7	262.536	4	5.64	379.431	349.419	293.651	801.924	712.759	687.656	408.131	407.552	345.452	483.932
P10833	RRAS_MOUSE	Ras-related protein R-Ras OS=Mus musculus GN=Rras PE=2 SV=1	6.37	23935	2875.55	4	24.77	853.949	780.598	745.078				249.722	169.007	127.647	483.576
Q60770	STXB3_MOUSE	Syntaxin-binding protein 3 OS=Mus musculus GN=Stxbp3 PE=1 SV=1	7.96	68855.1	868.085	15	30.74	420.638	388.828	424.197	552.495	474.123	589.761	537.369	482.955	537.221	483.054
P35505	FAAA_MOUSE	Fumarylacetoacetase OS=Mus musculus GN=Fah PE=1 SV=2	6.76	46518.1	833.658	11	39.14	328.821	317.525	322.787	555.694	567.851	724.852	468.626	489.725	531.415	474.832
O70443	GNAZ_MOUSE	Guanine nucleotide-binding protein G(z) subunit alpha OS=Mus musculus GN=Gnaz PE=2 SV=4	7.49	41363	659.002	7	24.51	104.491	105.953	81.8172	1164.09	1507.99	900.514	138.557	122.497	105.976	473.973
P17156	HSP72_MOUSE	Heat shock-related 70 kDa protein 2 OS=Mus musculus GN=Hspa2 PE=1 SV=2	5.34	69926.9	5565.97	9	16.43				485.593	456.453	494.996	467.255	436.183	465.303	467.159
P63011	RAB3A_MOUSE	Ras-related protein Rab-3A OS=Mus musculus GN=Rab3a PE=1 SV=1	4.66	25198	6857.98	10	51.36	438.523	452.751	417.91	500.278	497.525	438.13	517.409	532.779	468.569	466.604
Q761V0	SC6A5_MOUSE	Sodium- and chloride-dependent glycine transporter 2 OS=Mus musculus GN=Slc6a5 PE=2 SV=1	6.94	89116.1	314.998	5	10.01	297.875	429.226	530.909	375.563	502.419	546.341	450.481	528.666	555.09	463.87
Q80VQ0	AL3B1_MOUSE	Aldehyde dehydrogenase family 3 member B1 OS=Mus musculus GN=Aldh3b1 PE=2 SV=1	7.39	52976.6	1154.64	17	47.44	463.897	434.48	480.589	471.761	444.131	531.57	501.26	428.495	476.616	463.534
P39054	DYN2_MOUSE	Dynamin-2 OS=Mus musculus GN=Dnm2 PE=1 SV=2	7.1	98487.6	1896.99	25	30.23	478.001	757.309	518.828	478.64	484.256	516.261	292.108	329.908	326.426	461.99
Q3UX10	TBAL3_MOUSE	Tubulin alpha chain-like 3 OS=Mus musculus GN=Tubal3 PE=2 SV=2	5.24	50729.6	672.119	3	7.4				180.859	152.581	184.513	824.018	735.041	773.276	461.491
Q3V132	ADT4_MOUSE	ADP/ATP translocase 4 OS=Mus musculus GN=Slc25a31 PE=2 SV=1	9.89	35543.1	2692.24	3	9.06				382.788	422.439	470.215	499.925	469.247	521.652	459.497
Q9DAS9	GBG12_MOUSE	Guanine nucleotide-binding protein G(I)/G(S)/G(O) subunit gamma-12 OS=Mus musculus GN=Gng12 PE=1 SV=3	9.48	8111.3	27910.1	5	69.44	475.377	449.982	463.357	438.723	455.42	447.027	500.274	420.175	483.017	452.021
Q9DCT8	CRIP2_MOUSE	Cysteine-rich protein 2 OS=Mus musculus GN=Crip2 PE=1 SV=1	8.62	23525.4	745.838	5	50.48	1268.57	958.311	778.595	151.601	147.896	136.99	192.715	240.631	233.039	451.942
P17751	TPIS_MOUSE	Triosephosphate isomerase OS=Mus musculus GN=Tpi1 PE=1 SV=4	5.43	32705.1	3498.79	13	59.87	455.165	391.028	384.077	527.165	443.147	455.796	518.334	472.883	448.721	447.775
Q62188	DPYL3_MOUSE	Dihydropyrimidinase-related protein 3 OS=Mus musculus GN=Dpysl3 PE=1 SV=1	6.03	62335.6	4513.54	20	53.51	513.201	340.629	405.539	591.782	372.341	496.872	529.325	378.945	466.054	447.124
P27573	MYP0_MOUSE	Myelin protein P0 OS=Mus musculus GN=Mpz PE=1 SV=1	9.75	27792.9	1547.48	4	16.94	38.4953	473.135	30.6641	397.942	580.259	707.678		502.61		446.782
P56135	ATPK_MOUSE	ATP synthase subunit f, mitochondrial OS=Mus musculus GN=Atp5j2 PE=1 SV=3	10.23	10401.3	6220.21	2	26.14	307.838	362.609	416.471	459.818	365.947	517.093	567.743	528.523	563.184	446.771
Q91W92	BORG5_MOUSE	Cdc42 effector protein 1 OS=Mus musculus GN=Cdc42ep1 PE=1 SV=1	6.75	43153.1	549.919	7	24.94	239.703	774.875	2105.61	167.385	133.964	159.051	167.56	143.38	172.434	444.763
P27773	PDIA3_MOUSE	Protein disulfide-isomerase A3 OS=Mus musculus GN=Pdia3 PE=1 SV=2	5.81	57134.7	899.077	16	44.16	405.277	400.671	414.06	464.326	412.282	439.478	505.084	496.877	499.074	441.679
P61080	UB2D1_MOUSE	Ubiquitin-conjugating enzyme E2 D1 OS=Mus musculus GN=Ube2d1 PE=2 SV=1	7.21	16830.2	943.631	3	24.49	277.664	205.762	523.65	467.611	945.48	282.232				439.359
Q9WV34	MPP2_MOUSE	MAGUK p55 subfamily member 2 OS=Mus musculus GN=Mpp2 PE=1 SV=1	6	61840.3	501.323	9	23.55	144.006	225.825	182.318	386.605	353.613	378.415	834.948	731.894	817.919	437.913
P14231	AT1B2_MOUSE	Sodium/potassium-transporting ATPase subunit beta-2 OS=Mus musculus GN=Atp1b2 PE=1 SV=2	8.34	33743.4	1146.04	7	25.17	403.61	466.979	410.411	443.392	468.922	467.893	391.501	488.068	433.224	437.46
Q8K2Q7	BROX_MOUSE	BRO1 domain-containing protein BROX OS=Mus musculus GN=Brox PE=2 SV=1	7.55	46715.1	485.53	3	13.14	217.228	214.922	218.562	724.586	707.226	920.196	278.713	310.742	318.356	435.55
Q9Z2I0	LETM1_MOUSE	LETM1 and EF-hand domain-containing protein 1, mitochondrial OS=Mus musculus GN=Letm1 PE=2 SV=1	6.11	83673.1	226.947	3	5.69	304.965	411.969	165.124	1496.56	311.336	331.021	302.521	308.966	304.635	434.175
Q8BY89	CTL2_MOUSE	Choline transporter-like protein 2 OS=Mus musculus GN=Slc44a2 PE=1 SV=2	8.79	81592.8	359.324	6	9.63	418.486	400.671	420.119	504.366	453.489	440.052	479.604	420.413	426.203	433.527
Q91V92	ACLY_MOUSE	ATP-citrate synthase OS=Mus musculus GN=Acly PE=1 SV=1	7.12	120641	241.915	5	6.32	360.289	311.876	352.403	497.548	467.151	578.367	535.89	436.898	423.151	433.212
O88712	CTBP1_MOUSE	C-terminal-binding protein 1 OS=Mus musculus GN=Ctbp1 PE=1 SV=2	6.29	48200.8	1604.09	11	32.43	405.016	466.287	502.303	381.603	445.41	459.125	351.833	418.101	492.077	432.328
Q9D6G9	CKLF5_MOUSE	CKLF-like MARVEL transmembrane domain-containing protein 5 OS=Mus musculus GN=Cmtm5 PE=1 SV=1	4.55	17617.5	5222.92	4	30.13	395.762	374.723	403.809	576.344	478.575	586.139	385.008	349.146	372.404	431.768
P26041	MOES_MOUSE	Moesin OS=Mus musculus GN=Msn PE=1 SV=3	6.18	67881.2	903.589	18	33.97	376.16	410.733	737.794	228.408	239.952	243.489	497.857	631.758	588.337	431.56
Q8R127	SCPDL_MOUSE	Saccharopine dehydrogenase-like oxidoreductase OS=Mus musculus GN=Sccpdh PE=2 SV=1	8.67	47699.7	1732.8	14	54.08	443.026	451.972	489.047	477.034	446.627	476.615	394.099	353.473	394.839	431.261
O35136	NCAM2_MOUSE	Neural cell adhesion molecule 2 OS=Mus musculus GN=Ncam2 PE=2 SV=1	5.68	94002.3	421.087	8	14.1	415.451	410.461	423.477	477.257	427.653	451.834	505.36	426.897	391.025	429.022
Q80XN0	BDH_MOUSE	D-beta-hydroxybutyrate dehydrogenase, mitochondrial OS=Mus musculus GN=Bdh1 PE=1 SV=2	9.25	38641.3	1636.23	12	41.98	374.232	399.138	370.469	427.645	474.984	461.809	442.076	471.56	472.42	427.489
Q9CR62	M2OM_MOUSE	Mitochondrial 2-oxoglutarate/malate carrier protein OS=Mus musculus GN=Slc25a11 PE=1 SV=3	10.25	34326.1	2061.68	11	40.76	369.008	385.453	356.039	468.525	433.74	478.362	450.072	451.523	460.63	422.717
Q8R4V2	DUS15_MOUSE	Dual specificity protein phosphatase 15 OS=Mus musculus GN=Dusp15 PE=2 SV=3	9.57	26642.5	4090.96	10	55.74	463.747	431.773	482.546	412.504	336.68	483.789	415.31	354.486	469.714	422.539
Q8C437	PEX5R_MOUSE	PEX5-related protein OS=Mus musculus GN=Pex5l PE=1 SV=2	5.03	63420	1109.89	14	35.45	405.314	333.101	406.359	472.205	398.964	499.708	461.82	401.366	475.495	422.349
Q8BRT1	CLAP2_MOUSE	CLIP-associating protein 2 OS=Mus musculus GN=Clasp2 PE=1 SV=1	8.73	141652	297.799	7	7.54	361.072	376.306	342.986	434.327	455.346	415.892	510.242	470.821	483.005	420.651
Q921I1	TRFE_MOUSE	Serotransferrin OS=Mus musculus GN=Tf PE=1 SV=1	6.85	78890.9	698.694	15	28.69	440.6	401.449	390.289	474.997	394.131	521.09	447.968	352.126	394.506	418.173
O54988	SLK_MOUSE	STE20-like serine/threonine-protein kinase OS=Mus musculus GN=Slk PE=1 SV=2	4.9	142141	183.27	6	5.52	315.848	383.302	372.829	401.339	475.636	598.729	359.661	409.924	418.287	412.322
P20108	PRDX3_MOUSE	Thioredoxin-dependent peroxide reductase, mitochondrial OS=Mus musculus GN=Prdx3 PE=1 SV=1	7.37	28355.2	3024.19	8	50.19	313.435	362.485	351.343	408.835	421.246	494.082	449.387	468.818	486.987	412.292
Q9WU78	PDC6I_MOUSE	Programmed cell death 6-interacting protein OS=Mus musculus GN=Pdcd6ip PE=1 SV=3	6.1	96594.6	333.235	11	15.19	395.836	304.718	337.671	479.653	382.892	420.605	567.887	416.873	479.083	411.725
P67778	PHB_MOUSE	Prohibitin OS=Mus musculus GN=Phb PE=1 SV=1	5.43	29877.1	3064.17	15	75.74	400.215	404.997	395.666	406.995	445.656	416.842	399.51	431.069	431.424	409.866
Q62425	NDUA4_MOUSE	Cytochrome c oxidase subunit NDUFA4 OS=Mus musculus GN=Ndufa4 PE=1 SV=2	9.9	9326.81	7243.09	4	46.34	344.02	389.051	392.359	431.659	430.235	484.516	395.902	376.907	456.243	406.787
P62827	RAN_MOUSE	GTP-binding nuclear protein Ran OS=Mus musculus GN=Ran PE=1 SV=3	7.31	24594.2	2365.61	7	39.35	460.327	363.536	393.748	515.555	366.045	478.42	431.194	329.706	361.318	405.041
O55125	NIPS1_MOUSE	Protein NipSnap homolog 1 OS=Mus musculus GN=Nipsnap1 PE=1 SV=1	9.71	33591.4	1779.9	8	50	353.212	407.828	366.202	396.93	420.939	407.476	414.576	471.095	449.043	404.74
O08688	CAN5_MOUSE	Calpain-5 OS=Mus musculus GN=Capn5 PE=2 SV=1	7.01	73924.2	458.624	13	27.03	351.881	352.732	311.16	378.021	365.172	440.592	583.326	469.82	469.785	404.729
Q8K4X7	PLCD_MOUSE	1-acyl-sn-glycerol-3-phosphate acyltransferase delta OS=Mus musculus GN=Agpat4 PE=2 SV=1	8.33	44665.9	719.782	5	14.81	165.325	148.848	158.85	803.258	770.58	895.766	244.359	196.898	230.154	402.71
P63168	DYL1_MOUSE	Dynein light chain 1, cytoplasmic OS=Mus musculus GN=Dynll1 PE=1 SV=1	7.23	10537	20889.6	5	62.92	343.784	323.817	384.646	486.705	441.881	546.47	382.784	340.362	406.093	402.241
Q5M8N0	CNRP1_MOUSE	CB1 cannabinoid receptor-interacting protein 1 OS=Mus musculus GN=Cnrip1 PE=1 SV=1	8.19	18726.4	6242.09	6	59.76	338.722	411.153	395.048	388.815	428.403	394.276	354.947	466.101	458.484	400.433
O70325	GPX41_MOUSE	Phospholipid hydroperoxide glutathione peroxidase, mitochondrial OS=Mus musculus GN=Gpx4 PE=1 SV=4	8.44	22649	2401.2	10	50.76	314.393	281.046	294.61	375.391	390.233	517.07	466.233	458.591	498.407	394.26
P63085	MK01_MOUSE	Mitogen-activated protein kinase 1 OS=Mus musculus GN=Mapk1 PE=1 SV=3	6.53	41674.9	1672.85	11	32.96	405.725	388.581	388.824	446.282	409.109	450.614	395.806	346.357	360.46	393.891
P97797	SHPS1_MOUSE	Tyrosine-protein phosphatase non-receptor type substrate 1 OS=Mus musculus GN=Sirpa PE=1 SV=1	8.12	56995.2	258.776	4	12.67	383.747	382.388	401.12	418.617	388.167	425.774	420.54	420.33	341.41	392.235
Q7TQF7	AMPH_MOUSE	Amphiphysin OS=Mus musculus GN=Amph PE=1 SV=1	4.36	75127.3	498.663	10	18.22	406.968	383.302	371.996	397.362	388.77	420.616	398.536	397.266	394.672	390.425
Q64521	GPDM_MOUSE	Glycerol-3-phosphate dehydrogenase, mitochondrial OS=Mus musculus GN=Gpd2 PE=1 SV=2	6.15	81467.1	445.197	11	21.18	299.069	346.563	321.348	536.699	445.471	393.76	377.709	435.694	390.143	389.722
O35526	STX1A_MOUSE	Syntaxin-1A OS=Mus musculus GN=Stx1a PE=1 SV=3	4.96	33225.6	1791.18	9	30.56	669.719	604.282	637.204	281.478	272.846	271.471	301.535	248.403	241.562	386.428
Q05920	PYC_MOUSE	Pyruvate carboxylase, mitochondrial OS=Mus musculus GN=Pc PE=1 SV=1	6.24	130426	222.787	5	5.86	323.211	327.439	334.654	336.203	310.709	292.77	412.231	692.905	478.153	385.259
Q61548	AP180_MOUSE	Clathrin coat assembly protein AP180 OS=Mus musculus GN=Snap91 PE=1 SV=1	4.53	92136.7	312.375	2	3	437.939	434.777	336.118	486.334	478.747	456.124	308.581	277.164	270.339	383.894
Q6PDL0	DC1L2_MOUSE	Cytoplasmic dynein 1 light intermediate chain 2 OS=Mus musculus GN=Dync1li2 PE=1 SV=2	5.84	54503.7	640.632	10	28.66	196.581	171.953	193.831	597.488	707.804	782.187	291.278	232.431	270.291	382.061
Q8BVE3	VATH_MOUSE	V-type proton ATPase subunit H OS=Mus musculus GN=Atp6v1h PE=1 SV=1	6.17	56311.3	780.034	12	31.88	438.474	345.043	350.232	484.679	252.863	271.705	585.695	422.237	359.613	379.235
P43024	CX6A1_MOUSE	Cytochrome c oxidase subunit 6A1, mitochondrial OS=Mus musculus GN=Cox6a1 PE=1 SV=2	10.29	12352.2	2869.9	2	40.54	191.395	254.653	272.291	401.993	417.336	540.69	236.411	431.475	649.955	378.713
P18572	BASI_MOUSE	Basigin OS=Mus musculus GN=Bsg PE=1 SV=2	5.46	42901	993.782	8	22.62	343.212	349.888	355.736	299.534	313.131	382.858	479.724	467.948	467.83	377.678
Q91XM9	DLG2_MOUSE	Disks large homolog 2 OS=Mus musculus GN=Dlg2 PE=1 SV=2	5.79	95336.6	285.243	9	16.78	341.781	305.905	356.809	448.468	343.947	460.051	423.113	344.581	405.675	375.57
P29387	GBB4_MOUSE	Guanine nucleotide-binding protein subunit beta-4 OS=Mus musculus GN=Gnb4 PE=2 SV=4	5.7	38120.4	7062.7	13	65	380.09	354.549	354.196	406.489	344.292	403.255	390.539	376.704	398.964	373.77
P84084	ARF5_MOUSE	ADP-ribosylation factor 5 OS=Mus musculus GN=Arf5 PE=1 SV=2	6.36	20643.8	4093.52	8	50	356.396	308.266	294.673	422.322	346.739	403.244	479.063	400.067	413.674	373.541
Q62277	SYPH_MOUSE	Synaptophysin OS=Mus musculus GN=Syp PE=1 SV=2	4.63	34309.8	908.466	2	7.32	416.794	386.43	336.51	318.739	280.212	567.406	412.219	384.416	293.346	372.337
P63005	LIS1_MOUSE	Platelet-activating factor acetylhydrolase IB subunit alpha OS=Mus musculus GN=Pafah1b1 PE=1 SV=2	7.01	47240.4	1084.03	12	34.15	332.627	340.234	318.04	422.174	361.507	393.948	397.105	391.234	428.241	371.193
P31938	MP2K1_MOUSE	Dual specificity mitogen-activated protein kinase kinase 1 OS=Mus musculus GN=Map2k1 PE=1 SV=2	6.24	43816.3	972.563	11	41.48	402.043	276.088	327.206	402.561	314.791	389.669	488.189	337.537	452.178	369.2
Q9WUM5	SUCA_MOUSE	Succinyl-CoA ligase [ADP/GDP-forming] subunit alpha, mitochondrial OS=Mus musculus GN=Suclg1 PE=1 SV=4	9.75	36497	1511.52	6	24.57	350.14	403.885	397.181	370.129	400.612	365.181	300.02	368.265	381.631	367.683
Q9CZS1	AL1B1_MOUSE	Aldehyde dehydrogenase X, mitochondrial OS=Mus musculus GN=Aldh1b1 PE=1 SV=1	6.61	58123.3	1155.41	11	29.48	324.343	312.234	243.874	465.19	448.484	351.137	460.918	398.362	342.758	365.016
Q9QYC0	ADDA_MOUSE	Alpha-adducin OS=Mus musculus GN=Add1 PE=1 SV=2	5.52	81045.8	375.358	8	18.1	257.166	222.945	232.941	396.065	386.212	376.083	434.152	542.326	479.048	364.767
Q61165	SL9A1_MOUSE	Sodium/hydrogen exchanger 1 OS=Mus musculus GN=Slc9a1 PE=1 SV=1	6.67	91924.1	272.954	5	9.39	363.1	387.938	365.091	297.608	247.219	240.523	479.953	498.891	469.344	364.618
P13707	GPDA_MOUSE	Glycerol-3-phosphate dehydrogenase [NAD(+)], cytoplasmic OS=Mus musculus GN=Gpd1 PE=1 SV=3	6.8	38200.1	2461.23	18	64.18	345.836	395.133	444.623	340.291	337	352.579	279.182	367.86	410.384	360.973
Q8K3J1	NDUS8_MOUSE	NADH dehydrogenase [ubiquinone] iron-sulfur protein 8, mitochondrial OS=Mus musculus GN=Ndufs8 PE=1 SV=1	5.83	24494.6	1760.27	6	30.66	322.042	364.253	346.887	363.262	313.967	482.277	369.894	347.561	372.846	360.57
P61164	ACTZ_MOUSE	Alpha-centractin OS=Mus musculus GN=Actr1a PE=2 SV=1	6.18	42727.9	1480.27	9	40.43	329.418	304.323	314.708	394.447	320.62	377.653	443.326	390.698	410.92	358.825
P32037	GTR3_MOUSE	Solute carrier family 2, facilitated glucose transporter member 3 OS=Mus musculus GN=Slc2a3 PE=1 SV=1	4.75	53992.3	366.16	6	13.39	324.057	357.862	342.089	340.143	313.352	328.208	466.028	400.913	389.225	355.138
P40124	CAP1_MOUSE	Adenylyl cyclase-associated protein 1 OS=Mus musculus GN=Cap1 PE=1 SV=4	7.3	51907.1	504.17	10	33.12	322.478	241.29	257.912	433.845	343.812	376.657	473.351	383.999	412.375	353.698
P62748	HPCL1_MOUSE	Hippocalcin-like protein 1 OS=Mus musculus GN=Hpcal1 PE=2 SV=2	5.16	22452.3	1760.55	11	57.51	119.28	125.064	135.306	115.007	136.14	167.011	458.501	723.872	1209.86	351.561
P05063	ALDOC_MOUSE	Fructose-bisphosphate aldolase C OS=Mus musculus GN=Aldoc PE=1 SV=4	6.74	39794.1	2017.63	18	62.53	269.865	313.557	264.262	389.174	420.631	425.751	378.671	392.402	346.417	351.227
Q8BLQ9	CADM2_MOUSE	Cell adhesion molecule 2 OS=Mus musculus GN=Cadm2 PE=1 SV=2	5.08	48015.1	1040.57	8	34.02	341.62	367.047	316.159	352.938	359.38	346.284	350.655	411.795	334.985	349.076
P06151	LDHA_MOUSE	L-lactate dehydrogenase A chain OS=Mus musculus GN=Ldha PE=1 SV=3	7.67	36840.8	2584.66	11	35.24	374.568	321.37	325.804	397.794	337.344	338.875	400.339	365.548	324.936	348.116
P53986	MOT1_MOUSE	Monocarboxylate transporter 1 OS=Mus musculus GN=Slc16a1 PE=1 SV=1	7.37	53894.6	482.305	6	14.6	270.649	253.516	279.928	387.445	332.351	410.066	443.483	379.172	428.325	347.922
Q9JLZ3	AUHM_MOUSE	Methylglutaconyl-CoA hydratase, mitochondrial OS=Mus musculus GN=Auh PE=1 SV=1	9.9	33680.2	1329.12	9	26.43	305.413	329.343	332.079	366.325	381.379	468.96	309.579	327.524	334.747	347.683
O09117	SYPL1_MOUSE	Synaptophysin-like protein 1 OS=Mus musculus GN=Sypl1 PE=1 SV=2	8.94	29241.6	1373.78	3	15.71	230.499	212.363	230.82	405.513	370.091	512.92	431.11	357.824	420.684	347.446
P80314	TCPB_MOUSE	T-complex protein 1 subunit beta OS=Mus musculus GN=Cct2 PE=1 SV=4	5.95	57819.5	898.773	14	42.99	340.314	299.415	322.522	409.688	320.903	374.183	369.689	336.679	382.823	345.874
O54990	PROM1_MOUSE	Prominin-1 OS=Mus musculus GN=Prom1 PE=1 SV=1	6.23	98311.1	241.902	2	2.54	286.37	251.352	277.252	398.758	352.174	393.854	453.102	343.365	409.919	345.276
Q9Z0X1	AIFM1_MOUSE	Apoptosis-inducing factor 1, mitochondrial OS=Mus musculus GN=Aifm1 PE=1 SV=1	9.52	66993.7	293.335	7	14.05	432.864	375.551	469.543	203.004	205.68	227.195	454.004	373.009	436.395	345.057
P47809	MP2K4_MOUSE	Dual specificity mitogen-activated protein kinase kinase 4 OS=Mus musculus GN=Map2k4 PE=1 SV=2	8.06	44569.9	550.126	9	33.75	284.343	289.328	248.128	409.132	333.569	320.682	262.744	564.866	391.311	343.675
Q9JKC6	CEND_MOUSE	Cell cycle exit and neuronal differentiation protein 1 OS=Mus musculus GN=Cend1 PE=1 SV=1	9.55	15044	2193.09	4	41.61	261.868	251.736	250.034	349.751	357.191	409.527	417.306	408.541	430.399	343.4
P84091	AP2M1_MOUSE	AP-2 complex subunit mu OS=Mus musculus GN=Ap2m1 PE=1 SV=1	9.88	49996.9	699.424	12	35.63	370.712	349.703	345.145	349.381	310.512	318.22	408.877	337.298	340.838	341.446
Q9CQA3	SDHB_MOUSE	Succinate dehydrogenase [ubiquinone] iron-sulfur subunit, mitochondrial OS=Mus musculus GN=Sdhb PE=1 SV=1	8.7	32612.4	955.698	8	33.33	306.383	323.422	316.917	373.847	377.678	429.233	297.17	330.504	328.81	339.842
Q9DCJ5	NDUA8_MOUSE	NADH dehydrogenase [ubiquinone] 1 alpha subcomplex subunit 8 OS=Mus musculus GN=Ndufa8 PE=1 SV=3	8.48	20448.3	2886.68	8	56.98	249.318	280.452	269.425	377.54	387.798	395.964	347.528	377.241	372.941	336.028
Q9ERS2	NDUAD_MOUSE	NADH dehydrogenase [ubiquinone] 1 alpha subcomplex subunit 13 OS=Mus musculus GN=Ndufa13 PE=1 SV=3	9.79	16859.7	1864.27	7	52.78	255.947	271.156	271.912	365.103	401.104	390.701	358.122	358.694	373	334.261
O35682	MYADM_MOUSE	Myeloid-associated differentiation marker OS=Mus musculus GN=Myadm PE=2 SV=2	8.23	36026	1738.52	4	15.63	406.371	406.876	402.193	308.044	263.882	304.329	318.862	292.946	283.607	327.089
A2AQ07	TBB1_MOUSE	Tubulin beta-1 chain OS=Mus musculus GN=Tubb1 PE=1 SV=1	4.78	51125.4	2058.83	6	11.09				535.822	505.985	703.962	55.2159	45.2226	52.9639	326.723
P62204	CALM_MOUSE	Calmodulin OS=Mus musculus GN=Calm1 PE=1 SV=2	3.88	16837.7	4352.27	7	62.42	199.118	218.915	256.712	403.871	378.994	379.236	203.681	304.448	585.798	326.057
Q62108	DLG4_MOUSE	Disks large homolog 4 OS=Mus musculus GN=Dlg4 PE=1 SV=1	5.47	80814.6	382.016	4	10.91	247.999	228.842	226.061	256.827	225.761	226.667	632.277	461.44	499.599	322.756
[truncated: 366 more rows]

## Sheet: 6_compendium (1155)
gene name	accession	entry	description	IEP	mw	FASP_UDMS-E	FASP_MS-E	1Dgel_pre-wash	1Dgel_post-wash	2Dgel_nr-list	#TMD (TMHMM)	#TMD (Phobius)
[truncated: 1,155 more rows]
